# Supplementary material for: Isoelectric point-based fractionation by HiRIEF coupled to LC-MS allows for in-depth quantitative analysis of the phosphoproteome
Source: Sci Rep. 2017 Jul 3;7:4513. doi: 10.1038/s41598-017-04798-z (PMC5495806; doi:10.1038/s41598-017-04798-z)
Supplement: Supplementary file 2 — Dataset 1 [file 41598_2017_4798_MOESM2_ESM.xls]

## Sheet: protein_table_data_S1.txt
Gene Symbol	Untreated R#1 log2 corrected ratio 126/(126+127N+127C+128N)	Untreated R#2 log2 corrected ratio 127 N/(126+127N+127C+128N)	Untreated R#3 log2 corrected ratio 127 C/(126+127N+127C+128N)	Untreated R#4 log2 corrected ratio 128 N/(126+127N+127C+128N)	Pervanadate R#1 log2 corrected ratio 128 C/(126+127N+127C+128N)	Pervanadate R#2 log2 corrected ratio 129 N/(126+127N+127C+128N)	Pervanadate R#3 log2 corrected ratio 129 C/(126+127N+127C+128N)	Mitotic R#1 log2 corrected ratio 130 N/(126+127N+127C+128N)	Mitotic R#2 log2 corrected ratio 130 C/(126+127N+127C+128N)	Mitotic R#3 log2 corrected ratio 131/(126+127N+127C+128N)	Untreated average log2 corrected ratio	Pervandate average log2 corrected ratio	Mitotic average log2 corrected ratio	Protein precursor area
44M2.3	-0.00480599	0.00377604	-0.0232551	0.0367679	0.0919257	0.178962	0.0181158	-0.568654	-0.438583	-0.621194	0.00312073	0.0963344	-0.54281	21180440
A2M	0.10678	0.0716171	-0.0760165	-0.111835	-0.243969	-0.0943958	-0.231978	-0.198857	0.00751323	-0.141044	-0.00236344	-0.190114	-0.110796	9.64243e+08
AAAS	0.114592	-0.0955352	0.140239	-0.16192	0.168172	-0.165838	0.0386347	0.101233	0.269772	0.10692	-0.000655898	0.0136563	0.159308	159285352
AACS	-0.00437992	-0.0123362	0.0193333	-0.0291807	0.073408	-0.0179244	-0.00849496	-0.0709649	0.0195931	0.052241	-0.00664088	0.0156629	0.000289725	737474048
AADAT	-0.0524328	0.0572623	-0.0696166	0.0727728	0.0414648	-0.0256246	-0.26484	0.0619678	0.341549	-0.3011	0.00199644	-0.0829999	0.0341388	2.56279e+08
AAGAB	-0.735427	0.529847	-0.484989	0.362975	-0.952089	-0.204716	-0.420024	-0.351032	-0.372241	-1.18461	-0.0818984	-0.52561	-0.63596	26916991
AAK1	0.0521345	-0.0942004	0.00625486	-0.0349681	0.0891967	0.00621523	0.0352309	0.116526	0.10287	0.120717	-0.0176948	0.0435476	0.113371	2.51803e+08
AAMDC	-0.0193623	-0.0346267	0.107868	-0.0616343	0.174035	-0.10347	-0.0162655	0.0248093	0.0433175	0.153319	-0.00193873	0.0180998	0.0738153	3.22899e+08
AAMP	0.0158833	-0.0401426	-0.00919292	0.0212275	0.0563177	0.0474487	0.00341121	-0.0253954	0.0718905	0.172901	-0.0030562	0.0357259	0.0731319	451272928
AAR2	-0.0696608	-0.0160565	0.0777647	0.0544427	0.0845279	-0.0736262	0.0992375	-0.0192845	0.0922512	0.258487	0.0116225	0.0367131	0.110485	3.46715e+08
AARS	-0.0112545	-0.00701921	0.0265476	-0.0141245	0.0338306	0.00366139	-0.00881197	-0.167533	-0.161475	-0.171215	-0.00146265	0.00956001	-0.166741	1886733909
AARS2	0.0172568	-0.00219767	0.00772041	-0.0163967	0.0457437	0.00863415	0.00271875	0.342718	0.231962	0.223246	0.00159571	0.0190322	0.265975	376704704
AARSD1	-0.0595677	-0.0833949	0.194595	-0.0318228	0.135347	-0.0276132	0.000443376	-0.111322	-0.107102	-0.0641432	0.00495253	0.0360591	-0.094189	1034054741
AASDHPPT	-0.103293	0.0019497	0.0559328	0.113248	-0.0266077	0.0238295	-0.0232442	-0.120107	-0.0838126	-0.0217533	0.0169593	-0.00867414	-0.0752242	3.83354e+08
AASS	0.00092953	0.0145558	-0.0136399	0.00141364	0.0063437	0.0496718	0.0333666	0.0943442	0.0831837	0.0680166	0.000814771	0.029794	0.0818481	4.13614e+08
AATF	-0.0851877	-0.12171	0.171835	-0.0285063	0.133318	-0.106315	-0.0272334	-0.173294	-0.114728	0.0431171	-0.0158925	-7.65013e-05	-0.0816348	3.63296e+08
ABCA2	-0.0550938	0.0170351	0.00616306	0.000472966	-0.0262484	-0.148257	-0.0555373	-0.163442	-0.0105354	0.0491913	-0.00785568	-0.076681	-0.0415954	91511548
ABCA7	0.108499	-0.0261846	-0.0932488	0.0486932	-0.144582	-0.0807402	-0.130167	-0.0387002	-0.126932	-0.47241	0.00943964	-0.118496	-0.212681	1.6704e+07
ABCB1	-0.0369061	-0.0336683	0.0152862	0.0272575	0.11609	0.0554082	0.0283558	0.494042	0.666316	0.619961	-0.00700771	0.066618	0.59344	313030296
ABCB10	0.0462741	0.0566744	0.0101795	-0.0811363	0.120399	0.0557662	-0.00765831	0.245772	0.317966	0.292347	0.00799794	0.0561688	0.285362	1.02416e+08
ABCB6	-0.028665	0.00765221	0.0371623	0.0411001	-0.00514166	0.0162935	-0.0790025	0.261155	0.267527	0.211542	0.0143124	-0.0226169	0.246741	333587152
ABCB7	0.0179726	-0.0580364	0.0426985	-0.0479191	0.0151234	-0.0469995	-0.0546349	0.11484	0.104509	0.214708	-0.0113211	-0.028837	0.144686	157686320
ABCB8	0.0418001	0.0865379	-0.204007	0.0833305	-0.251005	0.116194	-0.098376	0.325372	0.0530842	0.252544	0.00191538	-0.0777287	0.210333	1.26054e+08
ABCC1	-0.00630988	-0.0610309	0.0871616	-0.00429441	0.0665021	0.00297965	0.0294133	-0.0577698	0.0448091	0.136706	0.0038816	0.032965	0.0412483	2795355499
ABCC10	0.102663	0.0071287	-0.115572	0.00991802	-0.016903	-0.14304	-0.00162272	0.469277	0.387721	0.264907	0.00103433	-0.0538551	0.373968	26183037
ABCC11	-0.00242931	0.165483	-0.102736	-0.0482626	0.266024	-0.0051544	-0.0501947	0.382627	-0.131321	0.323969	0.00301375	0.0702249	0.191758	38634378
ABCC3	-0.00745819	-0.0261069	0.0269791	-0.0436692	0.141093	0.0774652	0.0612713	0.0526658	0.199183	0.337514	-0.0125638	0.0932766	0.196454	129274360
ABCC4	0.02144	-0.1112	0.0620638	0.0223666	0.0883364	-0.0591765	-0.0503731	0.120161	0.192089	0.280382	-0.00133231	-0.00707108	0.197544	1.69966e+08
ABCC5	-0.194965	0.168074	0.129072	-0.0413263	-0.127261	0.0189106	0.0375754	0.23481	0.0970242	0.146709	0.0152137	-0.0235917	0.159514	1.5117e+08
ABCD1	0.00131691	-0.0192152	0.0349318	-0.0400953	0.0939844	-0.0280499	0.0292394	0.257656	0.215572	0.23926	-0.00576543	0.0317247	0.237496	7.1558e+08
ABCD3	-0.0677075	-0.00731829	-0.0133508	0.00594787	-0.0210743	-0.0685035	-0.0434669	0.117736	0.0892911	0.221164	-0.0206072	-0.0443482	0.14273	1051356629
ABCD4	-0.532233	-0.154674	0.285566	0.248844	0.0808661	-0.316093	-0.250825	0.0537987	0.112034	0.450208	-0.0381243	-0.162017	0.205347	2.51604e+07
ABCE1	0.0162988	0.0618288	-0.170386	0.0171662	-0.153614	0.0195774	0.0143756	0.00374054	-0.0336928	-0.119902	-0.0187731	-0.0398868	-0.0499514	2184430720
ABCF1	-0.00961363	-0.0212816	0.0521974	0.0280916	0.0168334	-0.0364744	0.0250778	-0.0120843	0.0476948	0.101651	0.0123484	0.00181228	0.045754	2320829909
ABCF2	0.0107083	-0.019699	0.0383423	-0.0188424	-0.00270697	-0.016012	0.0196492	-0.113239	-0.204398	-0.0776654	0.00262729	0.000310073	-0.131767	1510928640
ABCF3	-0.025329	-0.0779248	0.0596718	-0.0116758	0.0433718	0.0464475	-0.0226207	-0.115513	-0.118995	-0.0329397	-0.0138144	0.0223995	-0.089149	2.29667e+08
ABHD10	0.0507237	0.0125727	-0.002753	-0.0288884	0.00265856	0.0369239	0.0380291	0.293265	0.362844	0.421265	0.00791373	0.0258705	0.359125	347229536
ABHD11	0.0695142	-0.0174486	-0.0355332	-0.0762705	0.0452166	-0.0203012	-0.00483523	0.246776	0.187959	0.274988	-0.0149345	0.0066934	0.236574	4.64242e+08
ABHD12	0.0442806	0.0652684	-0.0141215	0.00916122	-0.0338601	0.0487965	0.05364	0.0512638	0.0696587	-0.0101957	0.0261472	0.0228588	0.0369089	2.46788e+08
ABHD13	-1.50756	0.814906	-1.11622	0.536344	-1.86912	-0.753562	-1.33823	-1.04123	-0.987379	-1.90936	-0.318132	-1.3203	-1.31265	1164327
ABHD14A	0.253169	0.0493138	-0.481177	0.0834332	-0.22532	0.264694	0.0194037	0.0877236	-0.144813	-0.213537	-0.0238151	0.0195926	-0.0902088	3899277
ABHD14B	0.0489201	0.0618887	-0.130717	0.000756822	-0.0332196	-0.0172466	0.0109194	-0.00234271	-0.0472673	-0.10351	-0.00478781	-0.0131822	-0.0510401	186826056
ABHD15	0.0526339	0.130547	-0.220231	0.0266097	-0.0332751	-0.115367	-0.195643	-0.153938	0.0481805	0.144803	-0.00261006	-0.114762	0.0130152	119308760
ABHD16A	-0.0705078	0.0708339	-0.0866373	0.0574967	-0.175459	0.00340745	0.0320168	0.0907056	0.20116	-0.0712065	-0.00720363	-0.0466784	0.073553	138545864
ABHD17C	0.0593329	-0.0549471	0.174824	-0.180286	0.111247	-0.099526	-0.154841	0.160487	0.0880893	0.286112	-0.000269225	-0.0477064	0.178229	9.60613e+06
ABHD3	-0.242161	0.0011598	0.0960741	0.127945	0.0297129	-0.178383	-0.229663	-0.538397	-0.359347	-0.447782	-0.00424532	-0.126111	-0.448509	7321056
ABHD4	-0.0840753	-0.0188149	0.144837	-0.0326121	0.0126097	0.0429375	-0.064454	-0.323506	-0.424725	-0.529183	0.00233367	-0.00296895	-0.425804	NA
ABHD5	0.101645	0.0322429	0.00492966	-0.124577	-0.414897	-0.0724603	0.141878	-0.2607	0.0234727	-0.0964004	0.00356012	-0.11516	-0.111209	47058286
ABHD6	-0.0448503	0.106355	0.142562	-0.00985575	0.0191617	0.00957341	0.0226931	0.151972	0.194814	0.0641031	0.0485527	0.0171427	0.136963	1.1136e+08
ABI1	0.00536984	-0.071382	0.112412	-0.0320672	0.0750369	-0.0525668	-0.0522181	-0.0588639	-0.0663259	0.0851738	0.00358313	-0.00991601	-0.0133387	317988648
ABI2	-0.212184	-0.170126	0.496447	-0.238917	-0.441322	-1.0615	-1.22034	-0.379375	-0.193797	0.371734	-0.0311951	-0.907721	-0.0671458	141624371
ABL1	-0.136754	-0.0353503	0.0648574	0.0158323	0.0147758	0.0143873	0.00426164	-0.165315	-0.171635	-0.3063	-0.0228536	0.0111416	-0.214417	1.57612e+08
ABL2	0.088391	-0.0195228	0.013138	-0.0386968	-0.0278869	-0.0909281	-0.0668712	-0.0684652	-0.159877	0.0674863	0.0108274	-0.0618954	-0.0536185	94520092
ABLIM1	-0.0153819	-0.0124057	0.0638619	-0.0213528	-0.0690814	-0.0404866	-0.0728747	-0.087529	-0.138545	-0.255035	0.00368037	-0.0608142	-0.16037	5.35458e+08
ABLIM3	-0.0650051	-0.0696387	0.0938283	0.0270069	0.0867653	-0.146145	-0.145852	0.354475	0.444758	0.657599	-0.00345217	-0.0684104	0.485611	1.20816e+08
ABR	0.0170924	0.132125	-0.0606503	-0.0227051	-0.0468713	-0.00154279	0.0388716	0.0427022	-0.0356101	0.0388146	0.0164654	-0.00318082	0.0153022	167947632
ABRACL	0.100171	-0.161513	0.0740294	0.0483632	-0.0854381	0.149361	0.0731962	-0.216653	-0.25231	-0.207572	0.0152628	0.0457064	-0.225512	1.28864e+08
ABT1	-0.0316273	-0.0991007	0.0654136	0.0662422	-0.114625	0.0831587	-0.00501269	-0.428851	-0.494125	-0.666606	0.000231949	-0.0121597	-0.529861	7.88433e+07
ABTB1	0.16611	-0.111404	0.0545915	-0.113391	-0.0238284	0.0598877	-0.0771628	-0.0153578	0.299095	0.332225	-0.00102357	-0.0137012	0.205321	17155874
ABTB2	0.0637978	0.0867097	-0.160694	0.0472313	-0.0610292	0.0444804	0.055623	0.0131298	-0.106792	-0.203922	0.00926116	0.0130247	-0.0991947	100701560
ACAA1	0.0357365	-0.035545	0.106861	-0.0644177	0.0857234	0.0494978	0.0517623	0.344362	0.358332	0.475804	0.0106586	0.0623278	0.392833	681106496
ACAA2	0.0159733	-0.0800544	0.116413	-0.0495388	0.115608	-0.0730693	0.0219668	0.277881	0.437151	0.452438	0.000698408	0.0215017	0.389157	1439063616
ACACA	0.0218027	-0.0237792	0.0400397	-0.0396061	0.0464941	-0.0167025	-0.0241186	-0.105355	-0.0671997	-0.0491971	-0.000385709	0.00189098	-0.0739171	1248789973
ACACB	0.0671535	-0.0321085	-0.0519177	0.0245866	0.0827978	0.180838	-0.0648169	0.184431	0.078405	-0.0546266	0.00192845	0.0662731	0.0694031	15689488
ACAD10	0.0506014	0.0485013	-0.0106082	-0.0565442	0.0534173	-0.000687353	0.0481511	0.171373	0.0455938	0.296128	0.00798758	0.033627	0.171032	1.25753e+08
ACAD11	0.00497328	0.0421241	-0.0286079	0.0373535	0.0194854	0.0279171	-0.00173027	0.258007	0.288781	0.260767	0.0139607	0.0152241	0.269185	5.30154e+07
ACAD8	0.027956	0.0131232	0.0860533	-0.0345928	0.103437	0.049157	0.0377599	0.179312	0.167476	0.351151	0.0231349	0.0634512	0.232646	4.60124e+07
ACAD9	-0.0146344	0.023694	-0.00469613	-0.00624877	0.0194839	0.0143602	0.0106162	0.200226	0.136755	0.233477	-0.000471339	0.0148201	0.190153	7867986027
ACADL	-0.0206288	0.0138128	0.0140622	0.0169732	0.037048	0.0452014	0.0537898	0.358124	0.420412	0.238805	0.00605486	0.0453464	0.339114	2.05096e+08
ACADM	0.0378247	0.0500307	-0.0691097	-0.0233002	-0.0245164	0.00418077	0.0238994	0.318932	0.282209	0.231161	-0.00113863	0.00118795	0.277434	1330367403
ACADS	0.157133	-0.146685	0.0530354	-0.103829	-0.0897425	-0.186678	0.211754	0.521949	0.0949344	0.971714	-0.0100864	-0.0215556	0.529533	6.43955e+07
ACADSB	0.117999	-0.118368	0.144388	-0.0560402	0.0985404	-0.00341828	0.0073073	-0.0127851	0.130886	0.069356	0.021995	0.0341431	0.0624856	308931088
ACADVL	0.083586	0.0448995	-0.0700647	-0.0452772	-0.0166339	0.0158555	0.0542633	0.334951	0.312059	0.361965	0.00328589	0.0178283	0.336325	1983336235
ACAP2	-0.0269244	-0.0336119	0.0860235	-0.0254352	0.0371507	-0.119195	0.0511498	-0.111679	-0.19752	-0.0562603	1.29651e-05	-0.0102983	-0.12182	357544832
ACAP3	0.0687467	0.0108054	-0.0319291	0.0229635	-0.0939746	-0.0543133	-0.0733305	-0.502539	-0.438768	-0.479247	0.0176466	-0.0738728	-0.473518	34266458
ACAT1	0.0171529	0.0218055	-0.0697614	-0.0291449	-0.0705771	-0.0232059	0.0176777	0.178598	0.129023	0.165	-0.014987	-0.0253684	0.15754	1444472555
ACAT2	0.0708648	0.029986	-0.0457891	-0.0226694	-0.0416511	-0.0012422	0.0901475	-0.0114804	0.00620459	0.0603008	0.00809807	0.0157514	0.0183417	6.64739e+08
ACBD3	-0.0627701	-0.0356964	0.100988	0.0109305	0.151776	-0.063542	-0.000904757	0.113034	0.110511	0.120581	0.00336309	0.0291097	0.114709	8.76155e+08
ACBD4	0.063485	-0.16307	0.0982123	-0.00394077	0.0456565	0.163272	0.0681811	0.0120761	-0.223873	-0.316249	-0.0013284	0.0923698	-0.176015	7341207
ACBD5	-0.015857	-0.0733363	0.0733717	-0.0224948	0.123713	-0.0657918	-0.0548979	0.0629833	0.0730798	0.206269	-0.0095791	0.00100762	0.114111	2.14978e+08
ACBD6	-0.659206	0.119795	0.115909	0.144326	-0.175338	-0.0249556	-0.207737	-0.139095	-0.111093	-0.399067	-0.0697938	-0.13601	-0.216418	1.0798e+08
ACD	-0.144284	-0.132	0.159253	0.063439	0.154764	-0.131823	0.0109283	-0.273105	-0.352962	-0.468801	-0.0133981	0.01129	-0.364956	45076262
ACIN1	-0.0275568	0.0554515	-0.0396835	0.0430859	-0.078006	-0.0611665	-0.0231897	0.0862	0.0185119	-0.00815884	0.00782428	-0.0541208	0.0321844	1230537728
ACKR3	0.0138916	-0.171429	0.333255	-0.127158	-0.0558077	-0.142488	-0.298502	0.573143	0.524787	1.14079	0.0121397	-0.165599	0.74624	7.93696e+07
ACLY	0.0421115	0.0228192	-0.0551513	-0.0074505	-0.077838	0.0214439	-0.0275566	-0.0575108	-0.100929	-0.104734	0.000582217	-0.0279836	-0.0877246	4603670016
ACO1	-0.0142412	0.0597662	-0.0629411	0.0153442	-0.11053	0.0621219	-0.0276089	0.00970046	-0.0339618	-0.0766888	-0.000517955	-0.0253392	-0.03365	1658189995
ACO2	0.00240866	0.00590657	-0.0162657	0.0133916	-0.00278064	-0.0100782	0.0129356	0.222379	0.268511	0.200633	0.0013603	2.55718e-05	0.230508	2622436608
ACOT1	-0.022869	-0.0721374	0.125941	-0.0542062	-0.0222833	-0.0846715	-0.066443	0.108165	0.183126	0.286397	-0.00581786	-0.0577993	0.192563	1.5164e+08
ACOT11	-0.0248477	-0.0291027	0.0347133	-0.0471838	0.0516205	0.083854	0.0145163	-0.121874	-0.0372698	-0.0526836	-0.0166052	0.0499969	-0.0706092	6.79574e+07
ACOT13	0.0747976	0.0425563	-0.0405127	-0.0931784	-0.0426477	0.0215686	-0.096802	0.307582	0.191977	0.2891	-0.00408431	-0.0392937	0.262886	2.18217e+08
ACOT4	-0.0954171	0.0165663	0.0192897	0.0366635	0.11913	-0.00227904	-0.000708038	0.0616993	0.292893	0.189958	-0.00572439	0.0387142	0.181517	6.02508e+07
ACOT7	0.110659	0.0244596	-0.108941	-0.00854683	-0.0628482	0.0955994	0.0240299	-0.121793	-0.074439	-0.0554388	0.00440761	0.018927	-0.0838902	594128928
ACOT8	-0.0284639	-0.040233	0.0658157	0.0167002	0.0770118	-0.048241	-0.0308152	0.204849	0.308396	0.449959	0.00345473	-0.00068148	0.321068	1.74251e+08
ACOT9	0.0166524	0.0498798	0.0532776	-0.0300985	0.0171689	-0.0418166	-0.0313259	0.296001	0.285797	0.463074	0.0224278	-0.0186579	0.348291	3.73627e+08
ACOX1	0.0204061	-0.158096	0.0603875	-0.0107978	0.060587	-0.0358323	0.00911039	-0.234374	-0.0707736	-0.0181297	-0.0220251	0.0112884	-0.107759	4.62225e+08
ACOX3	-0.00374313	0.0149904	0.0596206	-0.0237411	-0.0121883	0.038619	0.0523651	0.0293964	0.0990233	0.0397485	0.0117817	0.0262652	0.056056	255742896
ACP1	0.0126563	-0.162121	0.205771	-0.0381019	0.164608	-0.0760782	-0.00442416	0.0153647	0.11197	0.189609	0.00455106	0.0280352	0.105648	1098519701
ACP2	0.0588398	0.0116138	-0.0655668	-0.0212205	-0.0450786	-0.0320538	-0.0191706	-0.0178665	0.0511153	0.0361252	-0.00408343	-0.032101	0.0231247	1.94856e+08
ACP6	0.00555472	-0.0370771	0.0916583	0.0499789	0.194186	0.00137601	-0.00905938	0.234849	0.186978	0.0977985	0.0275287	0.0621675	0.173209	77910464
ACSF2	0.122116	0.00448199	-0.0431811	-0.100339	-0.0571401	0.0327963	0.0381237	0.282326	0.318976	0.314087	-0.00423047	0.00459329	0.30513	18720915
ACSF3	-0.0351084	-0.0339093	0.108911	-0.0843158	-0.0958316	-0.204785	-0.0314369	0.128852	0.0238391	0.538104	-0.0111056	-0.110685	0.230265	70407268
ACSL1	0.0398323	-0.00487429	0.00502978	-0.0478083	0.0812419	0.0749136	0.00553626	0.228654	0.222985	0.177853	-0.00195513	0.0538972	0.209831	3.13338e+08
ACSL3	0.016545	0.0414216	-0.0838281	0.0359269	-0.0432704	-0.000115458	-0.0106278	0.180004	0.201593	0.178301	0.00251635	-0.0180046	0.186632	1037371904
ACSL4	0.0202026	-0.0376542	0.0427191	0.0013728	0.0650156	0.0518512	0.0499571	0.380812	0.445208	0.563749	0.00666007	0.055608	0.463256	4.85249e+08
ACSL6	0.159152	-0.0510069	-0.0249318	-0.0801959	-0.283008	-0.11036	-0.0591902	-0.0129248	-0.0820897	0.167496	0.00075424	-0.150853	0.0241604	NA
ACSS2	0.0313378	-0.152542	0.172679	-0.0396715	0.27919	0.0333982	-0.0198468	-0.180939	-0.0927092	0.0511244	0.00295083	0.0975804	-0.0741746	2.27142e+08
ACTB	-0.0207134	-0.0498991	0.0897743	-0.0266544	0.0774711	0.061181	0.102361	0.0845611	0.181968	0.17409	-0.00187313	0.0803378	0.146873	9.95118e+07
ACTBL2	-0.370535	-0.61849	0.478385	0.0630565	-0.086662	-0.173207	-0.083788	-0.00145936	0.0782761	0.123534	-0.111896	-0.114552	0.0667835	58436340
ACTC1	-0.0785886	-0.194966	0.319467	-0.0384712	0.267232	0.0537769	0.0771842	0.035947	0.25571	0.434744	0.00186011	0.132731	0.242134	NA
ACTL6A	-0.0255202	-0.0419269	0.0308918	0.025841	0.0817071	-0.0485221	0.0337504	-0.00841927	-0.0573608	0.0501288	-0.00267857	0.0223118	-0.00521712	1416193685
ACTN1	-0.0264813	-0.0239694	0.0686177	-0.00257427	0.0622207	0.0324455	0.0737957	0.0934329	0.0791445	0.0673391	0.00389819	0.056154	0.0799722	4050726315
ACTN2	0.121731	0.240325	-0.175831	-0.199179	-0.35174	0.161188	0.100187	-0.0832998	0.0248546	-0.00315477	-0.00323863	-0.0301214	-0.0205333	412399592
ACTN4	-0.045565	-0.00328173	0.0404974	-0.00789458	0.0349246	0.0201279	0.0591977	0.0556163	0.103686	0.0670335	-0.00406097	0.0380834	0.0754453	7781677568
ACTR10	0.020998	0.0464864	-0.069687	0.00841507	0.013899	0.0667701	0.034336	0.0857018	0.0326503	0.0947153	0.00155312	0.038335	0.0710224	2.59587e+08
ACTR1A	-0.163943	0.0350695	0.0492752	0.0750446	0.00696552	0.0467916	-0.0687682	0.0496259	0.0571474	-0.0331707	-0.00113847	-0.00500371	0.0245342	7.0217e+08
ACTR1B	-0.189387	0.155516	-0.13675	0.182233	-0.33567	0.0563643	0.00193785	0.0806388	0.0780209	-0.422121	0.00290312	-0.092456	-0.0878205	127206064
ACTR2	0.0301636	-0.0796816	0.0381137	-0.030778	0.0779924	0.0580587	0.0530493	-0.0627095	0.0396421	0.0326531	-0.0105456	0.0630335	0.00319524	3492695765
ACTR3	0.0555272	-0.0149041	-0.0517611	0.0253708	-0.00105879	0.0474718	0.0480256	0.0649261	0.0519576	0.0518503	0.0035582	0.0314795	0.0562447	1982654976
ACTR3B	0.0414505	0.152301	-0.149581	-0.0373597	-0.11956	-0.0315833	-0.0924825	0.0994012	-0.109894	-0.0152173	0.00170272	-0.0812085	-0.00857005	39400368
ACTR5	0.0269783	0.0595936	-0.0202385	-0.0118333	0.0399689	0.0160676	-0.0268826	-0.0380418	0.0544919	0.026077	0.013625	0.00971796	0.0141757	3.31347e+08
ACTR6	-0.0645126	-0.114362	0.0694288	-0.00151241	0.0838582	-0.0441818	-0.0646754	-0.0459592	-0.0530356	-0.028576	-0.0277395	-0.008333	-0.0425236	1.0665e+08
ACTR8	0.00170921	0.0285015	-0.0500268	0.0672299	-0.00935906	0.116851	-0.013788	-0.0853869	-0.13321	-0.102465	0.0118534	0.0312346	-0.107021	70334620
ACY1	0.0205624	-0.0425467	0.0770971	-0.0489579	0.0465337	-0.0311509	-0.0118112	-0.0173771	-0.0530218	0.0988291	0.00153873	0.00119053	0.00947676	2.56386e+08
ACYP1	-0.0472133	0.029962	-0.0186528	-0.0371941	0.0606549	0.0303288	-0.0662588	-0.063168	-0.0428751	0.100226	-0.0182745	0.00824163	-0.00193919	338135632
ADA	0.00523577	-0.0707185	0.215277	-0.133773	0.307002	0.0112441	-0.0248951	-0.165025	-0.0895367	0.116731	0.00400537	0.0977837	-0.0459437	1113367667
ADAL	0.128266	-0.0235773	0.012016	-0.0668277	0.0701597	-0.0424111	0.00727938	-0.150253	-0.223238	-0.0953507	0.0124694	0.011676	-0.156281	1.32165e+08
ADAM10	0.0266283	-0.088184	0.164703	-0.0976867	0.114541	-0.100567	0.00990872	-0.0610707	-0.0776801	0.0964643	0.00136508	0.00796097	-0.0140955	668084176
ADAM12	0.0824436	-0.00705227	-0.0784972	-0.0234597	0.106221	0.0584232	-0.0336636	-0.205061	-0.345787	-0.0021259	-0.00664139	0.0436603	-0.184325	5.2427e+07
ADAM15	0.0119049	0.0143364	-0.0477997	0.00726488	-0.0414327	0.0326586	-0.0215921	-0.111149	-0.183879	-0.203109	-0.00357336	-0.0101221	-0.166045	2.00961e+08
ADAM17	0.0199983	0.0479919	-0.0615735	-0.0114461	-0.0328663	0.0380553	-0.0677881	-0.11246	-0.16341	-0.253325	-0.00125732	-0.0208664	-0.176398	8.79753e+07
ADAM22	-0.0422603	0.0332524	-0.0558939	0.0673844	-0.130065	0.00509366	-0.0956742	0.135497	0.0731296	7.78523e-05	0.000620662	-0.0735485	0.069568	135035534
ADAM29	0.11715	-0.46541	0.330816	-0.0947794	1.1731	0.866487	1.25484	3.62452	2.29146	3.75994	-0.0280558	1.09814	3.22531	NA
ADAM9	0.0649205	-0.0877292	0.0605993	-0.00840395	0.115767	-0.0474609	0.0325995	0.0858959	0.0296007	0.209608	0.00734668	0.0336351	0.108368	1437481131
ADAMTS1	-0.132487	0.0148482	0.0821591	0.0121113	-0.143817	-0.250645	-0.134841	0.230723	0.429116	0.361	-0.005842	-0.176434	0.34028	255231280
ADAMTS15	-0.0262144	-0.0110539	0.0310206	0.0188911	-0.0567068	-0.12107	-0.124476	0.687203	0.728876	0.780237	0.00316084	-0.100751	0.732106	1.91974e+08
ADAMTS3	0.0665995	0.140414	-0.0338061	-0.15933	-0.0589852	0.045974	-0.325847	-1.34341	-1.33708	-1.58898	0.00346922	-0.112953	-1.42316	1566234
ADAMTSL3	0.0599114	-0.0592724	-0.34068	0.264014	-0.282564	-0.352883	-0.344518	-0.578602	-0.948396	-1.72629	-0.0190067	-0.326655	-1.08443	2135143
ADAR	0.00285737	0.0249315	-0.0229636	0.00131835	-0.00142164	-0.0153845	-0.00701185	-0.0516721	-0.0722333	-0.0282766	0.0015359	-0.00793933	-0.0507273	959297536
ADARB1	-0.0804256	0.069836	-0.0382407	0.0629389	-0.0346844	0.0165921	-0.0104982	-0.178145	-0.211742	-0.0659905	0.00352714	-0.00953017	-0.151959	1178137256
ADAT1	-0.0736702	-0.0670567	0.121853	-0.0416036	0.0846219	-0.109259	-0.050259	-0.239711	-0.222627	-0.142574	-0.0151195	-0.0249653	-0.201637	3.07029e+08
ADAT2	0.0536829	-0.109717	0.237272	-0.311565	0.149683	-0.232754	0.139555	0.164255	-0.221145	0.445522	-0.0325816	0.0188279	0.129544	2.35468e+07
ADAT3	0.191901	-0.243299	0.193327	-0.184404	0.0790042	0.00644756	0.102482	-0.260252	0.118352	0.0176624	-0.0106189	0.0626444	-0.0414124	737011712
ADCK1	-0.138569	0.100325	-0.0399085	0.0594989	0.117556	0.13582	0.0399346	0.00584741	0.0645054	0.0272407	-0.00466326	0.0977703	0.0325312	1.40552e+07
ADCK5	0.189901	0.00755737	-0.0091609	-0.18883	0.0699124	-0.122232	0.0928845	-0.410545	-0.113948	0.0821198	-0.000133228	0.0135216	-0.147458	8846527
ADCY3	-0.00802382	0.0310828	0.0196085	-0.0598285	0.0976302	0.0111889	-0.0575364	-0.19001	-0.31027	-0.203905	-0.00429027	0.0170942	-0.234728	4.64271e+07
ADCY5	-0.0108941	0.0593408	-0.10174	0.0558998	-0.102774	-0.117881	0.0161913	-0.270165	-0.286708	-0.309738	0.000651635	-0.0681544	-0.28887	NA
ADCY7	-0.0186047	0.108064	-0.213378	0.132666	0.0206288	0.0636028	-0.0251098	0.0254502	-0.0769198	0.070118	0.00218687	0.0197073	0.00621616	51966749
ADCY9	0.0756344	-0.076312	0.0250124	-0.0208656	0.0537998	0.00277609	0.0374658	-0.351744	-0.296072	-0.422883	0.000867316	0.0313472	-0.3569	2837570269
ADD1	-0.0356186	-0.0404369	0.0784727	-0.0511867	0.00425625	-0.0884837	-0.0685787	-0.238643	-0.213375	-0.179213	-0.0121924	-0.0509354	-0.210411	359479200
ADD3	-9.19295e-05	-0.0464554	0.152029	-0.00281172	0.0741008	-0.0557952	0.00139588	-0.0639427	-0.0726284	-0.0809818	0.0256675	0.00656716	-0.0725176	4.5818e+08
ADGRD1	-0.0146596	0.19037	-0.31424	0.105069	-0.15751	0.130977	0.00725105	-0.0431795	-0.175928	-0.092862	-0.00836514	-0.00642731	-0.10399	2.81215e+07
ADGRE2	0.0394856	-0.0472569	-0.0268292	0.0420239	0.248897	0.27978	0.293925	0.378268	0.649843	0.648492	0.00185584	0.274201	0.558868	62971948
ADGRG1	0.0666352	-0.0415746	-0.053077	-0.0315185	-0.0202757	-0.0393628	0.00472765	-0.174381	-0.217381	0.0456743	-0.0148837	-0.0183036	-0.115362	NA
ADGRG2	-0.0279151	0.0154807	0.00368412	-0.0153885	0.244236	0.00209614	-0.0222187	-0.0535933	-0.0313213	0.00575007	-0.00603471	0.0747045	-0.0263882	NA
ADGRG4	-0.261889	0.426936	-0.260967	0.0209202	-0.0135368	-0.103741	-0.043183	-0.470471	-0.307964	-0.567756	-0.01875	-0.0534869	-0.44873	NA
ADGRL2	-0.1467	-0.329062	0.406117	-0.0254226	-0.073491	-0.619684	-0.468283	0.0163481	-0.0195835	0.249374	-0.023767	-0.387153	0.0820463	52435028
ADH5	0.0335963	-0.04661	0.00814775	-0.0545085	0.0290468	-0.00470758	-0.013495	-0.0666699	-0.0973803	-0.0437719	-0.0148436	0.00361475	-0.069274	1549713920
ADI1	0.0761948	-0.0115783	-0.0277832	0.0363309	-0.110374	-0.086124	0.0351103	-0.0224087	-0.148576	-0.109301	0.0182911	-0.0537959	-0.0934286	7.30798e+08
ADIRF	0.128401	0.0617554	0.0498748	-0.234762	-0.0433623	-0.118269	0.00688172	-0.164248	-0.135829	-0.108244	0.00131734	-0.0515832	-0.136107	1.48971e+08
ADK	-0.148149	-0.142963	0.123779	0.0260065	0.158927	-0.083395	-0.0148755	-0.170993	-0.117754	0.0212802	-0.0353315	0.0202189	-0.0891557	1097454336
ADM	-0.025902	-0.000660328	-0.0690909	0.0988136	-0.420414	-0.0966476	-0.119067	0.606199	0.959372	0.864118	0.000790106	-0.212043	0.809896	3828356
ADNP	0.0114431	0.0446464	-0.0221561	-0.0307061	-0.061197	-0.0308848	0.00497599	-0.0591354	-0.088874	0.00153778	0.000806819	-0.0290353	-0.0488239	4.76074e+08
ADNP2	0.00620984	0.00192874	0.00226161	0.0217267	0.0374893	0.0418446	0.015943	-0.10977	-0.0280622	-0.134211	0.00803172	0.031759	-0.0906811	6.56919e+07
ADO	-0.0423967	0.0436774	-0.0215951	0.030068	-0.011668	-0.0450669	-0.0414036	0.148528	0.127869	0.048944	0.00243838	-0.0327128	0.108447	1.4289e+08
ADPGK	-0.00642674	-0.226497	0.0605898	-0.100632	-0.029664	-0.121942	0.00128107	0.0508469	0.159477	0.393411	-0.0682416	-0.0501082	0.201245	2.51356e+08
ADPRHL2	-0.084433	-0.145131	0.201632	-0.0736286	0.19584	-0.043116	0.00503187	0.0235795	0.0634467	0.138903	-0.0253901	0.0525854	0.0753096	3.58142e+08
ADRA2A	-0.0762827	0.358323	-0.398528	-0.0389343	-0.295922	-0.0048162	-0.113108	-0.582025	-0.629931	-0.618882	-0.0388556	-0.137949	-0.610279	2.97109e+07
ADRM1	-0.305883	-0.178113	0.282642	0.163198	0.195016	-0.16399	0.155761	0.0501407	0.242835	0.237958	-0.00953887	0.0622623	0.176978	4.35252e+08
ADSL	0.0256724	-0.0775655	0.0343754	0.0389041	-0.00755797	-0.0254319	-0.0337833	-0.146675	-0.123101	0.0487594	0.00534661	-0.0222577	-0.0736722	4.69479e+08
ADSS	0.0554759	-0.0341145	-0.0263601	0.0472394	-4.2032e-05	0.0231626	0.0824573	0.0616189	0.00912887	0.0688548	0.0105602	0.0351926	0.0465342	1483251456
ADSSL1	-0.0813117	0.0328511	-0.0587312	0.00897626	-0.0310517	0.0276358	-0.0487724	0.0735088	0.161403	0.0812826	-0.0245539	-0.0173961	0.105398	3.37822e+07
AEBP2	-0.148119	0.0175294	0.213631	-0.0530375	0.0481433	0.00880627	-0.0161906	-0.864562	-0.78317	-0.893647	0.00750119	0.0135863	-0.847126	7.32679e+07
AES	0.143859	0.0025179	-0.0982351	-0.0495147	-0.151683	0.0754951	-0.0127049	-0.258011	-0.296897	-0.441195	-0.000343256	-0.029631	-0.332034	1.19912e+08
AFAP1	-0.019621	0.0272965	0.033532	0.0115014	-0.0243641	0.0864866	0.0238694	-0.288666	-0.220182	-0.388675	0.0131772	0.028664	-0.299174	436335520
AFAP1L1	-0.156979	-0.0791858	0.284809	-0.0686888	0.0627352	0.165066	-0.0658861	-0.0705238	-0.0899281	-0.237701	-0.00501107	0.0539717	-0.132718	NA
AFDN	-0.067189	-0.00547917	-0.0185529	0.0531348	0.000711613	0.0399482	0.00151564	0.118185	0.0768598	0.0670229	-0.00952155	0.0140585	0.0873559	NA
AFF1	-0.398247	0.269876	-0.119063	0.176233	-0.129042	-0.243642	-0.158898	-0.110674	-0.0481614	-0.0984788	-0.0178003	-0.177194	-0.0857714	8.18375e+08
AFF4	-0.0592012	-0.00959252	0.081819	0.0118934	0.0292115	-0.00784471	-0.0526074	0.0834193	0.0356115	0.184196	0.00622966	-0.0104135	0.101076	1.64986e+08
AFG3L2	0.043783	0.0536892	-0.00633939	-0.0410164	-0.0084787	-0.0335627	0.0246717	0.210873	0.212109	0.241324	0.0125291	-0.0057899	0.221435	764530560
AFP	0.296743	0.253249	-0.444229	-0.213136	-0.535455	-0.441642	-0.756909	-2.10256	-2.00564	-2.50138	-0.0268433	-0.578002	-2.20319	2.45315e+08
AFTPH	-0.0144886	-0.063465	0.0355635	-0.00731041	0.11486	0.00966635	0.00272481	-0.0946394	-0.115202	-0.144947	-0.0124251	0.0424171	-0.118263	294605280
AGA	0.00621026	0.000430455	0.0230806	0.0165116	-0.155374	0.0966432	-0.0146037	0.571981	0.396052	0.212529	0.0115582	-0.0244449	0.393521	93231360
AGAP1	-0.165021	-0.182847	0.258449	0.0288374	0.172687	-0.174618	-0.120192	0.0507012	-0.151509	0.0769296	-0.0151454	-0.0407081	-0.00795934	11240686
AGAP3	0.00720527	-0.121733	-0.0660215	-0.00548566	0.0486567	0.0717902	-0.0128275	0.0765522	0.0992935	0.101959	-0.0465087	0.0358732	0.0926016	16515824
AGBL5	-0.401799	0.0484833	0.104896	0.190615	0.0445788	-0.176466	-0.0962368	-0.653234	-0.284587	-0.400363	-0.0144514	-0.0760415	-0.446061	4960270
AGFG1	-0.0493367	-0.0188966	0.0273596	-0.0681524	0.0561715	0.0271438	-0.0898905	-0.113501	-0.0892758	-0.0366222	-0.0272565	-0.00219173	-0.0797998	3.24085e+08
AGFG2	0.0380931	0.0165406	-0.0648495	0.0217008	0.171206	0.0150925	0.0378676	0.118645	0.0728514	0.17743	0.00287126	0.0747221	0.122976	43769312
AGGF1	-0.127616	-0.0609889	0.0228957	0.0316024	0.147214	-0.115261	-0.0738675	-0.0936265	0.0538727	-0.0597979	-0.0335268	-0.0139715	-0.0331839	3.40954e+08
AGK	-0.0433322	0.0514726	0.0159011	0.0264418	-0.0373941	0.00196604	0.021693	0.362415	0.322664	0.279684	0.0126208	-0.00457833	0.321587	2.99232e+08
AGL	-0.0589322	-0.0123628	-0.0406026	0.000644029	0.0246193	0.03182	0.0185944	0.0806118	0.141112	0.20426	-0.0278134	0.0250112	0.141995	1559036245
AGMAT	-0.0940986	-0.0128596	0.0856973	-0.00578919	0.0190892	0.109368	-0.0630143	0.204489	0.162002	0.254644	-0.00676254	0.0218144	0.207045	281771040
AGO1	0.00133326	-0.0532848	0.062865	-0.0768161	0.0764615	-0.0482212	-0.0342761	-0.182108	-0.150631	0.0647196	-0.0164757	-0.00201195	-0.0893396	1.3408e+08
AGO2	0.0300461	0.0052039	-0.0311457	-0.0577927	0.00870505	-7.26764e-05	-0.00441514	-0.0427896	-0.0330535	0.0763193	-0.0134221	0.00140575	0.000158752	481445392
AGO3	0.0195971	0.0556301	-0.0108574	-0.0972814	0.0469146	-0.0744294	-0.022266	-0.138294	-0.227535	0.0297354	-0.0082279	-0.0165936	-0.112031	5.01686e+07
AGPAT1	0.102757	-0.0682075	0.121958	-0.253472	-0.0936067	-0.43503	-0.182987	-0.735409	-0.528224	-0.642264	-0.0242413	-0.237208	-0.635299	2.8108e+08
AGPAT2	-0.0527934	-0.178262	0.107707	0.0305432	0.141315	0.190539	0.0963062	-0.0892781	-0.0845797	0.074898	-0.0232014	0.14272	-0.0329866	5.71547e+07
AGPAT3	-0.0057902	-0.0239079	0.0522855	-0.0480187	0.0259185	0.0421753	0.0446533	0.0300158	0.128486	0.00959779	-0.00635783	0.0375824	0.0560331	9.56082e+07
AGPAT5	-0.231042	0.046787	0.181308	-0.07677	-0.0301296	-0.249434	0.0436426	0.0752214	0.0141541	0.252229	-0.0199294	-0.0786403	0.113868	84718836
AGPS	0.0371149	-0.0300965	0.0587465	-0.00745618	0.0172031	-0.0174299	-0.0241553	0.144001	0.267307	0.190166	0.0145772	-0.00812738	0.200492	1184901184
AGRN	0.0107792	-0.0548033	0.0307858	-0.0191716	0.0375062	-0.0396446	-0.0619151	0.150966	0.101433	0.35605	-0.0081025	-0.0213512	0.202816	8.12492e+08
AGTPBP1	-0.0764784	0.0251527	0.0156219	0.0391202	-0.0325186	0.00217534	-0.0353946	0.0308207	0.0359178	0.01005	0.000854122	-0.0219126	0.0255962	5.01667e+07
AGTRAP	0.0498264	-0.681175	0.665235	-0.379232	0.512766	-0.811907	0.0188987	0.295355	0.407751	1.34761	-0.0863364	-0.0934141	0.683571	104565432
AHCTF1	-0.00211918	-0.0508248	0.0999404	-0.0135126	0.0908858	0.0330165	-0.0140014	0.0779283	0.0566934	0.162498	0.00837095	0.0366336	0.0990399	2088441664
AHCY	0.0530799	0.0248789	-0.0530404	-0.0144005	0.0215519	0.050101	0.0366003	-0.160851	-0.163016	-0.150497	0.00262946	0.0360844	-0.158122	4090223957
AHCYL1	0.106155	0.0034485	-0.0274446	-0.053651	0.0616447	-0.0393223	-0.0144225	0.0519028	-0.067435	0.0615859	0.00712698	0.00263329	0.0153513	554488192
AHCYL2	-0.0524506	-0.0552544	0.119475	-0.0432309	0.129126	-0.00342261	0.0453205	0.210891	0.170154	0.166452	-0.00786535	0.0570081	0.182499	251882576
AHDC1	-0.173527	0.119872	-0.0717513	-0.027072	-0.207449	-0.10533	-0.0745851	-0.36796	-0.330042	-0.483414	-0.0381196	-0.129122	-0.393805	94459192
AHI1	-0.0366616	0.0128547	0.016771	0.105671	-0.0719221	0.00424623	-0.0593868	-0.337374	-0.366299	-0.391397	0.0246589	-0.0423542	-0.365023	946237248
AHNAK	-0.00645945	-0.0192503	0.0177866	0.0133112	0.0138956	-0.0071704	0.0359667	0.0339934	0.0212421	-0.0208677	0.00134701	0.0142306	0.011456	13165035520
AHNAK2	-0.0239174	-0.0459512	0.0583726	0.0100539	0.0425018	-0.0354121	0.0163839	0.0748901	0.0419861	0.0607714	-0.000360518	0.00782453	0.0592159	2885717248
AHR	0.0622797	0.0614038	-0.0539599	-0.0887067	-0.0709077	0.104305	0.132369	0.335373	0.268463	0.33424	-0.00474578	0.0552552	0.312692	41834350
AHRR	0.070481	0.119236	-0.0876693	-0.0888131	0.184349	0.128977	0.135726	-0.25395	0.0828349	-0.0520967	0.0033086	0.149684	-0.0744041	NA
AHSA1	0.0197748	-0.0382812	-0.0169658	0.0401873	-0.0427828	0.0333164	0.048197	-0.037128	0.0316135	-0.00842838	0.00117877	0.0129102	-0.00464762	3406193280
AHSG	-0.104066	0.343137	-0.340986	0.0111501	-0.612876	-0.439273	-0.762969	-2.30862	-2.38808	-2.72036	-0.0226913	-0.605039	-2.47235	10336282453
AIDA	-0.0650587	-0.000922213	0.00761519	-0.0537962	0.0799542	-0.0395047	-0.0182017	-0.0692131	-0.0738698	-0.00161708	-0.0280405	0.00741596	-0.0482333	2336386448
AIF1L	-0.0655634	-0.0311064	0.149887	-0.107455	0.0653956	-0.0940928	-0.0312225	-0.257183	-0.166709	-0.221246	-0.0135595	-0.0199732	-0.215046	7.24186e+07
AIFM1	-0.0414022	-0.013645	-0.00556149	0.0246505	-0.017813	-0.00726358	-0.0285481	0.147719	0.203237	0.232511	-0.00898956	-0.0178749	0.194489	2892198357
AIFM2	-0.0116127	0.00636775	-0.0658354	0.056656	-0.0344316	-0.0455121	-0.0437086	-0.215417	-0.15079	-0.0659893	-0.00360607	-0.0412174	-0.144065	2.82763e+08
AIM1	-0.0878195	0.0415942	0.115237	-0.0776103	0.179069	0.0969801	0.114011	0.0631798	0.0841868	0.22781	-0.00214965	0.13002	0.125059	5.49454e+07
AIMP1	0.00644844	-0.00892404	0.0380684	-0.0293924	-0.00694156	-0.0223403	0.0531535	0.0655829	0.0459983	0.10479	0.0015501	0.00795723	0.0721239	1476082347
AIMP2	0.058508	0.0539263	-0.099649	-0.038006	-0.098576	0.0421207	0.00694714	-0.000344315	0.0170596	-0.215656	-0.00630518	-0.0165027	-0.0663136	7.80643e+08
AIP	-0.0206777	-0.0235667	0.00203173	0.00312731	0.0346501	-0.0394646	-0.0249175	-0.0788395	-0.0989563	-0.0199733	-0.00977135	-0.00991066	-0.065923	8.78912e+08
AJUBA	-0.0358053	-0.12657	0.040548	0.0372913	0.0516683	0.0916198	0.0456566	0.553735	0.681084	0.729995	-0.021134	0.0629816	0.654938	136748904
AK1	0.0303563	-0.0123517	0.0127753	0.0281144	-0.106863	0.0255339	0.0151582	-0.17369	-0.0328606	-0.234644	0.0147236	-0.022057	-0.147065	2107145387
AK2	0.0257062	0.0197545	-0.0913021	0.0455399	-0.0182232	-0.0098618	0.0459802	0.169892	0.188798	0.102524	-7.53816e-05	0.00596505	0.153738	3730121984
AK3	0.0278347	-9.03619e-05	-0.0118692	-0.0281904	-0.022542	-0.0188714	0.00803948	0.107875	0.223704	0.131637	-0.00307883	-0.0111246	0.154405	1429833045
AK4	0.0514549	0.00500144	2.85874e-06	-0.0208685	-0.018875	0.0568329	-0.0459264	0.156909	0.0513144	0.121997	0.00889768	-0.00265618	0.110073	4.86922e+08
AK6	0.0261929	0.00719963	0.0725592	0.0368314	0.0133076	0.0549014	0.0260746	-0.165006	-0.0850524	-0.0912591	0.0356958	0.0314279	-0.113772	3.38696e+08
AKAP1	-0.0532568	-0.0497253	0.060163	0.0541475	0.0206604	-0.0630264	-0.068012	0.184037	0.0010156	0.173808	0.00283212	-0.0367927	0.11962	494743456
AKAP10	-0.254744	0.0887007	0.139143	0.0637558	0.104474	0.0744371	0.0165016	-0.173915	-0.128834	0.0287389	0.0092138	0.0651376	-0.0913367	1.45898e+08
AKAP11	0.0471281	0.00289791	0.0127036	-0.0472318	0.00606189	-0.0370766	-0.0855053	-0.351846	-0.586593	-0.478131	0.00387447	-0.03884	-0.47219	114416726
AKAP12	-0.128245	-0.128351	0.189503	0.0778751	0.0645543	-0.112642	0.00301689	-0.078006	-0.0300938	-0.0787535	0.0026955	-0.0150237	-0.0622845	1279296384
AKAP13	-0.0507226	-0.0838994	0.0988823	-0.00550686	0.0914273	-0.0243533	-0.0394811	-0.128254	-0.118339	-0.0511594	-0.0103116	0.00919764	-0.0992505	1123111819
AKAP17A	-0.0445182	0.0313635	0.0169777	-0.0206616	0.0327684	0.0587511	0.0303598	0.0154373	-0.0338144	0.0217083	-0.00420967	0.0406264	0.0011104	192862704
AKAP2	-0.0888431	-0.0400874	0.129001	0.00305109	0.101028	-0.0862025	-0.0858149	-1.27106	-1.41585	-1.45028	0.000780298	-0.023663	-1.37906	8.57329e+08
AKAP5	0.218485	-0.260026	-0.000776551	0.00289969	0.0384398	-0.133354	-0.253941	-0.436859	-0.236993	-0.0347317	-0.00985461	-0.116285	-0.236195	7399315
AKAP7	-0.0853029	-0.0822752	0.14358	0.0101967	0.234611	0.178319	0.0320136	0.0631532	0.104356	0.325023	-0.00345043	0.148315	0.164178	154035790
AKAP8	-0.0138503	-0.0501482	0.0338027	0.0273539	0.0213078	-0.0488708	0.0587779	-0.0137155	-0.0141702	0.0196175	-0.000710444	0.010405	-0.00275607	6.86167e+08
AKAP8L	-0.0970614	0.0141359	0.0581783	0.00352516	0.077518	-0.0707369	-0.0575715	0.0604034	-0.0451885	0.0852527	-0.00530551	-0.0169301	0.0334892	4.22395e+08
AKAP9	-0.0390283	-0.0339743	0.0556348	-0.00833858	0.0742297	-0.0329174	-0.0209382	-0.269287	-0.297087	-0.19105	-0.0064266	0.00679136	-0.252475	1676300843
AKIP1	-0.0815929	0.134455	-0.215032	0.142572	-0.138929	-0.00587867	-0.0857913	-0.311767	-0.478189	-0.291342	-0.00489951	-0.0768665	-0.360433	7341207
AKIRIN1	-0.103059	-0.156964	0.170399	0.0615116	0.127243	0.0285907	-0.0726288	0.350519	0.508154	0.635457	-0.00702792	0.0277351	0.498044	135742546
AKIRIN2	-0.00925508	-0.0410399	0.0542394	-0.00923507	0.068581	0.00261751	0.0244482	0.495983	0.559621	0.536079	-0.00132265	0.0318822	0.530561	136377418
AKR1A1	-0.0391917	0.00801841	-0.0308739	0.0119958	-0.0971135	-0.00941383	-0.0686933	0.0253898	0.0113517	-0.0162351	-0.0125128	-0.0584069	0.00683545	1700033152
AKR1B1	0.0844045	0.0413295	-0.150541	-0.00472251	-0.0738941	0.090131	-0.000212374	-0.0365695	-0.130574	-0.0454669	-0.00738231	0.00534152	-0.0708701	1685210197
AKR1B10	0.0463656	0.0149439	-0.0682211	0.0026646	-0.0159549	0.00978562	-0.0962285	-0.13978	-0.343356	-0.280366	-0.00106176	-0.0341326	-0.254501	1.5934e+07
AKR1C1	0.240519	-0.00902418	-0.516728	0.166343	-0.43732	-0.139064	0.175433	-0.20437	0.0542837	-0.507332	-0.0297226	-0.13365	-0.21914	31919006
AKR1C2	0.210414	0.00523022	-0.085539	-0.0341274	-0.132821	-0.0266847	0.168006	-0.137708	-0.103436	-0.191106	0.0239944	0.00283337	-0.144083	287722000
AKR1C3	0.0613104	-0.0949093	-0.0549905	0.0302921	-0.118541	0.0184765	-0.0144628	-0.193406	-0.0903165	-0.139022	-0.0145744	-0.0381756	-0.140915	2435980075
AKR7A2	0.152493	-0.0299031	-0.0775099	-0.0886755	-0.0413059	0.00103072	0.0341414	0.0551821	-0.016228	0.0753699	-0.0108989	-0.00204458	0.038108	443832576
AKT1	-0.0528435	-0.00691882	0.0629292	-0.00307815	0.0557239	0.033943	-0.0337562	-0.014559	-0.153065	0.0139692	2.21912e-05	0.0186369	-0.0512182	4.33364e+07
AKT1S1	-0.0799505	0.03263	0.071565	-0.0463083	-0.4081	-0.0533186	-0.242349	-0.113515	-0.0534362	0.016684	-0.00551598	-0.234589	-0.0500892	445739520
AKT2	-0.0578343	-0.104018	0.230454	-0.0464006	0.0596245	-0.0586498	-0.0360664	-0.227719	-0.176606	-0.122213	0.00555025	-0.0116972	-0.175512	1.6367e+08
AKTIP	-0.438968	-0.185415	0.344474	0.160162	0.456343	0.100103	-0.0603071	-0.031756	0.263471	0.192636	-0.0299365	0.16538	0.14145	126218126
ALAD	0.00454353	-0.0218305	0.0125484	-0.0304687	0.0107503	-0.0536796	0.003134	0.0503769	0.0603502	0.115399	-0.00880183	-0.0132651	0.0753754	1.37907e+08
ALAS1	0.0712029	0.0509691	-0.05954	-0.0349259	-0.00758553	-0.146704	-0.120345	-0.565985	-0.596182	-0.56718	0.00692653	-0.0915451	-0.576449	7.39457e+07
ALB	0.250275	0.205142	-0.331437	-0.271229	-0.479969	-0.4704	-0.729948	-1.94349	-1.96863	-2.25383	-0.0368125	-0.560105	-2.05532	4866989227
ALCAM	0.00805657	0.0402722	-0.104833	-0.0222462	-0.0194781	-0.027424	-0.0481613	0.171914	0.204876	0.118758	-0.0196877	-0.0316878	0.165183	1184907520
ALDH16A1	-0.035938	0.00334262	0.0399831	-0.021728	0.0305263	-0.00847892	-0.0284392	0.0341953	-0.093888	0.0459363	-0.00358507	-0.00213061	-0.00458548	985148224
ALDH18A1	0.0114512	0.0446369	-0.111009	0.0402918	-0.0609899	0.00192868	-0.000102903	-0.0181524	0.0557071	0.0421402	-0.00365722	-0.0197214	0.026565	1222483157
ALDH1A1	-0.477906	-0.707324	1.06905	-0.723403	3.34259	3.05538	3.0947	0.156352	0.0402135	-0.841007	-0.209895	3.16422	-0.214814	2108596213
ALDH1A2	0.0143001	-0.0158981	0.0356611	-0.0471833	0.0969237	0.0468984	0.0661159	0.244784	0.296938	0.259998	-0.00328003	0.0699793	0.26724	5.52481e+08
ALDH1A3	-0.0301066	0.00064009	0.00603394	-0.00515124	0.0221458	-0.0195272	-0.0181347	-0.638243	-0.547399	-0.64669	-0.00714595	-0.00517204	-0.610777	75895368
ALDH1B1	-0.00925395	-0.00183738	0.0138274	-0.00332715	-0.064611	0.00119691	0.00938235	0.0890743	0.346869	0.307364	-0.000147763	-0.0180106	0.247769	3045662848
ALDH1L1	-0.349029	-0.360801	0.755932	-0.371056	2.57347	2.40456	2.30893	0.0691119	-0.369791	-0.65106	-0.0812384	2.42898	-0.317246	14042611
ALDH1L2	0.0139274	0.0481623	0.0398835	-0.0708299	0.138909	0.0473721	0.0704074	0.0910567	0.147524	0.00862455	0.00778585	0.0855627	0.0824017	6.77532e+07
ALDH2	-0.0171184	-0.0538259	0.0629177	-0.000294764	0.113959	0.0844053	0.123989	0.283796	0.392949	0.46838	-0.00208033	0.107451	0.381708	1402758699
ALDH3A1	0.0105927	0.0516853	-0.108409	-0.00598472	-0.0904253	-0.0421621	-0.0620809	-0.206573	-0.16665	-0.236204	-0.013029	-0.0648894	-0.203142	1453713579
ALDH3A2	0.0378385	-0.0926982	0.0832202	-0.0622179	0.0701353	-0.0108821	-0.00110374	0.0824342	0.137219	0.139098	-0.00846434	0.0193831	0.119584	1711331200
ALDH3B1	0.0884738	-0.00366064	-0.0187944	0.0180915	0.0999554	-0.0505852	0.00195513	-0.25582	-0.0992512	-0.0176085	0.0210276	0.0171084	-0.124227	77928028
ALDH4A1	-0.0391079	0.113662	-0.0528705	0.0471733	-0.0691156	0.0397337	-0.0516738	0.141581	0.247938	-0.0839674	0.0172141	-0.0270186	0.101851	49384438
ALDH5A1	0.0558367	-0.030564	0.0388168	-0.0135952	0.0312677	0.0631244	0.053222	0.116102	0.267815	0.275256	0.0126236	0.0492047	0.219724	2.48294e+08
ALDH6A1	0.00427907	0.0585362	-0.0185011	-0.0316726	0.00722677	0.0424681	0.0315071	0.0884619	0.170558	0.0190727	0.00316041	0.0270673	0.0926975	9.58874e+08
ALDH7A1	0.0417754	-0.0324584	-0.0372445	-0.0214374	-0.0333998	0.00740818	0.0371537	0.28613	0.287665	0.288453	-0.0123412	0.00372067	0.287416	1747622656
ALDH9A1	0.0532894	-0.0148608	-4.88148e-05	0.00129025	0.0421075	0.0214959	0.0345437	0.0756247	0.0582146	0.0809849	0.00991751	0.0327157	0.0716081	1122000747
ALDOA	0.00936466	0.0119184	-0.00546991	-0.00791201	-0.0413914	0.00564981	0.00143008	0.0480167	-0.0158286	0.0249719	0.0019753	-0.0114372	0.0190533	19764385792
ALDOB	-0.0333017	-0.0445716	-0.144792	0.198648	0.153345	-0.0030617	0.166482	-0.0730912	-0.040797	-0.254469	-0.00600439	0.105589	-0.122786	31111378
ALDOC	-0.0770431	0.00180163	0.0526444	0.035974	0.0853096	0.0385349	0.0831297	0.0685507	0.0579931	0.169714	0.0033442	0.0689914	0.0987525	1973009707
ALG1	0.00862988	0.0312834	-0.000411397	0.00115567	-0.038299	-0.0149018	0.0364706	0.175314	0.130846	0.240536	0.0101644	-0.00557672	0.182232	4.63143e+08
ALG10	0.00654274	0.044927	-0.115545	0.157009	-0.0456404	-0.102312	0.00677835	-0.098049	0.0543056	0.0676532	0.0232335	-0.0470581	0.00796993	NA
ALG13	0.0705855	0.0343729	0.00176622	-0.109255	0.0188428	0.0338453	-0.0328523	-0.0823016	-0.198323	-0.0846932	-0.000632535	0.00661194	-0.121773	158565048
ALG14	-0.0424478	-0.0494131	0.221831	-0.100873	0.10555	-0.0772916	-0.10525	0.132215	0.0710406	0.296259	0.00727422	-0.0256637	0.166505	9.85882e+07
ALG2	0.0636322	-0.0124044	0.0227685	-0.138919	0.0403735	0.0675723	0.00217369	0.34755	0.254805	0.408922	-0.0162307	0.0367065	0.337093	90730836
ALG3	0.124329	0.00330112	-0.039364	-0.0175896	-0.0679115	0.0330033	-0.00027981	-0.161966	-0.0451679	0.0344475	0.0176692	-0.0117293	-0.0575622	80094222
ALG5	-0.0257381	-0.160814	0.162027	-0.00560142	0.0387254	-0.0858271	-0.0648228	0.0270896	0.236648	0.344727	-0.00753146	-0.0373082	0.202822	1.08457e+08
ALG6	0.0656006	0.0742238	-0.060648	-0.0363634	-0.0808029	0.0852407	0.016564	0.136432	0.234971	0.18901	0.0107033	0.00700058	0.186804	1406697520
ALG8	-0.0196677	-0.0268401	0.105878	-0.0456785	-0.00361354	0.0409031	-0.026556	0.109777	-0.00457248	0.0481827	0.003423	0.00357785	0.051129	1.6368e+07
ALG9	-0.126977	-0.276678	0.170062	0.129119	-0.00477386	-0.149357	-0.0849417	0.0914083	0.311723	0.269247	-0.0261187	-0.0796908	0.224126	2.76355e+08
ALKBH1	0.0289907	-0.189869	0.129699	0.0186009	0.0722272	0.0820803	0.161033	-0.0667298	0.0804162	0.0558615	-0.00314458	0.105113	0.0231826	3.04556e+07
ALKBH2	-0.374362	-0.397294	0.249331	0.315403	0.0639555	-0.278333	-0.0998918	0.00714844	0.0805901	-0.234362	-0.0517306	-0.104756	-0.0488746	51914144
ALKBH3	-0.168327	-0.105617	0.247155	-0.176899	0.290237	-0.184831	-0.128831	-0.242384	-0.375651	0.0397763	-0.0509218	-0.00780832	-0.192753	4.70499e+07
ALKBH4	-0.0207322	-0.0582305	0.126282	0.0309838	0.0985192	0.0545462	0.0207412	0.145127	0.0410595	0.0576509	0.0195757	0.0579356	0.0812791	1.3318e+08
ALKBH5	-0.135477	0.00935524	0.0726336	-0.0877723	0.108255	-0.167858	-0.0178904	-0.124953	-0.243986	-0.194001	-0.035315	-0.025831	-0.187647	1.51193e+08
ALKBH7	0.0315148	-0.146456	0.187852	-0.0406527	0.214325	0.149069	0.0399564	-0.744202	-0.838186	-0.79389	0.00806447	0.13445	-0.792093	41524410
ALMS1	-0.0527149	0.0905672	-0.0560621	0.0522067	0.00445719	0.0761723	0.00411993	-0.361775	-0.34776	-0.665611	0.00849924	0.0282498	-0.458382	2.77684e+08
ALPI	-0.0634379	-0.0454161	-0.0155017	0.122591	-0.0297868	0.0137556	0.0484779	0.171607	-0.0703376	-0.154814	-0.000441143	0.0108156	-0.0178483	194836381
ALPK2	-0.122023	-0.133994	0.182519	0.0445579	0.156126	0.0474087	-0.0211379	-0.953582	-0.589585	-1.01239	-0.00723503	0.0607989	-0.851853	24670987
ALPL	-0.0179053	-0.0143975	0.0101778	0.000978934	0.0376467	-0.0037843	-0.0339182	-0.384007	-0.288953	-0.314732	-0.00528654	-1.85941e-05	-0.329231	767110144
ALPPL2	-0.467185	0.107575	0.394363	-0.131431	0.478473	-0.074164	0.184237	-0.455688	-0.22506	-0.26295	-0.0241697	0.196182	-0.314566	NA
ALS2CL	0.0158612	-0.0863948	0.154197	-0.0753835	0.112233	0.0496115	0.132446	0.643508	0.345218	0.797443	0.00207	0.0980968	0.59539	2.82627e+07
ALYREF	-0.0646679	-0.0729013	0.0828712	-0.0393116	0.0974904	-0.0913848	0.00173143	-0.0975721	0.0544871	0.150781	-0.0235024	0.00261235	0.0358988	1648276075
AMACR	0.076932	0.0171156	-0.00585775	-0.0295747	0.0102686	0.00321852	-0.0975601	-0.0174248	0.138978	0.0565053	0.0146538	-0.0280244	0.0593528	1.82338e+08
AMBP	-0.678733	0.644112	-0.414173	0.101835	-1.19417	-0.481447	-0.899241	-2.2018	-1.9243	-3.26933	-0.0867401	-0.858285	-2.46514	1.4027e+07
AMBRA1	-0.0119364	0.0249006	-0.0320876	0.0263792	0.086846	0.0181315	-0.0273345	0.194595	0.161067	0.132685	0.00181395	0.025881	0.162782	2.76698e+08
AMD1	0.136755	-0.109446	0.17953	-0.221541	0.248326	-0.0159117	0.124735	-0.118312	-0.0577094	-0.0354718	-0.00367537	0.11905	-0.0704979	NA
AMDHD2	0.0337497	-0.0543775	-0.00526475	0.00109371	0.0425672	0.0892925	-0.0164196	0.0595572	0.0536308	0.132025	-0.00619972	0.03848	0.0817378	564251936
AMER1	-0.346765	0.0114931	0.153936	0.194359	-0.243628	0.0748155	-0.313137	-0.380847	-0.085849	-0.279771	0.00325582	-0.16065	-0.248822	12806284
AMFR	-0.130763	0.0726685	-0.00920875	0.0932619	0.0198721	0.0430952	0.0403228	-0.121734	-0.20375	-0.227675	0.00648962	0.03443	-0.184387	6.01063e+07
AMIGO2	-0.0504998	-0.0406378	0.146569	-0.0462128	0.236319	0.0465572	0.174817	0.357704	0.600109	0.629797	0.0023046	0.152564	0.529203	52418992
AMMECR1	-0.00700516	-0.00892662	0.0119981	0.0179437	-0.0886495	0.116462	0.0223616	-0.138321	-0.0336486	-0.0422505	0.00350251	0.0167248	-0.0714067	79243264
AMMECR1L	-0.218473	-0.107567	0.281856	0.0113786	0.290174	-0.117035	0.0251736	-0.271104	-0.169002	-0.271899	-0.00820144	0.0661043	-0.237335	3.39866e+07
AMN1	0.0375273	-0.181185	0.216951	-0.0896316	0.179788	-0.270244	-0.108531	-0.0369102	-0.0863226	0.0802301	-0.0040846	-0.066329	-0.0143342	67198944
AMOTL1	-0.013268	0.0195887	0.169798	0.0191095	-0.0646167	-0.239323	-0.0609239	0.00413739	0.0797103	0.0517306	0.0488072	-0.121621	0.0451927	1006905492
AMOTL2	-0.0467593	0.015738	0.0149883	-0.00548533	-0.0540405	0.00621206	0.191193	1.54006	1.8099	1.81801	-0.00537958	0.0477883	1.72266	3.08826e+08
AMPD2	-0.0115363	0.0168322	0.0323131	-0.017989	0.0463258	-0.0626867	-0.00942407	0.0353204	-0.0376842	0.0533494	0.00490502	-0.00859499	0.0169952	367760064
AMZ2	0.0416554	-0.0696464	0.0213016	0.0150435	0.0137384	0.072701	0.0150755	-0.416012	-0.389597	-0.262996	0.00208851	0.0338383	-0.356202	3572350
ANAPC1	0.0128057	0.0292	-0.00808289	-0.028857	-0.0399165	0.0403983	0.00641215	-0.177185	-0.131074	-0.109792	0.00126645	0.00229796	-0.139351	669993088
ANAPC10	-0.0193152	0.218827	-0.218353	0.0100978	-0.0950823	-0.000859891	-0.113113	-0.181211	0.00117443	0.114092	-0.00218592	-0.0696851	-0.0219818	44499227
ANAPC11	0.0602344	0.0128204	-0.0615662	-0.0167139	-0.0123223	0.0265986	-0.0672451	-0.305362	-0.550094	-0.503376	-0.00130631	-0.0176562	-0.452944	54961290
ANAPC13	0.0533347	-0.0580634	0.0159145	0.0547781	-0.123692	-0.0590252	-0.150725	-0.0688834	-0.0888884	-0.125658	0.016491	-0.111147	-0.0944765	83230834
ANAPC16	0.0249535	-0.0913188	0.0978989	0.00550922	0.035546	-0.0195984	-0.0250998	-0.0964123	0.156627	0.149466	0.00926071	-0.00305072	0.0698936	1.23491e+08
ANAPC2	-0.0240997	-0.0363046	0.0492056	-0.0173851	0.0765255	0.0153912	0.00588508	-0.0851768	-0.0669206	0.0824087	-0.00714596	0.0326006	-0.0232296	2009447904
ANAPC4	0.0622138	-0.00526375	-0.11689	0.0393138	-0.0786835	0.137582	0.0517173	-0.0951116	-0.043572	-0.122627	-0.00515654	0.0368721	-0.0871037	5.30295e+08
ANAPC5	0.0223381	-0.0253801	0.0171168	-0.0129941	0.0963477	-0.00420881	-0.0106663	-0.203179	-0.313806	-0.24876	0.000270194	0.0271576	-0.255248	400901504
ANAPC7	-0.034305	0.0729554	0.00540571	-0.0317938	0.00440543	-0.0388037	0.0067517	0.00316623	0.0618515	0.15526	0.00306557	-0.00921554	0.0734258	331130176
ANG	0.0226365	-0.0740179	0.185081	-0.131798	-0.00174052	-0.208468	-0.0307549	-0.006717	0.247734	0.495321	0.000475369	-0.0803211	0.245446	21876806
ANGEL2	0.169573	-0.0576302	-0.00325575	-0.11504	0.0321322	0.0592642	0.0278437	-0.311986	-0.196321	-0.120071	-0.00158818	0.0397467	-0.209459	16459050
ANK1	-0.0818381	0.0671271	-0.157687	0.158672	-0.133707	0.0172951	-0.157651	0.381763	-0.0903859	-0.182914	-0.00343149	-0.0913542	0.0361544	3.13557e+06
ANK2	0.110584	0.0914024	-0.0433481	-0.146603	0.083789	0.0364833	-0.0618483	0.133992	0.0791028	0.116837	0.00300864	0.0194747	0.109978	NA
ANK3	-0.0590585	0.141693	-0.16645	0.0170972	-0.0936509	-0.0863388	-0.100919	0.19174	0.0433812	-0.0884201	-0.0166795	-0.0936363	0.0489003	4.74851e+08
ANKFY1	-0.0242684	-0.014712	0.0364562	0.0161648	0.0291738	-0.021932	-0.00680122	-0.057324	0.0277506	0.047165	0.00341014	0.000146855	0.00586388	3.85617e+08
ANKH	-0.149101	0.0968161	-0.136016	0.153919	-0.211526	0.0540575	-0.0282689	-0.0397514	0.00488332	0.0710373	-0.00859554	-0.0619124	0.0120564	2.26494e+08
ANKHD1	-0.0234609	-0.0185198	0.0945961	-0.0217203	0.079692	0.000162282	-0.023573	-0.642525	-0.638296	-0.533075	0.00772375	0.0187604	-0.604632	275621424
ANKIB1	-0.0391272	0.0479841	-0.0806399	0.00919889	0.0212382	-0.079365	-0.0776887	-0.132977	-0.207238	-0.209575	-0.015646	-0.0452718	-0.183263	2.64788e+08
ANKLE2	-0.0252497	-0.0674299	0.10582	-0.0418364	0.0763943	-0.0165681	-0.0352918	-0.0169254	0.0481404	0.0650917	-0.00717391	0.00817813	0.0321022	3.86964e+08
ANKMY2	0.0418129	0.0214637	0.0105616	-0.0336359	0.00497386	-0.0590484	0.0700593	-1.05297	-1.14144	-1.18913	0.0100506	0.00532825	-1.12785	9.70359e+07
ANKRD10	-0.0323183	-0.0969041	-0.043586	0.145395	0.0737352	-0.0237175	-0.0100053	0.355596	0.160495	0.316285	-0.00685337	0.0133375	0.277459	3.20318e+07
ANKRD11	-0.0632097	-0.0330831	0.034261	0.0496047	0.054225	0.0261467	-0.00894206	-0.485425	-0.47378	-0.633332	-0.00310676	0.0238099	-0.530846	267114920
ANKRD13A	0.0300676	-0.0200344	0.0839765	-0.0231259	0.00884936	-0.0132886	0.0151649	0.0398015	0.0714748	0.235916	0.017721	0.0035752	0.115731	6.51992e+08
ANKRD13C	-0.0965202	0.0119662	-0.0160958	0.103877	-0.0295326	-0.193585	-0.0751325	-0.352442	0.0556412	-0.180495	0.000806901	-0.0994166	-0.159099	17801806
ANKRD13D	-0.176206	-0.160334	0.238875	0.0654672	-0.253994	-0.170359	-0.107706	0.293802	0.155397	0.29425	-0.00804956	-0.177353	0.247816	1941375
ANKRD17	-0.0163289	-0.0351954	0.10697	-0.0128935	0.086591	-0.0357297	0.0547138	-0.19744	-0.174991	-0.0825327	0.0106382	0.0351917	-0.151654	4.14748e+08
ANKRD26	-0.0649979	0.022059	0.0448884	-0.00416247	-0.149977	-0.185947	-0.231605	-0.700582	-0.625955	-0.816011	-0.000553256	-0.189177	-0.714183	1.78906e+08
ANKRD27	0.00208923	0.0465468	-0.0605273	0.0215649	0.0139624	0.167103	0.0277669	0.23766	0.258181	0.130446	0.00241842	0.0696106	0.208762	6.04745e+07
ANKRD28	-0.222656	-0.0367001	0.0539985	-0.0446517	0.1554	-0.100598	-0.146066	0.0341328	-0.0148594	0.276057	-0.0625023	-0.0304214	0.0984434	2.99341e+08
ANKRD33B	-0.117173	-0.0491845	0.14683	0.0214149	-0.0114849	-0.119053	-0.141515	0.157508	0.267909	0.47957	0.000471921	-0.0906842	0.301662	9901959
ANKRD34C	0.0428561	-0.0274992	0.0738599	-0.0747157	0.0153733	-0.0249491	0.0750151	0.26837	0.254258	0.512219	0.00362528	0.0218131	0.344949	1.43112e+08
ANKRD36	0.193243	0.304064	-0.764126	0.0646483	0.150152	0.131739	-0.05711	-0.087281	0.288916	-0.509483	-0.0505428	0.0749267	-0.102616	NA
ANKRD39	-0.136825	0.354737	-0.414198	0.176951	-0.481786	0.0467848	-0.151813	-0.252858	-0.369565	-0.77754	-0.00483391	-0.195605	-0.466654	2.14142e+07
ANKRD40	-0.0530591	-0.369737	0.272511	0.132936	0.137773	0.064978	0.00878913	0.231197	0.0844757	0.241921	-0.00433721	0.0705133	0.185864	201714970
ANKRD44	-0.0269044	-0.0251906	0.0186448	-0.00201107	0.00844253	0.00237709	0.0233713	0.00632193	-0.0585528	0.0218936	-0.00886531	0.011397	-0.0101124	8.65084e+07
ANKRD46	0.0835851	0.0688567	-0.194532	0.0322937	0.0964546	0.184965	-0.0346444	0.26623	0.166853	0.378951	-0.00244921	0.0822585	0.270678	2.09398e+07
ANKRD49	-0.0673633	-0.0342668	0.126103	-0.00556336	0.0937774	-0.0475396	-0.160047	-0.0188137	-0.0407141	0.092667	0.00472726	-0.0379364	0.0110464	20113168
ANKRD50	0.0541872	0.00717813	-0.0854021	-0.0148402	-0.0104503	0.0562593	-0.0218991	0.076261	0.0799759	0.044573	-0.00971924	0.00796997	0.0669367	170247904
ANKRD52	-0.0660164	0.0693434	-0.0131248	0.0664808	-0.0251409	0.0323935	0.034003	-0.128507	-0.0837684	-0.363453	0.0141707	0.0137519	-0.191909	1.1705e+08
ANKRD54	-0.11916	-0.0448709	-0.0936368	0.0614284	-0.212485	0.127052	0.0184416	0.166685	-0.0199646	-0.149167	-0.0490598	-0.0223304	-0.000815579	9.25784e+07
ANKRD62	-0.0539262	-0.0482577	0.101828	0.00947407	0.976553	-0.110218	0.0608879	-0.0940543	0.110191	0.0917676	0.00227941	0.309074	0.035968	NA
ANKRD9	0.0557325	-0.0870551	0.0859017	-0.0470091	-0.1683	-0.128719	0.0282867	-0.574268	-0.592469	-0.694373	0.00189251	-0.0895773	-0.62037	10240362
ANKS1A	-0.0880103	-0.14027	0.156766	-0.032605	0.12667	0.0468332	0.0183668	-0.0390957	-0.0836478	0.039798	-0.02603	0.0639565	-0.0276485	215828696
ANKS6	0.00727846	0.112085	-0.159086	0.0428288	-0.0229679	0.0569775	0.0246448	0.245997	-0.101209	-0.0524207	0.000776751	0.0195515	0.0307889	10876287
ANKZF1	0.0214811	-0.0125634	0.00488311	0.00582588	0.0188509	0.00597404	0.0381129	-0.0264832	-0.0550107	0.121071	0.00490666	0.0209793	0.0131923	4.14698e+08
ANLN	-0.0348286	0.0222906	-0.0174339	0.0387001	-0.0734226	0.00258111	0.072494	1.2473	1.34323	1.32674	0.00218207	0.000550826	1.30576	1012971285
ANO10	-0.0475699	0.0490031	-0.155241	0.0108052	-0.118169	-0.0479907	-0.0294661	0.0550891	0.0599585	0.0442321	-0.0357505	-0.0652086	0.0530932	4.37098e+08
ANO6	0.00931515	0.0922663	-0.0960056	0.00490182	-0.0449402	-0.0130652	0.0410866	0.154623	0.225427	0.173155	0.00261941	-0.00563958	0.184401	6.69277e+08
ANO8	0.0630979	-0.0353752	-0.0150741	-0.0254964	0.13287	0.0128358	0.0427463	-0.0371925	-0.0344282	0.0583357	-0.00321193	0.0628175	-0.00442834	1.58887e+07
ANOS1	0.0127202	0.00950931	-0.0336859	-0.0179785	-0.156738	-0.113316	-0.221389	-1.42485	-1.34084	-1.52815	-0.00735872	-0.163814	-1.43128	NA
ANP32A	0.014022	0.0055207	-0.0282148	-0.0103642	-0.0327479	-0.0282065	-0.0539733	-0.0408354	-0.0193035	-0.155963	-0.00475906	-0.0383092	-0.0720338	344745216
ANP32B	0.0163382	-0.0160603	-0.0572115	0.0281495	-0.0138871	0.0391049	0.0065285	0.109414	-0.0154688	0.000117499	-0.00719601	0.0105821	0.0313544	2975914539
ANP32E	-0.0300094	-0.0597622	0.00743286	0.00625027	-0.0107555	-0.00869866	0.00777254	-0.0728996	-0.139938	-0.163428	-0.0190221	-0.00389388	-0.125422	2557231787
ANPEP	0.0613172	0.0235418	0.0686651	-0.0644905	-0.0392411	0.0201734	0.0463022	0.341281	0.245418	0.700651	0.0222584	0.00907817	0.429116	4.00389e+07
ANTXR1	-0.00377651	-0.000913884	-0.00600817	-0.0137048	0.0462606	-0.00219878	0.0999475	-0.0239901	0.0249896	0.134575	-0.00610083	0.0480031	0.0451914	2.00519e+08
ANXA1	0.0241375	-0.0554113	0.0250071	-0.0081419	0.0245738	0.00481602	0.00075871	0.0954286	0.0944625	0.129907	-0.00360216	0.0100495	0.106599	7751990272
ANXA10	0.123757	-0.027374	-0.0848214	0.0350183	-0.0835774	0.0312666	-0.040721	0.141793	0.0681159	0.00453875	0.011645	-0.0310106	0.0714825	1813543493
ANXA11	0.0268477	-0.0163848	0.0424732	-0.004969	0.000709988	0.0177421	0.0191122	-0.0968085	-0.0807781	-0.0880885	0.0119918	0.0125214	-0.0885584	1729335125
ANXA2	0.045304	0.00282817	-0.0838787	0.0280684	-0.0233737	0.0476098	0.029685	0.139876	0.151017	0.061906	-0.00191952	0.0179737	0.1176	7844914517
ANXA3	0.0529785	-0.000776236	-0.0825536	0.00484458	-0.0454301	0.0546986	0.00190087	-0.0943176	-0.0937151	-0.22218	-0.00637669	0.00372313	-0.136737	5647530496
ANXA4	0.018256	-0.0216622	0.00109148	-0.0190782	0.0742247	0.0414202	-0.0243907	-0.0818299	-0.0584297	-0.0562277	-0.00534823	0.0304181	-0.0654958	8.68789e+08
ANXA5	0.0787457	-0.00947608	-0.0471041	-0.00776362	-0.0348089	0.0165228	-0.0144579	-0.0315634	-0.0376275	-0.0171742	0.00360047	-0.0109147	-0.0287884	6425682304
ANXA6	0.0533056	-0.015218	-0.0377785	-0.00532745	-0.075496	0.0166977	-0.0019796	-0.071779	-0.108961	-0.172709	-0.0012546	-0.0202593	-0.117816	3544892672
ANXA7	0.0191766	0.097168	-0.124097	0.0188581	-0.0862924	0.0204667	-0.00464859	0.0451909	-0.0284605	0.00784102	0.00277637	-0.0234915	0.0081905	806248064
ANXA8	0.0544913	0.0660081	-0.0939826	-0.0141631	0.0808676	0.218368	-0.0527475	-0.0726804	-0.0695611	-0.0685748	0.00308842	0.0821628	-0.0702721	255443264
ANXA8L1	0.00420125	-0.103641	0.127915	-0.0244674	0.128384	0.0260636	0.0284606	-0.0920555	-0.266692	0.166885	0.00100199	0.0609693	-0.0639543	315145606
AOC1	-0.120108	0.228193	-0.295429	0.123391	-0.572231	-0.200264	-0.69426	-0.609669	-0.818481	-0.766726	-0.0159883	-0.488919	-0.731625	2.65698e+07
AOC3	0.133576	0.155399	-0.0757142	-0.211368	-0.235738	-0.121027	-0.32337	-0.882404	-0.891135	-0.923899	0.000473221	-0.226712	-0.899146	26781638
AOX1	-0.0133108	-0.151759	0.265783	-0.11986	0.938479	0.692361	0.674238	-0.371287	-0.478356	-0.792525	-0.00478677	0.768359	-0.547389	149769715
AP1AR	-0.143984	-0.094094	0.303818	-0.0900918	-0.0267364	-0.718005	-0.414055	-0.700192	-0.555297	-0.487538	-0.00608798	-0.386265	-0.581009	47912620
AP1B1	0.0253432	-0.0619121	0.0832634	-0.00384973	0.0185533	0.0786463	-0.0479766	0.114063	0.133611	0.179225	0.0107112	0.0164077	0.1423	8.15869e+08
AP1G1	-0.0205714	0.0333663	0.037207	-0.0170129	0.0694688	0.0271042	0.0197634	0.124201	0.0386569	0.229613	0.00824726	0.0387788	0.130824	9.79397e+08
AP1G2	0.0322825	0.0275567	-0.00158958	-0.0183185	0.0240876	-0.014929	-0.0860972	0.0527757	0.0563714	0.294373	0.0099828	-0.0256462	0.134507	2.26732e+08
AP1M1	-0.0262872	-0.0687541	0.128525	-0.0123483	0.0905136	-0.0735839	-0.0196657	-0.0938202	0.0357305	0.136577	0.00528375	-0.000911984	0.0261625	404669472
AP1S1	-0.254616	-0.251987	0.325934	0.0936762	0.148774	-0.540691	-0.0995044	0.189676	0.295926	0.302959	-0.0217481	-0.163807	0.262853	1.40814e+08
AP1S2	-0.104087	-0.295067	0.233391	0.109072	0.187398	-0.117447	0.133848	0.15453	0.27477	0.273412	-0.0141728	0.067933	0.234237	319234368
AP2A1	0.0101612	0.0597757	-0.0378677	-0.0140157	-0.00967006	0.0112832	0.00590992	0.0569377	0.0591696	0.0273579	0.00451338	0.0025077	0.0478218	1299857344
AP2A2	-0.0119979	0.0716791	-0.0607733	0.0240958	0.017887	0.0105723	0.0183742	-0.0479855	-0.00665641	-0.00417967	0.00575091	0.0156112	-0.0196072	455948608
AP2B1	-0.00636889	-0.0664168	0.0906802	-0.00556645	0.0415472	0.0273792	-0.0280856	-0.15257	-0.173902	-0.0676967	0.00308203	0.0136136	-0.13139	1625369707
AP2M1	0.0839977	0.0131557	-0.0322886	-0.0495569	-0.00108742	0.0385451	0.0279507	-0.0501242	-0.0553006	0.0236426	0.00382698	0.0218028	-0.0272608	6.14e+08
AP2S1	0.0859192	-0.0178087	-0.0872504	0.0244409	-0.166277	0.197799	-0.0575299	0.00792974	0.013977	0.0210375	0.00132525	-0.00866931	0.0143147	3.69109e+07
AP3B1	0.0347426	-0.0252582	-0.00675145	-0.0123414	-0.00162278	0.0256576	0.019165	-0.0308582	-0.0995573	-0.0669634	-0.0024021	0.0143999	-0.065793	3.86532e+08
AP3D1	-0.100047	-0.188072	0.214954	0.0422813	0.0976745	-0.11053	-0.0938442	-0.0930593	-0.0285215	0.119658	-0.00772074	-0.0355666	-0.000640886	4.92021e+08
AP3M1	0.0766582	0.0057301	-0.00774246	-0.0458659	0.0404099	-0.00904247	0.0178686	-0.0688427	-0.0433612	0.0212077	0.00719499	0.016412	-0.0303321	1.72032e+08
AP3S1	0.0840712	0.020731	-0.0378532	-0.0570852	0.0227704	0.026225	-0.0484717	0.0719976	-0.031581	-0.0775642	0.00246597	0.000174577	-0.0123825	2.36411e+08
AP3S2	-0.071237	0.0880848	-0.120688	0.103449	-0.0625633	0.147006	-0.146524	-0.145612	-0.173982	-0.237199	-9.7925e-05	-0.0206939	-0.185598	32109130
AP4B1	0.0128319	-0.0938313	0.0706479	0.0287748	0.0880064	0.0298972	0.0785037	-0.0318719	-0.150678	-0.0522591	0.00460583	0.0654691	-0.0782696	270829280
AP4E1	-0.0188023	-0.0258	-0.0340406	-0.00414343	0.0111779	0.0304471	-0.0164377	-0.164283	-0.260733	-0.152763	-0.0206966	0.0083958	-0.192593	5.75588e+08
AP4M1	-0.15959	-0.199537	0.340559	-0.0398511	0.35652	-0.10433	0.055549	-0.190132	0.0589034	0.300474	-0.0146048	0.10258	0.056415	2.63783e+07
AP4S1	0.00512898	0.0976588	0.0377273	-0.128336	0.0793454	0.149287	-0.0378206	-0.281743	-0.189627	-0.25436	0.00304466	0.063604	-0.24191	133326384
AP5B1	-0.0245743	0.0425738	-0.00354888	0.0263804	0.038221	-0.0188465	-0.0180875	-0.00653821	-0.16336	0.0450827	0.0102077	0.000428993	-0.0416052	36473227
AP5M1	0.060472	0.0361864	-0.0804956	-0.00424563	-0.144234	0.0949782	0.0126997	-0.155621	0.0689318	0.0603392	0.00297929	-0.0121854	-0.00878344	35611084
AP5S1	0.0241905	-0.0128129	-0.0154172	-0.00681969	0.0880499	0.0832931	0.0783721	0.0263864	0.0273632	0.17944	-0.00271483	0.0832384	0.0777298	8.71727e+07
AP5Z1	-0.023907	0.0413788	0.0373455	0.0230399	-0.0471021	-0.0203283	0.0572369	0.135376	0.0654739	0.136089	0.0194643	-0.00339784	0.112313	4.86767e+08
APAF1	0.0125813	-0.0307733	0.0831992	-0.0498698	0.0884595	-0.0327058	-0.0327885	-6.39088e-05	0.042181	0.0149964	0.00378436	0.00765508	0.0190378	1.66279e+08
APBA1	0.191256	-0.0772008	-0.138218	-0.00846134	-0.16149	-0.0958779	0.119098	0.0317351	0.0401034	0.105126	-0.00815614	-0.0460897	0.0589881	47099412
APBB1	-0.0540389	-0.00838709	0.150927	0.0305477	0.114787	-0.0961145	-0.00474363	-0.453625	-0.33039	-0.580858	0.0297622	0.00464296	-0.454958	70207588
APBB2	-0.00582459	-0.00294415	-0.00682672	0.0220903	0.15939	0.0606094	0.0676819	0.248117	0.285697	0.223599	0.00162372	0.0958939	0.252471	184357216
APC	0.000742665	-0.0959614	0.0726349	0.026449	0.0530737	-0.00474755	0.0514001	-0.0929425	-0.103567	-0.0733203	0.000966306	0.0332421	-0.0899433	1159525035
APEH	0.0547715	-0.051966	0.041375	-0.0293164	0.0201494	-0.00860092	0.0446995	0.0274364	-0.00315654	0.225386	0.00371603	0.0187493	0.0832221	887939200
APEX1	0.0051474	-0.0208269	-0.0256818	-0.0110013	-0.0434452	-0.0529908	0.00892265	-0.0563947	-0.00318296	-0.0266859	-0.0130907	-0.0291711	-0.0287545	5369191168
APEX2	-0.104429	-0.319844	0.414539	-0.10612	0.29144	-0.110842	-0.0644334	-0.833059	-0.621151	-0.555615	-0.0289634	0.0387217	-0.669942	49843784
APH1A	-0.133746	-0.197496	0.153571	0.140967	0.122375	0.117589	0.00333281	0.258997	0.540332	0.365999	-0.00917602	0.0810989	0.388443	8.0923e+07
API5	0.037958	-0.0312203	-0.0130486	0.0237536	0.00637718	0.0186035	0.0316019	-0.134243	-0.111042	-0.155455	0.00436067	0.0188609	-0.13358	1456758229
APIP	-0.20517	-0.103648	0.139797	0.0161584	0.213807	-0.0591032	0.0548389	0.0402897	-0.000128023	0.364465	-0.0382154	0.0698474	0.134876	2.57342e+08
APITD1	0.0930769	0.00186161	-0.0601478	0.0514834	-0.0575497	0.124447	-0.0549735	0.0817173	0.12399	-0.021176	0.0215685	0.00397463	0.0615106	9.38576e+07
APLP2	0.0231442	-0.036605	-0.0130436	0.0749362	-0.0716787	0.00646875	-0.0457648	0.452875	0.311898	0.527031	0.012108	-0.0369916	0.430601	469092448
APMAP	-0.0251587	-0.00539057	0.0295209	0.0101993	-0.0653734	-0.0815408	-0.0118785	0.00732888	0.183877	0.128662	0.00229275	-0.0529309	0.106623	8.44625e+08
APOA1	-0.205945	-0.370509	0.664637	-0.384502	0.650318	-0.641104	0.0657797	-0.58913	-0.316621	-0.711594	-0.0740796	0.0249977	-0.539115	7.0464e+08
APOA4	-0.140806	-0.174836	0.359212	-0.295294	-0.305265	-0.246836	-0.235193	-0.811144	-0.679835	-0.813412	-0.0629309	-0.262431	-0.76813	3.30818e+07
APOB	0.102101	0.0429977	-0.0781528	-0.0777744	-0.212896	-0.153863	-0.420527	-1.64011	-1.64283	-1.80902	-0.00270707	-0.262429	-1.69732	8.87562e+08
APOBEC3B	0.0414266	0.074325	-0.223003	0.0563312	-0.135743	0.0439769	-0.0514795	0.0427177	0.130069	0.0372971	-0.0127301	-0.0477486	0.0700278	36917874
APOC3	0.0502482	0.22203	-0.200734	-0.0763038	-0.12037	-0.39042	-0.39629	-1.29266	-1.07322	-0.740899	-0.00118987	-0.30236	-1.03559	92098016
APOD	-0.106955	0.399566	-0.0723482	-0.284693	-0.257459	-0.148356	-0.0398515	1.90568	1.81299	0.324461	-0.0161073	-0.148555	1.34771	117967582
APOE	-0.573409	0.403512	-0.542839	0.257999	-0.280715	-0.369958	-0.385431	-1.10519	-1.17829	-1.27566	-0.113684	-0.345368	-1.18638	103611608
APOH	-0.356099	0.165972	-0.0152858	-0.102934	-0.837751	-0.504214	-0.674485	-0.859425	-0.659312	-1.47519	-0.0770869	-0.67215	-0.997976	2066060824
APOL2	-0.105297	0.0934933	-0.0890327	0.101686	-0.138544	0.0328316	-0.047017	0.265253	0.221253	0.0224001	0.000212447	-0.0509099	0.169635	520962144
APOM	0.232408	0.160929	-0.333039	-0.105275	-0.236336	-0.307447	-0.334083	-0.710708	-0.796011	-1.06998	-0.0112443	-0.292622	-0.858899	5977676
APOO	0.063081	-0.202741	0.19331	-0.110957	0.22612	-0.110039	0.0655361	0.228115	0.0308628	0.928697	-0.0143267	0.0605388	0.395891	3.92758e+08
APOOL	-0.0366711	-0.0582964	0.189126	-0.0705289	0.160064	-0.0887229	-0.0308246	0.104816	0.189613	0.397389	0.0059075	0.0135056	0.230606	9.92986e+08
APOPT1	-0.525144	0.360694	-0.58041	0.294285	-0.418297	-0.291875	-0.366517	-0.584043	-0.537621	-0.911245	-0.112644	-0.358897	-0.677636	8.72407e+06
APP	-0.0417465	-0.118843	0.0388149	-0.0798208	-0.0147819	-0.179494	-0.205117	0.119313	0.318836	0.443727	-0.0503988	-0.133131	0.293959	2.18994e+08
APPBP2	-0.0783384	0.109613	-0.0640882	0.010921	-0.183349	0.0544379	-0.0744565	-0.483955	-0.44169	-0.559054	-0.00547301	-0.0677893	-0.4949	69077360
APPL1	-0.0293618	-0.0889555	0.142115	-0.0781082	0.193876	0.0401988	0.0417308	-0.0759227	-0.0501049	0.0325303	-0.0135776	0.0919353	-0.0311658	942512944
APPL2	-0.0153384	-0.0738565	0.0256542	0.0305663	-0.0277142	-0.0356362	0.0704767	0.1166	0.103371	0.0677874	-0.0082436	0.00237541	0.0959195	1.06909e+08
APRT	0.0588249	-0.0656679	-0.0230481	-0.0401821	0.0263709	-0.0261367	-0.0212743	-0.169815	-0.0628033	-0.0374476	-0.0175183	-0.00701338	-0.0900219	1336393109
APTX	0.00492803	0.030287	-0.0766229	-0.022348	0.00255539	0.0209437	0.0321888	0.0108415	-0.0438865	0.0296654	-0.015939	0.0185626	-0.00112655	4.28006e+08
AQP3	0.0676593	0.287125	-0.305419	0.0486852	-0.0716639	0.122385	-0.0393875	-0.313606	-0.448978	-0.49154	0.0245126	0.00377791	-0.418042	5.05109e+07
AQR	0.00595437	-0.0351609	0.00855248	0.015345	0.0452133	0.0644733	0.0465874	0.130533	0.0912908	0.133877	-0.00132726	0.0520913	0.118567	9.96522e+08
AR	-0.0401822	-0.0291904	0.0494288	0.0311712	-0.0244533	-0.00499697	0.168329	-0.134456	-0.324177	-0.0627584	0.00280685	0.0462928	-0.173797	1106797952
ARAF	-0.152704	-0.0509875	0.311714	-0.165995	0.134844	0.0256653	0.137442	-0.159879	-0.0633217	0.274349	-0.0144932	0.099317	0.0170495	1.08975e+08
ARAP1	0.0269888	0.00344307	-0.00932422	-0.0619124	0.0494599	0.031508	0.0538642	0.0443333	-0.0519817	0.0449384	-0.0102012	0.044944	0.01243	337436224
ARAP2	-0.544801	0.160983	0.136504	0.0934949	-0.154256	-0.0444354	-0.0803168	0.368694	0.694453	0.118867	-0.0384549	-0.0930028	0.394005	1.43454e+07
ARAP3	0.0258331	0.0556542	-0.117655	0.0144315	0.0560236	-0.000507027	-0.10494	-0.187287	-0.0572532	-0.242577	-0.00543404	-0.0164743	-0.162372	217616648
ARCN1	0.00164744	0.0276926	-0.0119366	0.000625886	0.0175442	-0.00103745	0.000120482	0.00934325	-0.0419295	0.0344825	0.00450731	0.00554242	0.000632084	2700563712
AREG	-0.070436	0.229865	-0.149281	-0.0106268	0.158317	0.210271	-0.18046	0.631954	0.525698	0.200069	-0.000119649	0.0627094	0.452574	NA
AREL1	-0.0054507	0.046107	-0.0248615	0.000895784	0.104008	0.208879	0.177295	-0.247498	-0.244144	-0.472679	0.00417264	0.163394	-0.32144	27549982
ARF3	-0.02368	0.019752	0.0151118	0.0639609	0.07253	-0.0186723	0.0325292	-0.07985	-0.0441656	-0.0581975	0.0187862	0.0287956	-0.0607377	NA
ARF4	-0.0531729	-0.053452	-0.0149203	0.0885826	0.0835832	0.077389	-0.00879235	0.0488514	0.220952	-0.0109456	-0.00824063	0.0507266	0.086286	956563744
ARF5	-0.117153	-0.0272335	0.125889	0.0746685	0.0988736	0.0415241	0.00102159	-0.0356114	0.00768656	0.0219895	0.0140427	0.0471398	-0.00197844	1117335136
ARF6	0.0262741	-0.00415816	0.087139	-0.0228881	0.0206871	0.108933	0.0849664	0.243303	0.247107	0.305743	0.0215917	0.0715288	0.265385	3.99142e+08
ARFGAP1	0.0175682	-0.0225363	0.147071	-0.0353969	0.148916	-0.135445	-0.0469798	-0.197682	-0.176954	-0.145778	0.0266766	-0.0111695	-0.173471	7.05128e+08
ARFGAP2	-0.0346787	-0.0985275	0.151612	-0.0696028	0.146815	-0.00933586	-0.0396932	-0.254809	-0.16195	-0.16274	-0.0127992	0.0325952	-0.193166	1103625579
ARFGAP3	-0.088324	-0.0415377	0.138813	-0.0560952	-0.00281205	-0.0940233	-0.0696658	0.0907126	0.0682475	0.210269	-0.011786	-0.0555004	0.123076	333026928
ARFGEF1	0.0027552	-0.0404423	0.061161	-0.013419	0.0783698	-0.0104259	0.00507897	0.140675	0.0586325	0.199584	0.00251373	0.024341	0.132964	2.30163e+08
ARFGEF2	0.00678807	0.0528071	-0.0339024	-0.0244177	0.0316069	0.0234706	0.00391738	0.0449072	0.0509723	0.106359	0.000318769	0.019665	0.0674128	2.59132e+08
ARFGEF3	-0.061054	0.00526389	0.0416675	0.0178169	0.185735	0.173443	0.126304	-0.147502	0.0701722	-0.285306	0.000923589	0.161828	-0.120878	31948322
ARFIP1	-0.0271013	-0.017239	0.0605309	-0.00174377	0.11073	0.0698299	-0.0267919	0.124663	0.125347	0.205889	0.00361168	0.0512558	0.151966	4.35874e+08
ARFIP2	-0.0219993	0.0641388	0.00934696	0.00851477	0.021974	-0.00339834	-0.0241305	0.0012892	-0.05288	0.022992	0.0150003	-0.0018516	-0.00953292	3.83161e+08
ARFRP1	0.105919	-0.0385314	0.0521203	-0.0964246	0.074542	-0.0728303	0.0613379	0.284014	0.226702	0.276552	0.00577082	0.0210165	0.262423	111041328
ARG2	-0.222116	0.178798	-0.26887	0.246271	-0.466011	0.0459489	-0.519856	-0.558361	-0.314562	-0.794042	-0.0164794	-0.313306	-0.555655	3405164
ARGLU1	-0.0920254	0.159933	-0.0737548	0.0630141	-0.156607	0.0119218	-0.0628235	-0.00408987	0.0100054	-0.136939	0.0142917	-0.0691696	-0.0436744	1657051307
ARHGAP1	-0.080157	0.0245755	-0.031561	0.00431375	-0.00182705	-0.030872	-0.0458165	0.0594537	-0.0318784	0.0500314	-0.0207072	-0.0261718	0.0258689	946351104
ARHGAP10	0.0765414	0.00643727	-0.0321515	-0.00484773	-0.00795402	-0.0430926	0.0508924	-0.0753223	-0.123743	-0.0622483	0.0114949	-5.14056e-05	-0.0871044	1.30158e+08
ARHGAP11A	-0.193039	0.141321	0.00550669	0.0842125	-0.245587	-0.00580463	-0.0371481	1.14719	1.08447	0.84358	0.00950036	-0.0961798	1.02508	3.1969e+08
ARHGAP12	-0.0715282	-0.186234	0.354276	-0.0434778	-0.234311	-0.0908892	-0.158941	-0.461597	-0.321861	0.139843	0.0132592	-0.16138	-0.214538	27966080
ARHGAP17	-0.000679797	-0.0286812	0.0720518	-0.0513151	0.0324169	-0.0779208	0.0323031	-0.231246	-0.207137	-0.14493	-0.00215608	-0.00440027	-0.194438	1022018827
ARHGAP18	-0.0872014	-0.0345327	0.0847526	-0.0154105	0.073167	-0.027052	-0.0236804	-0.175118	-0.201989	-0.0998202	-0.013098	0.00747818	-0.158975	1.8956e+08
ARHGAP19	0.0510439	0.0729348	0.0012855	-0.10536	0.0907646	0.0198439	0.0840055	0.812413	0.786101	0.854412	0.00497598	0.0648713	0.817642	2.981e+07
ARHGAP21	-0.0220632	-0.0171116	0.0465988	0.00425555	0.071099	0.0336867	-0.0380459	-0.0809527	-0.0786633	-0.0279249	0.00291988	0.0222466	-0.0625136	2.17277e+08
ARHGAP23	-0.098771	-0.0558399	0.182864	-0.0151967	0.0588047	0.0684009	-0.0346177	-0.127986	-0.144043	-0.136157	0.00326417	0.0308626	-0.136062	1.33649e+08
ARHGAP25	-0.129571	0.0373031	0.01551	0.082127	0.155994	0.127905	0.0890045	-0.334257	-0.127782	-0.227457	0.00134215	0.124301	-0.229832	68097624
ARHGAP27	0.000767166	0.135111	-0.283296	0.0976432	-0.0678932	0.223813	-0.217107	0.287372	-0.107042	-0.0738547	-0.0124437	-0.0203956	0.0354919	2.40272e+07
ARHGAP28	-0.874838	0.0349153	0.535256	0.00668794	0.0828031	-0.0875661	-0.126361	-0.317808	-0.770841	-0.461447	-0.0744946	-0.0437078	-0.516699	93393792
ARHGAP29	-0.0896533	-0.035234	0.130382	0.0366354	0.0344028	-0.156002	-0.0311655	-0.139707	0.0125689	-0.0438361	0.0105325	-0.0509216	-0.0569913	666541520
ARHGAP32	0.229236	-0.0434954	-0.0712885	-0.124501	-0.338258	-0.140082	-0.0519454	-0.259999	-0.262993	-0.343671	-0.00251216	-0.176762	-0.288888	10555275
ARHGAP35	-0.0416156	-0.0524223	0.0700902	0.0133408	0.0736542	-0.00570169	-0.0384399	-0.18856	-0.251414	-0.189814	-0.00265173	0.00983754	-0.20993	2.33714e+08
ARHGAP39	-0.0332121	0.0242587	-0.0682665	-0.0199074	-0.00206657	-0.0319459	0.0158482	0.0935808	0.00488643	0.081668	-0.0242818	-0.00605473	0.0600451	5.18036e+07
ARHGAP42	0.0466587	0.0173617	0.00494893	-0.0574154	0.00337774	0.0641063	-0.0505332	-0.140459	-0.256478	-0.193066	0.0028885	0.00565027	-0.196668	78068468
ARHGAP44	-0.0643985	-0.116334	0.233997	-0.0627126	0.264664	-0.0509273	-0.173834	-0.21619	-0.27613	0.0340015	-0.00236192	0.0133009	-0.152773	18701466
ARHGAP5	-0.0750924	0.0548086	-0.00441595	0.104781	-0.0184225	0.064955	-0.00144711	0.0473429	0.0812179	-0.154383	0.0200203	0.0150285	-0.00860728	157967176
ARHGDIA	0.0222979	0.0341985	-0.134622	0.0482379	-0.111274	0.0342916	0.055801	-0.00883859	-0.055599	-0.178268	-0.00747189	-0.00706049	-0.0809019	1281579307
ARHGDIB	0.00663882	-0.0411364	-0.0415483	0.0656019	-0.0824594	-0.139314	-0.107352	0.0478729	0.245711	0.164696	-0.00261101	-0.109708	0.15276	1.3495e+08
ARHGEF1	0.0187976	-0.0256629	0.0405492	0.0310443	0.0135991	-0.0311169	0.0139042	0.0395956	0.0223113	0.086269	0.016182	-0.00120453	0.049392	1145197461
ARHGEF10	-0.115491	-0.0722976	0.113194	0.0180525	0.022081	-0.0137814	0.0659346	-0.144602	-0.0915018	-0.0710393	-0.0141356	0.0247447	-0.102381	2661325333
ARHGEF10L	-0.0565387	0.0891773	0.0410635	0.0374611	-0.261697	-0.14445	-0.221007	-0.359922	-0.248735	-0.3898	0.0277908	-0.209051	-0.332819	101867553
ARHGEF11	-0.030526	-0.0570009	0.139682	0.0568661	0.188217	-0.131623	0.0132578	-0.403799	-0.419688	-0.322616	0.0272554	0.0232841	-0.382034	248035258
ARHGEF12	-0.0154112	-0.0446274	0.0277482	-0.013592	0.116618	-0.0429852	-0.00376525	-0.295514	-0.278948	-0.427288	-0.0114706	0.023289	-0.333917	2.01393e+08
ARHGEF16	0.00183574	-0.0450697	0.0637502	-0.0497199	0.0982212	0.000295124	0.0126769	0.067115	0.0603668	0.131832	-0.00730091	0.0370644	0.086438	1.11828e+08
ARHGEF17	-0.074191	0.0111584	0.0295581	0.0279516	0.000392326	0.0957575	-0.0240609	-0.0853288	0.0524608	-0.139688	-0.00138074	0.0240296	-0.0575186	1277612517
ARHGEF18	0.0188146	-0.0210886	0.0333965	-0.0257964	0.0930611	0.0374094	0.0288595	0.159793	0.117498	0.241475	0.00133153	0.05311	0.172922	8.85817e+07
ARHGEF2	0.0346446	-0.0270576	0.0168976	-0.04023	-0.0184697	0.00738697	-0.0601973	-0.286057	-0.324926	-0.303769	-0.00393633	-0.02376	-0.304917	6.20628e+08
ARHGEF26	-0.267277	0.308916	-0.158057	0.0765856	-0.0828634	-0.0871606	-0.0135409	-0.0212082	-0.145724	-0.139688	-0.00995801	-0.0611883	-0.102207	15372695
ARHGEF28	-0.0491649	-0.0466419	0.062002	0.0593422	0.029674	0.0520475	0.03983	0.0221972	0.121732	0.166846	0.00638435	0.0405172	0.103592	78463338
ARHGEF3	0.0107791	0.0502197	-0.155148	0.0922145	-0.372455	-0.311727	-0.25936	-0.164717	-0.45337	-0.36554	-0.000483706	-0.314514	-0.327876	40509632
ARHGEF37	-0.43786	0.0522725	0.0893732	0.223176	0.172209	0.253657	0.178773	0.0948213	0.411289	-0.121243	-0.0182594	0.201546	0.128289	10846054
ARHGEF39	-0.10059	0.0356275	0.0360335	-0.013264	-0.0191948	0.109317	0.0862311	0.588309	0.722617	0.624478	-0.0105483	0.0587845	0.645134	7.8265e+07
ARHGEF40	0.0359221	0.0130389	-0.0653004	0.00186438	-0.00999344	0.0201045	-0.0181811	0.115551	0.0378468	0.185691	-0.00361875	-0.00269002	0.11303	1.33366e+08
ARHGEF5	-0.0849816	0.0565997	-0.0978642	0.104075	-0.187397	0.0360865	-0.0412315	-0.0154885	-0.00844514	-0.30074	-0.00554285	-0.0641806	-0.108225	42449796
ARHGEF7	-0.0286689	-0.0124302	0.0780956	-0.0433747	0.0615578	-0.110523	-0.0546936	-0.330998	-0.300461	-0.137809	-0.00159454	-0.034553	-0.256423	4.5318e+08
ARID1A	-0.0552929	-0.105482	0.14284	-0.0421127	0.0878677	-0.0664105	-0.0449636	-0.103474	-0.0493927	0.0546031	-0.0150118	-0.00783545	-0.0327544	2.83145e+08
ARID1B	-0.037262	0.0252173	0.0317739	-0.0785758	0.0874473	0.00334846	0.0295416	-0.0525461	-0.124326	-0.00204373	-0.0147116	0.0401124	-0.0596385	4.22467e+08
ARID2	-0.0342596	-0.0225309	-0.0113077	-0.00490749	-0.0154411	-0.00919455	-0.00844599	-0.182837	-0.119445	-0.211163	-0.0182514	-0.0110272	-0.171148	609854160
ARID3A	0.0123406	0.0908414	-0.0271231	-0.0569905	0.176287	-0.0716356	0.160805	-0.179857	-0.559731	-0.391107	0.00476709	0.0884855	-0.376898	293644288
ARID4A	0.0868151	0.0236259	-0.0750738	0.0961451	0.0413576	-0.0106528	0.0107952	-0.276718	-0.250814	-0.470438	0.0328781	0.0138333	-0.332657	5.21265e+07
ARID4B	-0.116589	-0.126153	0.144732	0.028032	0.0125043	-0.0261407	-0.0493218	-0.0894205	-0.0370347	0.0450803	-0.0174944	-0.0209861	-0.027125	1922761973
ARID5B	-0.085983	-0.0463596	0.170693	-0.0550472	0.0516809	-0.182299	-0.049243	-0.512166	-0.47041	-0.592187	-0.00417433	-0.0599536	-0.524921	1.4903e+08
ARIH1	0.0585707	-0.00158286	-0.0241205	0.006598	0.0917735	0.0405756	0.0490806	0.0540475	0.0333848	0.127203	0.00986633	0.0604766	0.0715451	5.24496e+08
ARIH2	0.00157147	-0.0440156	-0.0203	-0.0183875	0.0634162	-0.0389593	-0.0394909	0.0511703	-0.0441794	0.10523	-0.0202829	-0.00501136	0.037407	3.11536e+08
ARL1	-0.00679891	-0.143924	0.171499	0.0900793	0.0874445	0.00895571	0.0130589	-0.0564195	-0.00319303	0.250576	0.027714	0.0364864	0.0636546	211702560
ARL10	0.00137936	0.100432	-0.101504	0.0109195	-0.0183837	0.0917061	0.00539313	0.133658	0.140874	0.168848	0.00280667	0.0262385	0.147794	65760042
ARL13B	-0.00674294	0.0144045	0.117452	-0.0568021	0.0223	0.0291655	-0.063097	0.41237	0.445255	0.438702	0.017078	-0.00387714	0.432109	100479672
ARL14EP	-0.0994344	-0.0754622	-0.000873732	0.140336	0.0344504	-0.154891	0.150981	0.461715	0.413477	0.111225	-0.00885852	0.0101802	0.328806	129689988
ARL15	0.0387468	0.0216536	0.0174418	-0.0625923	0.127524	0.0298495	-0.0562459	0.144664	0.0151742	0.0582022	0.0038125	0.0337091	0.0726801	2.5856e+08
ARL2	0.055468	-0.00872751	-0.116845	0.0578668	-0.0413886	0.135465	0.0757136	-0.0884493	-0.150199	-0.189439	-0.00305949	0.0565967	-0.142696	761490832
ARL2BP	-0.0872759	-0.0252558	0.303241	-0.0687454	0.240034	-0.130343	-0.121286	-0.229378	-0.0091586	-0.0547302	0.0304908	-0.00386499	-0.0977555	1.30178e+08
ARL3	-0.00080024	-0.0062841	0.0114658	-0.000624186	-0.0473444	-0.0542883	0.00594879	-0.237512	-0.140354	-0.24874	0.000939308	-0.0318946	-0.208869	6.38962e+08
ARL4A	-0.0469093	-0.00906382	0.126494	-0.0571136	0.114674	-0.169236	-0.109688	-0.933921	-0.759431	-0.664423	0.00335177	-0.0547502	-0.785925	99945744
ARL5A	0.0120145	0.169453	-0.21221	0.0176838	0.101207	0.179832	0.0989631	0.0317424	-0.0594561	0.106625	-0.00326465	0.126667	0.0263037	NA
ARL6	-0.177543	-0.0744648	0.0041975	0.103484	0.00718452	0.0800896	0.0445954	0.208754	0.254356	0.167695	-0.0360817	0.0439565	0.210269	7.26474e+07
ARL6IP1	0.0228783	0.151135	-0.151881	-0.0146525	-0.0984935	0.0172587	0.0426893	0.313785	0.415446	0.294612	0.00187011	-0.0128485	0.341281	145014096
ARL6IP4	-0.175369	-0.128526	0.218664	0.0860521	0.0983058	-0.0811656	-0.0556983	-0.917027	-1.00484	-1.00403	0.000205478	-0.0128527	-0.9753	230361120
ARL6IP5	-0.0219619	-0.0757903	0.0383633	-0.00108607	0.0707528	0.00521917	-0.0426713	0.175252	0.361721	0.343023	-0.0151188	0.0111002	0.293332	2287135424
ARL6IP6	-0.0564467	-0.016912	0.0841283	-0.0255802	-0.036599	-0.145193	-0.138712	-1.10366	-1.33887	-0.946711	-0.00370263	-0.106834	-1.12975	69122631
ARL8A	0.157669	-0.0159467	0.101003	-0.23685	-0.143807	-0.45819	-0.0309927	0.173244	0.22719	0.904068	0.00146891	-0.210997	0.434834	1103409828
ARL8B	-0.0252709	-0.107232	0.197037	-0.0607691	-0.012942	-0.0760188	0.0362069	0.248814	0.368885	0.547249	0.000941365	-0.0175846	0.388316	319072660
ARMC1	-0.0271689	0.0115163	-0.0175955	0.00895639	0.1555	0.0938089	0.0961691	0.304261	0.200591	0.255671	-0.00607294	0.115159	0.253508	152734512
ARMC10	-0.911014	0.28005	-0.670413	0.629552	-0.934865	-0.140933	-0.546428	-0.274721	-0.24286	-0.871544	-0.167956	-0.540742	-0.463042	2.69393e+08
ARMC5	-0.0267455	0.00365572	-0.0307475	0.0169123	0.101622	0.0432094	0.0170093	-0.796471	-0.936576	-0.956072	-0.00923123	0.0539469	-0.896373	60921207
ARMC6	-0.00375405	-0.025458	-0.00713772	0.0197438	0.045395	-0.038211	0.0339572	0.021133	-0.123565	-0.0244687	-0.00415149	0.0137137	-0.0423003	869412704
ARMC8	0.0857912	-0.00157883	-0.0199103	-0.0391743	0.0820369	0.0228118	0.0441463	-0.0725337	-0.0935427	-0.0707	0.00628195	0.049665	-0.0789254	1.00434e+08
ARMC9	-0.0337278	-0.00943107	-0.00343356	0.0294137	0.0879954	0.0285928	0.0400252	-0.110099	-0.148617	-0.116515	-0.00429468	0.0522045	-0.125077	8.90736e+08
ARMCX1	-0.127429	-0.0633137	0.0954339	0.182437	-0.0136553	-0.0863957	-0.113843	0.490974	0.436518	0.557921	0.0217819	-0.0712978	0.495138	1.16806e+08
ARMCX2	-0.110042	-0.0242821	0.0608535	0.0531798	0.0550767	0.0131591	-0.0941011	0.10726	0.0166301	0.00585839	-0.00507268	-0.00862176	0.0432493	181980776
ARMCX3	0.0488072	0.026691	-0.0173924	-0.0224142	-0.00837324	-0.0145533	0.0118662	-0.0186318	0.00492912	0.00141828	0.0089229	-0.00368675	-0.00409481	7.11882e+08
ARMCX5	0.0128607	0.036995	-0.030693	-0.00611996	0.0861173	0.0471194	0.062801	-0.147713	-0.327289	-0.216331	0.00326068	0.0653459	-0.230444	67280912
ARMCX6	-0.15311	0.293344	0.0524816	-0.200003	-0.601127	-0.122953	0.147001	-0.141759	-0.150768	-0.406973	-0.00182184	-0.19236	-0.233167	1024457
ARMT1	0.0353808	0.140079	-0.0058127	0.00844365	-0.062253	0.146206	-0.00803446	0.0794244	0.0602554	-0.0929844	0.0445227	0.0253062	0.0155651	6.39157e+08
ARNT	-0.0448355	-0.00621253	0.0543394	-0.0409153	0.0711027	-0.0374464	-0.0111912	-0.297523	-0.270945	-0.193398	-0.009406	0.00748837	-0.253956	1.44726e+08
ARNTL	-0.272753	0.14598	-0.084634	0.0232478	-0.137319	-0.184733	-0.25693	0.032407	-0.0566925	-0.0207125	-0.0470399	-0.192994	-0.0149993	1.32525e+08
ARPC1A	0.0539621	0.0289853	-0.0740265	0.0045019	-0.0395286	0.0837018	0.0402425	-0.00743964	-0.0713002	-0.0487298	0.0033557	0.0281386	-0.0424899	2.51186e+08
ARPC1B	-0.0146586	0.0091557	0.0286602	-0.0746169	0.131785	0.00392561	-0.0288223	-0.0396052	-0.0246823	0.180307	-0.0128649	0.0356296	0.0386731	5.07172e+08
ARPC2	0.029924	0.0430947	-0.0925046	0.0282227	-0.0478434	0.0565684	0.0320197	0.0296232	-0.0563297	-0.0015954	0.00218422	0.0135816	-0.00943398	1953821013
ARPC3	0.0668162	-0.00427228	-0.0223242	-0.03629	-0.0271296	0.0338258	0.0033003	0.0875385	0.0783663	-0.00650504	0.000982432	0.00333214	0.0531332	2185049707
ARPC4	0.0832415	0.0927708	-0.202711	0.00423301	-0.185977	0.0156517	0.0151624	-0.0859704	-0.138358	-0.130288	-0.00561653	-0.0517211	-0.118206	1518020565
ARPC5	0.0767735	-0.0479341	0.0594705	-0.076291	-0.0122511	-0.0792604	0.162862	-0.0407146	-0.452729	0.145864	0.00300474	0.0237835	-0.11586	1518427851
ARPC5L	-0.043766	-0.0527509	0.0453138	-0.0619694	0.128224	-0.0220905	0.0326494	-0.0235197	0.0356311	0.0689687	-0.0282931	0.046261	0.0270267	856943728
ARPIN	-0.093042	0.169637	-0.0615499	0.0576577	-0.222516	-0.0135566	-0.0790216	-0.171913	-0.247631	-0.33774	0.0181758	-0.105031	-0.252428	1.71549e+08
ARPP19	0.0642556	0.0898815	-0.0579354	-0.0328338	-0.0668123	-0.113466	-0.0248036	-0.210963	-0.134063	-0.346605	0.015842	-0.0683607	-0.230544	7.09937e+08
ARRB1	-0.137941	-0.012213	0.102172	0.0212551	0.362491	0.294323	0.361314	-0.35662	-0.717087	-0.48199	-0.00668177	0.339376	-0.518566	15785486
ARRB2	0.0266019	-0.0652043	0.0992909	-0.0575562	0.0915595	0.0108192	-0.0494871	-0.170906	-0.123676	0.134355	0.000783064	0.0176305	-0.053409	5.71922e+07
ARRDC1	0.0290445	0.00902752	0.0298249	-0.0562586	0.0920823	0.201949	0.0566538	0.0936782	0.0332207	0.151238	0.0029096	0.116895	0.0927124	360202588
ARRDC3	0.204717	-0.323542	0.0365394	0.0290299	-0.0348652	-0.156016	0.0894535	-1.90526	-1.87882	-2.06992	-0.0133141	-0.0338091	-1.95133	17155874
ARSA	0.0374194	-0.132586	-0.0099783	0.00474459	0.063507	0.00415259	-0.0627151	0.1574	0.189294	0.255156	-0.0251001	0.00164816	0.200617	123496538
ARSB	-0.0198307	0.0535143	0.0780542	-0.0191413	0.142596	-0.0200495	-0.0871131	-0.433994	-0.277518	-0.249925	0.0231491	0.0118112	-0.320479	225907848
ARV1	-0.002067	0.135615	0.0394603	-0.15544	-0.0373035	0.21978	0.00126362	-0.0754605	-0.104298	-0.103151	0.00439219	0.0612469	-0.0943033	30498368
ARVCF	0.0937394	0.0553234	-0.142464	-0.00206914	-0.0839091	0.137577	-0.0557251	0.0524397	0.0477238	-0.39456	0.00113246	-0.000685754	-0.0981322	7338196
AS3MT	0.0571045	0.0307884	0.0207732	-0.0848437	-0.0401463	-0.0275001	0.00856518	-0.114364	-0.171835	-0.199699	0.00595559	-0.0196937	-0.161966	8.60522e+07
ASAH1	0.00726985	0.0356584	-0.123198	0.00759437	-0.0445563	0.0569869	-0.051816	0.0481353	-0.0574377	0.0663432	-0.0181688	-0.0131285	0.0190136	2.64474e+08
ASAP1	0.005816	-0.0427785	0.0249433	-0.0280344	0.0369829	0.0478233	0.0372279	0.285966	0.173304	0.339881	-0.0100134	0.040678	0.266384	1.10981e+08
ASAP2	-0.0948429	-0.0320665	0.0742511	0.0359461	0.166462	0.065852	0.0224791	0.0991715	0.206631	0.247528	-0.00417804	0.0849311	0.184443	2.61399e+08
ASAP3	-0.110405	-0.250784	0.232409	0.0747599	0.172255	-0.137828	-0.00906267	-0.279918	-0.0662632	0.124667	-0.013505	0.00845491	-0.0738381	1.44482e+08
ASB1	0.0669553	-0.0380155	0.0503829	-0.0660266	0.141096	-0.0713913	-0.00862596	0.102046	0.0332288	0.0990053	0.00332404	0.0203597	0.0780935	141505912
ASB13	-1.4931	0.839066	-1.27629	0.55126	-1.10721	-0.683164	-1.11963	-1.12797	-1.13647	-1.33097	-0.344766	-0.970001	-1.19847	816346
ASB6	-0.0137941	-0.0270856	0.0479332	-0.0122711	0.0728036	-0.0424027	-0.0904857	-0.118886	-0.115864	0.0109132	-0.00130439	-0.0200283	-0.0746125	2.69625e+08
ASB8	0.0101121	0.268663	-0.442314	0.0919895	-0.540824	0.0784583	-0.308047	-0.388215	-0.925346	-0.672943	-0.0178873	-0.256804	-0.662168	10098683
ASB9	0.0350435	0.0940797	0.00988608	0.0701945	-0.0698348	0.00240795	0.00986627	-0.030608	0.0703476	0.031436	0.052301	-0.0191869	0.0237252	213116048
ASCC1	0.0541952	0.0510347	-0.187601	0.00342852	-0.0908968	0.0398694	0.0205224	0.134954	-0.176815	-0.0146922	-0.0197356	-0.0101683	-0.0188509	3.21368e+08
ASCC2	-0.104157	-0.0699398	0.03735	0.0754139	0.0456588	-0.0776627	-0.0282665	-0.0645486	0.0163357	0.0338162	-0.0153331	-0.0200901	-0.00479891	6.23336e+08
ASCC3	-0.00260578	-0.00276486	0.0021703	-0.0139946	0.0173989	0.035981	-0.0207852	-0.149805	-0.132151	-0.177692	-0.00429875	0.0108649	-0.153216	689668000
ASF1A	0.0414625	0.0245189	0.00828808	-0.0562872	0.137907	0.0314395	-0.0630077	-0.40902	-0.394159	-0.383709	0.00449556	0.0354463	-0.395629	477329184
ASF1B	0.00663801	-0.0170598	0.119272	-0.0549602	0.0789245	-0.0510469	-0.0860258	-0.566948	-0.534171	-0.739829	0.0134725	-0.0193827	-0.613649	3.23984e+08
ASH1L	-0.0975829	0.0721974	0.0205557	0.103469	-0.00579608	-0.13958	-0.0972323	-0.824042	-0.907419	-0.834702	0.0246598	-0.0808693	-0.855387	219079168
ASH2L	-0.0257825	-0.0181625	0.0273379	-0.0449752	0.0269217	-0.0301339	-0.0244227	0.021959	0.107999	0.237126	-0.0153956	-0.00921163	0.122361	3.62596e+08
ASL	0.0234272	0.0169118	-0.0294948	-0.00435216	0.248355	0.242199	0.253339	-6.40857e-05	-0.0193903	0.0331022	0.00162298	0.247964	0.00454925	356808960
ASMTL	-0.0032986	-0.00100664	0.00605685	-0.00935092	0.0229166	0.0380683	0.0299264	0.0170364	-0.10609	0.0141059	-0.00189983	0.0303038	-0.0249825	2.23096e+08
ASNA1	0.0890832	0.00299768	-0.0812524	-0.0140257	0.000513855	0.0436552	-0.0431666	-0.163284	-0.0896582	-0.128778	-0.000799308	0.000334155	-0.12724	1839811968
ASNS	0.0499855	-0.0225728	0.0500052	-0.0374121	0.00539442	0.00340586	-0.0172988	0.0289471	0.0576055	0.126806	0.0100014	-0.00283284	0.0711194	1521234048
ASNSD1	-0.125178	-0.110418	0.156503	0.0665026	0.151974	0.151774	0.115384	-0.776815	-0.819959	-0.812969	-0.00314743	0.139711	-0.803248	33565533
ASPH	-0.0206274	0.00541411	0.008425	0.00483638	-0.0239011	-0.0492466	-0.0134671	0.125822	0.103607	0.171296	-0.000487981	-0.0288716	0.133575	2809742464
ASPHD1	-0.0608152	0.00274403	0.0521755	0.106596	0.251543	0.0211035	3.28116e-05	-0.312695	-0.30899	-0.645653	0.0251751	0.0908931	-0.422446	52213240
ASPM	-0.0348471	0.0258773	-0.031027	-0.000544526	0.0513356	0.0513098	0.0442515	0.783656	0.805905	0.983988	-0.0101353	0.0489657	0.85785	3.91454e+08
ASPN	0.200507	0.120322	-0.144487	-0.194541	-0.783024	-0.304686	-0.428967	-0.509737	-0.0151276	0.384975	-0.00454976	-0.505559	-0.0466298	1.97125e+07
ASPSCR1	-0.305394	-0.045072	0.0938815	0.0195184	0.00580407	-0.0446403	-0.118692	-0.341457	-0.302671	-0.165203	-0.0592666	-0.0525094	-0.269777	6.66326e+07
ASRGL1	0.0234005	-0.129814	0.161734	-0.0371175	0.174861	0.0824414	0.00696091	-0.174326	-0.450656	-0.190204	0.00455066	0.0880879	-0.271729	6.70814e+07
ASS1	-0.00712606	0.051533	-0.0638846	0.0103496	-0.0333606	0.0188866	-0.00807182	-0.189454	-0.126591	-0.307368	-0.00228201	-0.00751527	-0.207804	569595488
ASTE1	-0.0803702	0.0213605	-0.283623	0.279831	-0.229003	-0.0248476	-0.0574998	0.145872	0.0668003	-0.0667806	-0.0157003	-0.103783	0.0486305	NA
ASUN	-0.0233988	0.0194997	-0.0220702	-0.023606	-0.03122	0.0517836	-0.0181967	-0.272614	-0.339321	-0.361897	-0.0123938	0.000788952	-0.32461	5.5829e+08
ASXL1	0.0240919	0.0131903	-0.0599391	0.0432644	-0.0266785	0.0232419	-0.0298811	-0.359755	-0.369621	-0.393482	0.00515188	-0.0111059	-0.374286	1.62406e+08
ASXL2	0.0277274	0.0166834	0.103242	-0.0695645	-0.0475875	-0.0887582	0.0434376	-0.374097	-0.155953	-0.293371	0.0195221	-0.0309694	-0.274474	266169956
ATAD1	-0.029181	-0.020309	0.0946927	-0.0141874	0.00866876	-0.00320133	0.000770181	0.0141313	0.0448064	0.0398732	0.00775382	0.0020792	0.032937	9.67318e+08
ATAD2	-0.0538825	-0.025948	0.0832416	-0.0224403	-0.0198347	-0.0794956	-0.0724471	-1.49041	-1.57523	-1.56006	-0.00475728	-0.0572591	-1.5419	310117600
ATAD2B	-0.0933711	0.0209585	0.0742692	-0.0079258	0.0891557	-0.0568017	-0.0490143	-0.18196	-0.246843	-0.276372	-0.00151729	-0.00555342	-0.235058	6.34624e+08
ATAD3A	-0.0018145	0.00802115	0.00155136	0.0299711	-0.0286239	-0.0824604	0.0133342	0.107344	0.190004	0.137168	0.00943227	-0.0325834	0.144839	1129951691
ATAD3B	-0.0107519	-0.112247	0.161333	-0.0496392	0.106773	-0.0374383	0.00520156	0.150266	0.146455	0.25465	-0.00282639	0.0248453	0.18379	4.40823e+08
ATAD5	-0.0932068	0.0830132	-0.0457372	0.0369692	0.0660951	0.0327809	-0.0142978	-0.19295	-0.349597	-0.375222	-0.00474041	0.0281927	-0.305923	2.32069e+08
ATAT1	0.124067	0.0405401	0.0118923	-0.013769	0.0692438	0.00751616	0.0200502	-0.0567629	0.104104	0.00547794	0.0406825	0.0322701	0.0176063	3.26237e+07
ATE1	-0.124848	0.0444657	-0.00104039	-0.00762661	0.0739827	-0.0478227	0.0311476	-0.202848	-0.165955	-0.135864	-0.0222624	0.0191025	-0.168222	150800848
ATF1	-1.05758	0.448656	-0.54013	0.434061	-0.629154	-0.299605	-0.542139	-1.35278	-1.9812	-1.94662	-0.178749	-0.490299	-1.7602	5.99238e+08
ATF2	0.00335018	-0.0171761	0.104909	-0.0940389	0.0818702	-0.123145	-0.0418061	-0.404879	-0.181163	-0.384134	-0.00073888	-0.0276936	-0.323392	3.43141e+07
ATF3	-0.19985	-0.179575	0.162541	0.16355	0.129493	-0.254824	0.0120585	-0.132908	-0.0760367	0.131388	-0.0133334	-0.0377575	-0.0258521	424474967
ATF6	0.0835608	-0.0328019	0.0211734	-0.0551989	-0.00747292	0.0122631	-0.0535924	-1.26315	-1.47407	-1.48427	0.00418334	-0.0162674	-1.40716	5.63281e+08
ATF6B	-0.000781085	-0.0554467	0.149842	-0.0621334	0.0292877	0.0311182	-0.0399494	-0.869714	-1.14631	-1.04903	0.0078703	0.00681883	-1.02169	3.73435e+07
ATF7	-0.012217	-0.0652726	0.0212171	0.0499718	-0.633268	-0.673467	-0.720987	-1.01762	-0.885126	-1.60756	-0.00157517	-0.675907	-1.1701	107306028
ATF7IP	-0.112609	0.011921	0.0291994	0.196694	0.108962	0.0506141	-0.187077	-0.227049	-0.0596154	-0.494226	0.0313013	-0.00916682	-0.260297	5.99583e+08
ATG101	-0.0986424	-0.108331	0.170966	0.0143704	0.109115	0.00687754	-0.0122991	0.016959	0.133861	0.144799	-0.00540906	0.0345645	0.0985394	4.13664e+07
ATG13	-0.296213	0.0565877	-0.177509	0.0361915	-0.162432	-0.0352744	-0.118739	-0.106895	-0.218937	-0.40376	-0.0952355	-0.105482	-0.243197	70336182
ATG14	-0.135913	-0.12561	0.169948	0.0244423	0.336631	0.161572	0.201229	0.452556	0.355695	0.423203	-0.0167832	0.233144	0.410485	4.37084e+07
ATG16L1	-0.0407034	0.0245317	0.0133007	-0.0206761	0.0401047	0.0204574	-0.0224893	0.0392839	0.0120823	0.0617623	-0.00588679	0.0126909	0.0377095	245984304
ATG2A	-0.140084	0.164577	-0.215372	0.153333	-0.06633	0.0849537	0.0512175	-0.0705332	0.031439	-0.100948	-0.00938658	0.0232804	-0.0466807	1.1154e+08
ATG2B	0.00702877	-0.00659107	-0.00470527	-0.0149406	-0.00977001	0.0266423	-0.00683032	-0.0402171	0.0508843	-0.046896	-0.00480205	0.00334733	-0.0120763	1.85014e+08
ATG3	-0.00145093	0.0418674	-0.016783	0.0341803	-0.22639	-0.094926	-0.0348616	-0.117711	-0.0968203	-0.0307995	0.0144535	-0.118726	-0.0817768	9.60149e+08
ATG4A	0.122395	-0.0592087	0.0381977	-0.112998	-0.0343928	0.0163008	-0.0274678	-0.0584406	-0.0490195	0.305472	-0.00290351	-0.0151866	0.0660041	84851302
ATG4B	-0.0247486	-0.079201	0.0730817	0.0322206	0.214277	0.0913751	0.0325207	0.229257	0.150413	0.212976	0.000338175	0.112724	0.197549	182778488
ATG4C	-0.0799751	-0.0959484	0.190719	-0.0251822	0.24959	-0.133827	-0.106176	-0.231696	-0.222009	-0.178447	-0.00259667	0.00319559	-0.210717	3.41295e+07
ATG5	0.0322694	-0.0869412	0.14732	-0.0193441	0.0288113	-0.111233	0.0314431	-0.105867	0.0866088	0.0213408	0.018326	-0.0169929	0.000694264	334896560
ATG7	0.0672071	-0.0864946	0.0804949	-0.0731564	0.127577	-0.0541929	0.0627883	-0.0946755	-0.132391	0.0498744	-0.00298726	0.0453907	-0.0590641	2.29731e+08
ATG9A	0.0874227	-0.0143373	-0.0177032	0.0648101	0.0212347	-0.000305922	-0.0692507	0.04244	0.0481739	0.143985	0.0300481	-0.0161073	0.0781997	261432448
ATIC	0.0912864	-0.0370601	-0.0373391	-0.024621	-0.0560674	0.00927014	-0.000300802	-0.0445153	-0.0639145	-0.0679803	-0.00193343	-0.0156993	-0.0588034	3405452800
ATL1	-0.192052	0.180992	-0.0793524	0.0206392	-0.0585882	0.0572278	-0.17282	0.0984108	0.0816484	0.0248332	-0.0174433	-0.05806	0.0682975	1.73538e+08
ATL2	-0.0923364	-0.0351169	0.0897094	-0.00885235	0.0403616	0.0289331	0.0748243	0.203586	0.329965	0.383898	-0.0116491	0.0480397	0.305816	894628448
ATL3	-0.00864427	-0.00413823	-0.00529104	-0.00821985	-0.0332906	0.0265918	0.00211582	0.133815	0.242847	0.0756958	-0.00657335	-0.00152766	0.150786	1811714048
ATM	-0.0452646	-0.0479646	-0.00384941	0.0808726	0.027598	0.0177553	-0.000495095	0.0880586	0.0509311	0.143846	-0.00405149	0.0149527	0.0942785	8.54706e+08
ATN1	-0.0297934	-0.0413126	0.126028	-0.0577344	0.108037	0.0437146	0.0243665	-0.0973858	-0.133335	-0.0094213	-0.000703014	0.0587061	-0.0800473	9.51673e+07
ATOX1	-0.104641	-0.168668	0.363453	-0.618384	0.239197	-0.264914	-0.00912705	-0.185089	-0.336317	0.0367425	-0.13206	-0.0116148	-0.161554	6.85701e+08
ATP10D	-0.182143	0.17269	-0.206857	0.180958	-0.0361029	0.0351628	-0.000739433	0.135034	0.199327	-0.0494435	-0.00883812	-0.000559827	0.0949726	18583516
ATP11A	-0.0549443	-0.0345578	0.086405	-0.0158569	0.0972436	-0.0104533	0.0312685	0.0583094	0.0515059	0.190769	-0.00473848	0.039353	0.100195	75739612
ATP11B	0.0322888	0.101033	-0.048233	-0.00275927	0.0364416	0.142924	-0.0129539	0.136174	0.134856	0.0296277	0.0205823	0.0554706	0.100219	8.92757e+07
ATP11C	-0.0490528	-0.0955984	0.0828864	-0.00663489	-0.0115421	-0.00190362	0.0156133	0.121818	0.165974	0.191341	-0.0170999	0.000722522	0.159711	348147552
ATP13A1	-0.0265794	-0.0404628	0.0460126	-0.000474569	0.0569802	0.0361667	0.076108	0.0895822	0.167712	0.198095	-0.00537603	0.0564183	0.151796	308908864
ATP13A2	0.0689458	0.00549523	0.0572612	-0.116308	-0.0845894	0.0587474	0.00775005	0.364788	0.0888111	0.492692	0.00384863	-0.00603066	0.31543	30473270
ATP13A3	-0.000233656	-0.0157345	0.065332	-0.103623	0.123965	0.0347929	0.173189	0.287777	0.347342	0.43965	-0.0135648	0.110649	0.358256	3.61831e+07
ATP1A1	0.0226749	-0.0287122	-0.00951017	0.0187395	0.00267893	-0.00383432	-0.0101842	0.104944	0.0858752	0.116002	0.000797989	-0.00377987	0.102274	1887228843
ATP1A4	-0.487006	0.0618782	0.10676	0.088872	0.0336505	-0.265064	-0.17426	0.223823	-0.159345	0.275152	-0.0573739	-0.135224	0.11321	6.58364e+06
ATP1B1	0.0682905	0.0218299	-0.118149	-0.00625877	-0.0974543	-0.0108316	0.0251465	-0.0663946	0.021926	-0.0729049	-0.00857184	-0.0277131	-0.0391245	1624980736
ATP1B3	0.00969534	0.0346751	-0.0564394	0.00615582	0.020459	-0.0431297	0.0499977	-0.0388502	0.0354438	0.0488333	-0.00147831	0.00910899	0.0151423	4.92386e+08
ATP2A1	-0.0161951	0.0252837	0.012477	0.000703326	0.0175615	0.00739439	0.011037	0.318879	0.250019	0.316812	0.00556723	0.0119976	0.295237	68715059
ATP2A2	-0.00140954	-0.0259931	-0.0244661	0.00503788	0.0022549	0.0198485	-0.0115919	0.21521	0.131836	0.177121	-0.0117077	0.00350384	0.174722	2202466944
ATP2A3	0.0337	-0.03883	-0.0467587	-0.0211695	0.0136073	0.0325891	0.0108054	0.460404	0.39328	0.385597	-0.0182645	0.0190006	0.413094	1.28085e+08
ATP2B1	-0.00224027	-0.0464721	0.0303554	-0.0147138	0.0768213	0.0319868	-0.0424156	0.171798	0.168684	0.357648	-0.00826769	0.0221308	0.23271	663778912
ATP2B4	-0.00597539	-0.170627	0.194435	-0.00443747	0.0707151	-0.0301232	-0.0555356	0.000660742	-0.120358	0.186459	0.00334882	-0.00498121	0.0222539	2.97459e+08
ATP2C1	-0.0563625	0.00313369	-0.00792293	0.0135117	0.0453154	-0.00442347	-0.00566719	0.158116	0.163065	0.252956	-0.01191	0.0117416	0.191379	2.73998e+08
ATP5A1	0.0382453	0.00839867	-0.0515977	0.00644517	-0.00567885	0.0162866	0.0247522	0.242711	0.230992	0.245336	0.000372856	0.0117866	0.23968	8438980608
ATP5B	0.064395	-0.00619143	-0.0905982	0.00190671	-0.0659738	0.0622717	0.0352352	0.226284	0.209843	0.239798	-0.00762198	0.010511	0.225308	4672949589
ATP5C1	0.0803895	0.0224187	-0.106384	-0.00903866	-0.105846	0.119597	0.0674553	0.409212	0.257407	0.217284	-0.00315362	0.0270688	0.294635	7.26184e+08
ATP5D	0.0164415	-0.00380666	-0.0149893	-0.0117773	-0.00643465	-0.0267408	-0.0175626	0.262478	0.245572	0.261692	-0.00353292	-0.0169127	0.256581	2254159075
ATP5E	-0.0168957	0.109318	-0.0803189	0.0128397	-0.357578	0.149486	0.0106325	0.0784264	0.0764506	-0.165769	0.00623585	-0.0658198	-0.00363059	NA
ATP5F1	-0.0061751	0.0232386	-0.0245581	-0.0513035	-0.0254943	-0.0586019	0.00885935	0.10641	0.158001	0.258044	-0.0146995	-0.025079	0.174152	7.28706e+08
ATP5G1	-0.493394	0.20256	-0.112321	0.288174	-0.0256505	-0.127064	-0.337636	-0.354992	0.207538	-0.265113	-0.0287452	-0.16345	-0.137522	NA
ATP5H	-0.0365349	0.0239396	0.0215101	0.0449663	-0.0646027	-0.0267337	0.0272849	0.20859	0.214447	0.193606	0.0134703	-0.0213505	0.205547	2517834581
ATP5I	0.0660984	-0.110389	0.0980954	0.0255231	0.00191406	0.125419	0.0565799	0.086967	0.0592331	0.175098	0.0198319	0.0613044	0.1071	4.86484e+08
ATP5J	-0.0157406	0.000995458	0.0220131	-0.0103005	-0.00255798	-0.0619309	-0.0100034	0.185622	0.284327	0.262193	-0.000758154	-0.0248307	0.244047	1045512171
ATP5J2	0.0755199	0.0276428	-0.0721225	-0.00831271	-0.0660823	-0.040282	0.114547	0.019242	0.334213	0.211116	0.00568186	0.00272745	0.18819	430335072
ATP5L	0.182217	0.0138983	-0.108798	-0.0435785	-0.149617	-0.00838442	0.000521141	0.0825372	0.109418	0.0573777	0.0109346	-0.0524933	0.083111	1224678179
ATP5O	0.0920582	0.0472827	-0.114014	0.0197556	-0.132473	0.0114469	0.0546051	0.119993	0.203573	0.131253	0.0112706	-0.0221404	0.151606	4946579456
ATP5S	0.113134	-0.090857	-0.00885797	-0.0642805	-0.027458	-0.00985501	-0.0151149	0.054382	0.224568	0.235512	-0.0127153	-0.017476	0.171487	1.44411e+08
ATP5SL	0.0245666	0.0375871	-0.0463134	-0.0250873	0.0277785	-0.0422605	0.00770499	-0.0951744	-0.037269	-0.0706446	-0.00231177	-0.00225901	-0.067696	1.0429e+08
ATP6AP1	0.0226484	-0.114654	0.180077	-0.0734645	0.154688	-0.00836011	0.129061	-0.154422	0.0373314	0.0989903	0.00365182	0.0917965	-0.00603338	3.03296e+08
ATP6AP2	0.0929345	0.0317548	0.00430476	-0.0647421	-0.0703481	-0.0209596	-0.0449892	0.172629	0.199281	0.308823	0.016063	-0.0454323	0.226911	4.56302e+08
ATP6V0A1	0.0539526	0.00106276	0.0786809	-0.0285491	0.0490233	0.0101651	0.0392484	0.117078	0.312949	0.335348	0.0262868	0.0328123	0.255125	3.47291e+08
ATP6V0A2	0.0912821	-0.0356874	0.0206151	-0.0586988	-0.0866962	-0.0462944	-0.0211583	-0.0884093	-0.0619744	-0.1634	0.00437773	-0.051383	-0.104595	8.19161e+07
ATP6V0A4	-0.178573	-0.0602897	0.118825	0.108236	0.274569	-0.125609	0.0145821	-0.0600408	-0.0289749	0.257062	-0.00295056	0.0545139	0.0560153	NA
ATP6V0C	0.14382	-0.227738	0.151399	-0.0913757	-0.0176655	-0.0902084	0.00817691	0.0947859	0.160754	0.529916	-0.0059737	-0.0332323	0.261819	111718660
ATP6V0D1	0.0755684	0.0392855	-0.137124	0.0511156	-0.130721	0.0317265	0.000973437	0.21002	0.166809	0.230084	0.00721139	-0.0326736	0.202304	391466784
ATP6V1A	-0.0656908	-0.0732484	0.0946018	-0.0193906	0.0957966	-0.00850897	-0.00831055	-0.0320765	0.0397811	0.115626	-0.015932	0.0263257	0.0411102	1461528235
ATP6V1B2	0.0477175	0.0467732	-0.0634224	-0.0294268	-0.0351951	0.0507047	0.012108	0.0495179	0.0508563	0.0179647	0.000410396	0.00920584	0.0394463	987937472
ATP6V1C1	0.0453288	-0.0383489	0.028921	-0.0294294	0.110819	0.019801	-0.0181976	-0.0413097	-0.0781285	-0.0304072	0.00161787	0.037474	-0.0499485	8.34444e+08
ATP6V1D	0.0368492	0.0937222	-0.120518	-0.0235128	0.0286404	0.0828768	-0.0537171	-0.204932	-0.276302	-0.3022	-0.00336493	0.0192667	-0.261145	5.00901e+08
ATP6V1E1	-0.0479945	0.00908216	0.0057002	-0.0137824	0.0038638	-0.0968529	-0.0445486	-0.00636043	0.00756986	0.138361	-0.0117486	-0.0458459	0.0465236	7.9353e+08
ATP6V1F	-0.132517	0.0324846	-0.0191923	0.0758882	0.00595318	-0.0930849	-0.0408157	-0.195097	-0.194097	-0.259116	-0.0108341	-0.0426492	-0.216104	4.04344e+08
ATP6V1G1	-0.127581	-0.192049	0.131605	0.076851	0.079404	0.0190755	-0.0265286	-0.157732	0.0474342	0.168209	-0.0277937	0.0239836	0.0193039	358743906
ATP6V1H	0.0226034	0.056688	0.00337351	-0.0278215	0.0223581	-0.0162777	0.0133435	-0.0125329	-0.0820246	-0.0841036	0.0137109	0.00647463	-0.0595537	4.19803e+08
ATP7A	0.00594415	0.147737	-0.0646935	-0.0427535	-0.108603	-0.104963	-0.134043	0.0851892	-0.00993776	0.0917089	0.0115585	-0.11587	0.0556535	2.30809e+08
ATP8B1	-0.0708471	0.0737953	-0.00599407	0.0183866	0.0991164	0.0248933	-0.0864345	0.182564	0.543304	0.306696	0.0038352	0.0125251	0.344188	9544725
ATP8B2	-0.403451	0.0898513	0.252721	0.0108891	-0.574867	-0.606698	-1.02582	-1.75702	-1.8421	-1.62989	-0.0124974	-0.735796	-1.743	11044819
ATP9A	0.00643292	0.035241	-0.109403	0.0663904	-0.051408	0.00924931	-0.0131405	-0.0829511	-0.0393189	-0.159811	-0.000334635	-0.0184331	-0.0940269	8.25168e+07
ATP9B	0.0472302	0.0555097	-0.16877	0.0647232	-0.300985	-0.403034	-0.354213	-0.215615	-0.0345314	0.00740994	-0.000326621	-0.352744	-0.080912	7.68529e+06
ATPAF1	-0.0738492	-0.0999986	0.0119883	-0.00533637	0.106629	-0.0164479	-0.0672469	-0.0869847	-0.365579	-0.0454683	-0.041799	0.0076448	-0.166011	119004508
ATPAF2	-0.0691506	-0.125125	0.0607762	0.0421093	0.290067	0.0979436	0.0481091	0.172555	0.227323	0.528113	-0.0228474	0.145373	0.309331	51343000
ATPIF1	-0.222799	0.175373	-0.146006	0.127103	-0.325927	0.00296363	-0.0291462	0.257504	0.149415	-0.0549949	-0.0165818	-0.11737	0.117308	2.71912e+08
ATR	-0.0721365	-0.0350701	0.0158512	0.0366869	0.057631	-0.0196499	0.016732	-0.00140454	0.0631387	0.0548463	-0.0136671	0.0182377	0.0388602	2.35981e+08
ATRAID	-0.0925132	0.21211	-0.0951659	-0.0496997	-0.0436139	-0.0737146	-0.0257217	-0.0537868	0.1402	0.0427153	-0.0063172	-0.0476834	0.043043	2.49678e+07
ATRIP	0.00392566	-0.0154222	0.050644	0.0100614	0.0732705	-0.00742731	0.0854805	0.0318677	0.0612454	0.133324	0.0123022	0.0504412	0.0754792	2.58492e+08
ATRN	-0.100555	0.000201257	0.0507909	0.0205772	0.0197645	-0.0958373	-0.142659	-0.131546	-0.118074	0.0356814	-0.00724645	-0.0729105	-0.0713129	47744446
ATRX	-0.0990941	-0.0490254	0.0871446	0.0527851	0.0558098	-0.0636023	-0.0390759	-0.254011	-0.302105	-0.348684	-0.00204743	-0.0156228	-0.3016	410663776
ATXN1	-0.301642	-0.0204338	0.323915	-0.0456311	0.384618	-0.0754026	0.351433	0.324068	0.0380589	0.914887	-0.0109482	0.220216	0.425671	29894322
ATXN10	0.038185	-0.0126474	0.0131996	-0.0519004	0.0348126	0.00559144	0.00204374	-0.134462	-0.244816	-0.230607	-0.00329079	0.0141493	-0.203295	2650031872
ATXN1L	-0.143198	0.386672	-0.56339	0.0624723	-0.323406	-0.055873	-0.253012	-0.127147	-0.257657	-0.304315	-0.0643609	-0.210764	-0.229706	55308706
ATXN2	-0.0134695	-0.0131869	0.000585741	0.0107447	0.0572015	0.053583	0.0360304	-0.272961	-0.214953	-0.161187	-0.00383148	0.0489383	-0.216367	4.02297e+08
ATXN2L	0.0121743	-0.00998523	0.0175955	-0.00405947	-0.0310562	-0.0844642	0.000456851	-0.0352328	-0.0469045	-0.0372723	0.00393126	-0.0383545	-0.0398032	1117919083
ATXN3	-0.130779	-0.110453	0.191677	0.16294	0.205907	-0.146379	-0.00861829	0.087334	0.0213345	0.148571	0.028346	0.0169698	0.0857465	2.15085e+08
ATXN7	0.0165978	0.0485476	-0.155821	0.0889352	0.0308535	0.0578392	0.00237684	0.254223	0.067573	-0.0361942	-0.000435067	0.0303565	0.0952006	5.65821e+06
ATXN7L1	-0.0497968	0.0889832	0.0151628	-0.0351807	-0.187503	-0.0495557	-0.0758763	0.0890579	-0.0406241	-0.119898	0.00479213	-0.104312	-0.0238215	14293155
ATXN7L2	0.0215096	0.33462	-0.466858	0.0278289	-0.337561	0.251611	-0.166689	-0.312438	-0.413631	-0.464257	-0.0207249	-0.0842131	-0.396775	10203557
ATXN7L3	0.106117	-0.0654698	-0.0202251	-0.0848103	0.151119	0.00958947	0.17669	-0.189997	-0.158869	-0.243911	-0.016097	0.112466	-0.197592	116815994
ATXN7L3B	-0.0131044	-0.0734319	0.0829377	0.00958325	-0.0700816	-0.0488409	-0.0238411	-0.402912	-0.459455	-0.319332	0.00149614	-0.0475879	-0.3939	151578472
AUH	0.0635397	-0.0670644	0.0387204	-0.080368	0.0143736	-0.0779736	-0.0625162	-0.0770799	-0.114555	-0.00902917	-0.0112931	-0.0420387	-0.0668879	4.2183e+08
AUNIP	0.102964	0.168139	-0.177999	-0.0937202	-0.18097	0.0674386	0.0141397	0.362308	0.43915	0.380993	-0.000154013	-0.0331307	0.39415	26781638
AUP1	0.0586328	0.00566873	-0.0374868	-0.0289261	-0.17091	0.0213208	0.0426586	0.108936	0.00815902	-0.051509	-0.000527841	-0.0356437	0.021862	9.10351e+08
AURKA	-0.0564411	-0.0706786	0.152221	-0.00812355	0.0136958	0.00715757	0.14212	1.49694	1.81739	1.97844	0.00424444	0.0543244	1.76425	2.5033e+08
AURKAIP1	0.0169213	0.0328843	-0.110009	0.0655182	-0.129544	0.0356913	-0.119754	0.118129	-0.00378683	-0.0792384	0.00132858	-0.0712022	0.0117012	220454006
AURKB	-0.130278	-0.00353168	-0.0175698	0.0915465	0.0367703	0.00175358	-0.0399411	0.994167	1.28504	1.27459	-0.0149583	-0.000472426	1.1846	451640736
AUTS2	-0.892011	0.282759	-0.14781	0.265385	-0.675431	-0.0965757	-0.320116	-0.218768	-0.309326	-0.735823	-0.122919	-0.364041	-0.421306	4082596
AVEN	0.0189347	0.0611452	-0.108974	-0.00855098	0.0321839	0.110904	-0.0146657	-0.104427	-0.163904	-0.194101	-0.00936118	0.0428072	-0.154144	9.93682e+08
AVL9	-0.0276151	-0.0101428	0.0730476	-0.142792	-0.0416014	-0.0383371	-0.0230047	0.00347163	0.11319	-0.0451299	-0.0268754	-0.0343144	0.0238441	1.07869e+08
AXIN1	-0.0265131	-0.0015816	0.136603	0.0418304	0.0558046	-0.141624	0.0227733	0.251472	0.295361	0.372193	0.0375846	-0.0210154	0.306342	73071852
AXL	0.00704976	-0.0494973	0.268709	-0.0738004	-0.507122	-0.634381	-0.648623	-0.626394	-0.647498	-0.49609	0.0381154	-0.596709	-0.589994	453660872
AZGP1	-0.467952	0.409803	-0.0154795	-0.324746	-0.23134	-0.398347	-0.397387	1.55747	1.61027	0.213365	-0.0995935	-0.342358	1.12703	58102844
AZI2	0.00812698	0.0349741	-0.0491702	-0.0491379	0.0639982	0.0068341	0.0878626	-0.0651975	-0.0862072	-0.100958	-0.0138017	0.0528983	-0.0841209	82303726
B2M	-0.19316	-0.0159132	0.234904	-0.0993317	0.140482	-0.168635	-0.10703	0.687108	0.705493	0.906749	-0.0183752	-0.0450611	0.76645	3.55449e+08
B3GALNT2	-0.245891	-0.056716	0.357658	-0.100401	-0.257266	-0.246164	-0.374494	0.091144	0.0375703	-0.170604	-0.0113376	-0.292641	-0.0139634	108592624
B3GALT6	0.0279886	0.00770789	-0.0500088	0.0269986	0.0462935	0.117381	-0.028248	0.0985666	0.076188	0.00823199	0.0031716	0.0451422	0.0609955	6.91417e+08
B3GAT3	0.0174642	-0.0120293	0.0688556	-0.0259625	0.00572802	0.117997	-0.0120162	0.121707	0.0469498	0.168213	0.012082	0.0372363	0.11229	1.72085e+08
B3GLCT	0.017591	-0.0687123	0.00422417	-0.000136993	0.0880895	0.0637587	0.0667633	-0.0248154	0.0361867	0.0906185	-0.0117585	0.0728705	0.0339966	NA
B4GALNT1	0.0911353	-0.0729594	-0.0897893	0.0567903	-0.00227525	0.0516617	-0.00895014	-0.500807	-0.451597	-0.210125	-0.00370574	0.0134788	-0.38751	17363147
B4GALT1	-0.0599445	0.0151128	-0.0414863	0.0131203	0.0366577	-0.0112339	-0.0470989	0.0533929	0.364389	0.127055	-0.0182994	-0.00722504	0.181612	2.97583e+08
B4GALT3	-0.0410207	0.285297	-0.05341	-0.0160179	-0.0312873	-0.163178	-0.0400193	-0.488275	-0.0982724	-0.6166	0.0437121	-0.0781614	-0.401049	7.3957e+07
B4GALT4	0.035622	-0.0311162	-0.0788438	0.0722339	-0.229925	0.0740821	0.0979579	-0.0158153	0.134164	-0.0411383	-0.000525996	-0.0192951	0.0257368	5.48891e+07
B4GALT5	0.114295	-0.042678	-0.0236423	-0.204309	-0.0472388	-0.149861	-0.146936	-0.118208	-0.136729	-0.233212	-0.0390835	-0.114679	-0.162716	1.3721e+07
B4GALT7	-0.00473986	-0.211606	0.0560278	0.135181	-0.1063	0.136656	-0.176904	-0.148225	-0.253566	-0.271685	-0.00628432	-0.0488494	-0.224492	1798577
B4GAT1	0.0471253	0.196514	-0.128269	-0.10067	-0.0690903	-0.0569397	-0.194548	0.137714	-0.0755753	-0.163513	0.00367496	-0.106859	-0.0337917	69090079
BABAM1	-0.0845561	-0.0902903	0.19214	-0.0207926	0.174013	-0.0575297	-0.0240264	-0.0797098	-0.189367	-0.0188764	-0.000874808	0.0308188	-0.0959845	2.32041e+08
BACE2	-0.148433	-0.276753	0.175786	0.071834	0.109479	-0.0816863	-0.0186672	-0.232302	-0.0849747	-0.239524	-0.0443916	0.0030417	-0.1856	2.41253e+07
BACH1	-0.074654	-0.0679333	0.0714046	0.0733288	0.282437	0.0353359	0.0281006	0.0732923	0.318649	0.227533	0.000536521	0.115291	0.206491	18139238
BAD	0.0288465	0.0495538	-0.0249876	0.0690942	-0.0485174	-0.124712	-0.0567589	-0.400548	-0.538064	-0.755236	0.0306267	-0.0766626	-0.564616	2.14235e+08
BAG1	-0.0344981	-0.0832493	0.134588	-0.0576244	0.119127	-0.0334006	-0.0157141	-0.148622	-0.163782	0.0633255	-0.010196	0.0233374	-0.0830262	7.71705e+08
BAG2	-0.0147295	0.00778443	-0.00763058	0.0194776	0.0406115	0.00463344	-0.025849	0.159025	0.204083	0.251122	0.0012255	0.0064653	0.204744	2477954219
BAG3	0.0120162	0.0487698	0.00317207	-0.0262115	-0.0844094	-0.0183359	-0.0181392	0.0492391	0.0155873	0.0564114	0.00943666	-0.0402948	0.0404126	747979712
BAG4	-0.225588	-0.117222	0.368428	-0.119	0.171091	-0.310157	-0.294589	-0.192508	-0.135548	0.191246	-0.0233453	-0.144552	-0.0456032	131844270
BAG5	-0.0392183	-0.153533	0.0355891	0.0033759	0.149851	-0.00183833	0.0717429	0.133355	0.178576	0.321821	-0.0384466	0.0732519	0.211251	4.54837e+08
BAG6	-0.0412302	0.00883789	0.0285617	0.0230393	-0.0337103	-0.0107639	0.019095	-0.0623868	-0.0792813	-0.0910971	0.00480219	-0.00845975	-0.0775884	647607808
BAHD1	0.0187976	0.0101581	-0.0785849	0.0517786	-0.445462	-0.428595	-0.544079	-0.179766	-0.203245	-0.172238	0.000537358	-0.472712	-0.185083	45119881
BAIAP2	0.0370751	0.0439694	-0.0282727	-0.0340001	-0.0193966	0.0390931	0.0124659	-0.0705797	0.0250446	0.0260323	0.00469292	0.0107208	-0.00650094	965197056
BAIAP2L1	0.0450739	-0.0550283	0.00687502	-0.0557359	0.0352832	0.0288136	-0.0184898	-0.0232137	-0.000477918	0.160278	-0.0147038	0.0152023	0.0455288	347651200
BAK1	-0.27116	-0.803245	0.461559	0.268333	0.166217	-0.545259	0.129802	0.981679	0.889093	0.879089	-0.0861283	-0.08308	0.91662	5.83239e+07
BANF1	0.0199382	-0.0652611	0.0594198	0.0093257	0.0571135	-0.00857986	0.075489	-0.0246801	0.00308821	-0.0691525	0.00585566	0.0413409	-0.0302481	3255236779
BANP	-0.0438904	0.0589588	-0.0573794	0.0696141	-0.0209485	0.0711467	-0.103103	0.433045	0.380064	0.200171	0.0068258	-0.0176349	0.33776	7.21664e+07
BAP1	-0.0660332	0.0455669	-0.0348756	0.0362312	0.0727501	0.0622101	-0.0116786	-0.156747	-0.0206553	-0.167588	-0.00477769	0.0410939	-0.114997	7.45659e+07
BAP18	-0.0991796	-0.0978174	0.188965	-0.000257604	0.191515	-0.0256982	0.0705085	-0.278644	-0.207998	-0.239688	-0.00207245	0.0787751	-0.24211	5.26072e+07
BARD1	-0.0627884	-0.0589204	0.160798	-0.0773505	0.0858175	0.0134025	-0.00799274	0.43175	0.581952	0.396293	-0.00956517	0.0304091	0.469998	5.24085e+07
BASP1	-0.165189	0.00358082	0.06974	0.081267	-0.0147235	-0.0690349	-0.0220714	-0.0188507	0.018044	-0.191798	-0.00265016	-0.0352766	-0.0642016	14923645952
BATF3	0.0832575	0.124224	-0.137904	-0.0620207	-0.639112	-0.411978	-0.216308	-1.06138	-0.764032	-0.906841	0.00188914	-0.422466	-0.910751	21624408
BAX	0.00377976	0.0527717	-0.0212747	0.0204228	0.169529	0.0786974	0.039713	0.111036	0.0972177	0.06364	0.0139249	0.0959799	0.0906312	7.8768e+08
BAZ1A	-0.0812956	-0.128392	0.133828	0.0958638	0.146338	-0.0092773	0.00760344	0.137973	0.162484	0.0905093	0.00500082	0.0482213	0.130322	2.26725e+08
BAZ1B	-0.0787185	-0.0737108	0.115722	-0.022624	0.0639778	-0.0637484	-0.0322306	-0.467038	-0.454304	-0.413976	-0.0148328	-0.0106671	-0.445106	856446528
BAZ2A	-0.221261	0.159486	0.0179723	0.154181	0.190218	-0.225013	0.0868922	-0.382431	-0.227334	-0.553816	0.0275945	0.0173657	-0.38786	1.44436e+08
BAZ2B	-0.0387387	-0.00994092	0.0778211	0.0102282	0.103531	0.113003	0.0431925	-0.0671382	-0.0228291	-0.0559134	0.00984241	0.0865753	-0.0486269	1.73099e+08
BBS1	0.185866	-0.0850345	-0.174884	0.0399255	-0.0200884	-0.0195492	-0.0968308	-0.0360622	-0.0707251	-0.190501	-0.00853174	-0.0454895	-0.0990962	186909534
BBS2	0.0817929	-0.0365543	0.0443385	-0.111821	0.0342142	-0.000883919	0.0505908	-0.194203	-0.0581584	-0.0149979	-0.00556088	0.0279737	-0.0891197	1.86851e+07
BBS4	-0.0616963	0.00203533	0.0337925	0.0299276	0.182297	0.139718	-0.029627	-0.717409	-0.842885	-0.688418	0.00101476	0.0974625	-0.749571	5.75736e+07
BBS5	0.00471377	-0.0719599	-0.0100843	0.0798338	-0.117426	0.128039	0.00013292	0.0712031	0.164321	-0.0158058	0.000625846	0.00358193	0.0732396	90350560
BBS7	-0.024895	0.116527	-0.207987	0.105636	0.00880402	0.139136	0.0947388	0.0543622	0.250537	-0.271613	-0.00267994	0.080893	0.0110956	90350560
BBS9	-0.0343848	-0.0768754	0.236649	-0.130549	0.191552	-0.0615244	-0.100709	-0.162203	-0.0967711	0.4124	-0.0012899	0.00977264	0.0511418	NA
BBX	0.00791966	0.0483648	-0.0727498	0.0221262	-0.0567587	-0.0661944	-0.00242849	-0.52094	-0.616302	-0.697002	0.0014152	-0.0417938	-0.611415	3.39445e+08
BCAM	-0.206683	-0.0698106	0.123057	0.0149818	-0.0892932	-0.0730044	-0.0971053	0.0523138	0.142364	0.0594059	-0.0346137	-0.0864676	0.0846947	4.43923e+08
BCAP29	-0.0730717	-0.0202031	0.205812	0.0347508	0.0295076	-0.118465	-0.0939101	-0.530412	-0.749111	-0.494829	0.0368219	-0.0609557	-0.591451	3.12008e+08
BCAP31	0.0135799	0.0471508	-0.017992	0.00321441	-0.100922	-0.0730513	-0.0380788	-0.65655	-0.695539	-0.770712	0.0114883	-0.0706842	-0.7076	1739289941
BCAR1	-0.132346	-0.198115	0.255351	-0.0291761	-0.0932531	-0.0461781	-0.0113176	-0.125405	0.115872	0.210917	-0.0260716	-0.0502496	0.067128	2.54643e+08
BCAR3	-0.0190425	0.0244607	-0.00145888	-0.00776523	0.169254	0.00186137	0.150384	0.287905	0.323992	0.41116	-0.000951472	0.107167	0.341019	1.36865e+08
BCAS2	0.0243088	-0.0159213	-0.0175896	0.0171263	-0.0154211	-0.0349242	0.0313354	0.0314991	0.0529474	0.0900098	0.00198104	-0.00633662	0.0581521	8.53421e+08
BCAS3	-0.0233938	-0.0765141	-0.0184459	0.0758736	0.0806523	-0.0171516	0.0912761	-0.260515	-0.303094	-0.489547	-0.0106201	0.0515923	-0.351052	1.32338e+08
BCAS4	-0.0218983	-0.111875	0.100487	0.0582572	0.0978911	-0.0790934	-0.015487	-0.0128531	0.0117761	0.200703	0.00624276	0.00110357	0.0665422	6.19791e+07
BCAT1	-0.151451	-0.099471	0.258341	-0.120764	0.0340997	-0.0828627	0.0592723	-0.301784	-0.170281	-0.305178	-0.0283363	0.0035031	-0.259081	1.93856e+08
BCAT2	0.0572551	0.035478	-0.0364553	-0.0156902	-0.00422547	0.0426979	-0.0315666	0.100222	0.167139	0.250944	0.0101469	0.00230193	0.172768	8.02163e+08
BCCIP	0.00144239	0.01981	-0.034112	0.0344703	-0.0452064	0.0341528	0.0100062	0.0178643	-0.00550825	0.00570363	0.00540269	-0.000349115	0.00601989	6.20616e+08
BCDIN3D	-0.0800386	-0.0867146	0.302765	-0.221624	0.0911835	-0.0360104	0.00968241	-0.149679	-0.407863	0.15266	-0.021403	0.0216185	-0.13496	20625465
BCKDHA	0.00148906	0.0150836	-0.0567222	-0.117119	0.1151	0.015098	-0.0404075	0.135605	0.197501	0.209009	-0.0393171	0.0299303	0.180705	3.3662e+08
BCKDHB	0.0835065	-0.0240922	0.0620966	-0.110601	0.0036485	-0.00353832	0.065584	0.200783	0.189264	0.345953	0.00272735	0.0218981	0.245333	2.66466e+08
BCKDK	-0.0446782	0.045538	-0.0469388	0.00482142	-0.0989651	-0.0208962	-0.02408	-0.14305	0.0390329	-0.487479	-0.0103144	-0.0479804	-0.197165	1.76865e+08
BCL10	0.0146715	-0.0436154	0.060324	-0.0217211	0.0948081	-0.0702886	-0.0662952	0.221725	0.238495	0.315943	0.00241475	-0.0139252	0.258721	3.61527e+08
BCL2	0.153636	-0.22039	0.0590165	-0.0137459	-0.141832	0.0734373	-0.116061	0.087565	0.0107473	0.351035	-0.00537101	-0.0614852	0.149782	1.53103e+07
BCL2L1	-0.113437	-0.161698	0.164503	0.0460357	0.285316	-0.00296644	0.0311884	0.381341	0.398069	0.731672	-0.0161492	0.104513	0.503694	140098334
BCL2L12	0.0536221	-0.059688	0.00357477	0.00348929	-0.0723277	-0.0189007	-0.00408521	-0.583349	-0.770121	-1.17005	0.000249547	-0.0317712	-0.841173	1.07983e+08
BCL2L13	-0.181542	-0.165057	0.320004	0.0196609	0.189065	-0.306313	0.0730421	0.262739	0.258756	0.158132	-0.00173341	-0.0147353	0.226542	282311712
BCL2L2	-0.0950599	-0.017379	0.147291	-0.0273377	-0.0726046	-0.143759	-0.0486392	-0.00406164	0.0326885	-0.112499	0.00187869	-0.0883343	-0.0279575	14818743
BCL3	0.0863457	-0.101726	0.0496743	-0.102192	0.150594	0.0869715	0.0328845	0.0798731	0.0375095	0.100747	-0.0169745	0.0901501	0.0727098	692766960
BCL7B	-0.322824	0.0840446	-0.00917422	0.0231496	0.120522	-0.124179	-0.0388599	0.117682	0.102604	0.276609	-0.0562009	-0.0141723	0.165632	114561852
BCL7C	-0.0790879	-0.145629	0.127856	0.0734494	-0.0121209	-0.00831696	0.0524493	-0.0177056	0.0887844	0.213273	-0.005853	0.0106705	0.0947838	28344767
BCL9	0.0446383	0.0757719	-0.176378	0.0187271	-0.1095	-0.0995083	-0.0611804	-0.137172	-0.154164	-0.43203	-0.00931015	-0.0900628	-0.241122	383336150
BCL9L	-0.0685878	-0.0212844	0.113785	-0.0261463	0.137706	0.00977399	-0.0439706	-0.59368	-0.586678	-0.629449	-0.000558445	0.0345031	-0.603269	85290368
BCLAF1	-0.0695773	0.0654784	-0.00899567	0.014935	-0.086052	-0.0116874	-0.0768287	-0.0229449	-0.0172698	-0.042431	0.000460091	-0.0581894	-0.0275485	1235368917
BCOR	-0.11598	0.0143876	0.101803	-0.0023764	0.063606	-0.0614461	-0.107755	-0.57934	-0.509588	-0.691522	-0.00054159	-0.0351982	-0.593483	1.3494e+08
BCORL1	-0.128345	0.0539646	-0.0664774	0.0220965	0.0356805	-0.0783719	-0.148228	-0.00444406	-0.343089	0.053341	-0.0296904	-0.0636397	-0.098064	2313381205
BCR	-0.00723754	0.00780474	0.00721128	-0.0638475	0.00151744	-0.0317499	-0.00855561	-0.19748	-0.187461	0.00188643	-0.0140173	-0.0129293	-0.127685	269812976
BCS1L	0.0279782	0.00401809	-0.0360166	-0.0467225	-0.035364	0.0520888	-0.036068	0.0405304	0.0684227	0.126686	-0.0126857	-0.00644775	0.0785465	406361376
BDH1	0.0235258	-0.0877291	0.0245006	0.0570827	0.163733	0.0317875	-0.142542	-0.000755646	0.142852	0.166742	0.00434503	0.0176594	0.102946	1.26102e+08
BDH2	0.00920066	-0.00195973	-0.0669383	-0.026222	-0.00846192	0.165688	0.0274446	0.142778	0.171716	-0.0407386	-0.0214798	0.0615568	0.0912519	202253960
BDP1	-0.0759785	0.0052649	0.0722976	-0.00348927	0.0634054	0.0191327	0.0183721	-0.0448715	-0.0431723	-0.0551231	-0.00047633	0.0336367	-0.0477223	1.51181e+07
BECN1	0.000411961	-0.0655084	0.0632388	0.0035994	0.0833903	-0.0309514	-0.0117086	-0.059757	-0.118367	-0.0724815	0.000435447	0.0135767	-0.0835352	1.49762e+08
BEGAIN	0.0119429	0.00174316	0.0606981	-0.0293937	-0.058104	-0.0848259	0.065489	0.305468	0.224773	0.362569	0.0112476	-0.0258136	0.297603	8.52216e+07
BEND3	0.0225473	-0.034835	0.019087	-0.033541	0.132386	0.038567	0.0401392	-0.104446	-0.0930276	-0.0221161	-0.00668542	0.070364	-0.0731967	5.69442e+07
BET1	-0.138989	-0.0866453	0.215778	-0.0044271	0.0744108	-0.22282	-0.0703779	0.102912	0.096748	0.289799	-0.00357108	-0.0729291	0.163153	58670366
BET1L	-0.183706	0.129968	0.0370648	0.0607743	-0.129633	-0.139325	-0.204269	-0.0596319	0.00544725	-0.352506	0.0110255	-0.157742	-0.135563	8.2772e+07
BGN	-0.187611	0.107184	0.0372707	0.0471578	-0.17093	-0.0456628	0.000732253	0.626061	0.774085	0.657434	0.00100021	-0.0719536	0.68586	63266388
BHLHE40	0.0256329	-0.0423235	0.144221	-0.122768	0.00848068	-0.0716319	-0.100887	-1.04563	-1.02063	-1.11259	0.00119055	-0.0546794	-1.05962	NA
BHMT2	-0.181464	0.232408	-0.0284325	-0.0219282	0.697305	0.549611	0.45347	-0.00649266	-0.13175	-0.119555	0.000145654	0.566796	-0.0859326	NA
BICC1	-0.253747	0.111368	0.125392	0.0114177	-0.204998	-0.220967	0.101714	0.195744	0.347591	-0.242479	-0.00139224	-0.108084	0.100285	51014548
BICD1	-0.085523	-0.0173744	0.0432002	0.0353003	0.144139	0.0328528	0.0680275	0.193148	0.153936	0.216281	-0.00609924	0.081673	0.187788	117130136
BICD2	-0.0388566	-0.00693507	0.0367143	-0.00481972	0.00843645	-0.0323897	-0.0179904	-0.0644009	-0.062989	-0.0480648	-0.00347426	-0.0139812	-0.0584849	4.29548e+08
BID	-0.0986719	-0.102896	0.188173	0.0648439	0.243397	0.0102097	0.0625269	0.0939364	0.173518	0.127986	0.0128623	0.105378	0.131814	307491552
BIN1	-0.00751251	-0.00937896	0.0425556	0.00189186	0.0790103	-0.0144218	0.00446603	-0.377459	-0.305508	-0.398472	0.00688901	0.0230182	-0.36048	1558485035
BIN3	-0.0730859	-0.00597208	0.136108	-0.0399067	0.0882428	0.00331676	-0.0463127	0.23255	0.0972286	0.284772	0.00428583	0.0150823	0.20485	190025808
BIRC2	-0.0401441	-0.0144928	0.0147725	0.0537052	0.0120388	0.0869468	0.0435219	0.0536534	0.0857163	0.0927762	0.00346021	0.0475025	0.077382	127145428
BIRC5	-0.421829	-0.0376591	0.274445	0.0750837	0.0715371	-0.26923	-0.0638341	1.30701	0.996891	1.09161	-0.0274899	-0.0871757	1.13184	305480992
BIRC6	-0.0132075	-0.0119762	0.0198302	0.00307954	0.112499	-0.0388175	-0.0173533	-0.157363	-0.169667	-0.131331	-0.00056848	0.0187759	-0.152787	6.75214e+08
BLM	-0.010284	-0.0325081	0.067143	-0.0177687	0.113999	-0.0345354	-0.0215162	0.422686	0.38788	0.362689	0.00164556	0.0193159	0.391085	1.65056e+08
BLMH	0.0602273	0.0123519	-0.0777328	-0.0188941	-0.00693259	0.0231168	0.0174747	-0.163754	-0.11994	-0.219632	-0.0060119	0.0112196	-0.167775	1311962091
BLOC1S1	0.0836977	-0.124977	0.196201	-0.180088	0.171285	-0.0465007	0.0223501	-0.146768	-0.118123	0.195866	-0.00629169	0.0490448	-0.0230085	1.33515e+08
BLOC1S2	-0.35671	-0.484868	0.546265	0.058601	0.430656	-0.314229	-0.105789	0.289911	0.0970569	0.411907	-0.0591781	0.00354611	0.266292	1.42737e+08
BLOC1S3	0.0307741	-0.0724167	0.054618	0.00590047	0.0877749	0.00724659	0.0188557	0.190736	0.0397994	0.0515328	0.00471895	0.0379591	0.0940228	186755352
BLOC1S4	-0.0572979	0.0188781	0.0425916	-0.0325794	0.101531	-0.175079	-0.0616455	-0.17773	-0.131339	0.230972	-0.0071019	-0.0450646	-0.0260326	36098092
BLOC1S5	-0.0986147	0.0789575	0.0210871	-0.0254562	0.108039	0.110337	0.0212516	0.0303332	-0.0224783	-0.0890065	-0.00600659	0.0798759	-0.0270505	81579668
BLOC1S6	-0.0214344	0.101413	-0.0742923	0.0458425	-0.00821284	-0.0391117	-0.0799471	0.0692734	-0.115187	-0.0255913	0.0128822	-0.0424239	-0.0238348	2.12073e+07
BLVRA	0.060785	0.00512744	0.00928511	-0.0691085	0.0864263	0.0135468	-0.0136915	-0.052374	-0.122603	-0.0870829	0.00152226	0.0287605	-0.0873532	9.78449e+08
BLVRB	-0.000488503	-0.0267338	-0.0375546	-0.00564737	-0.0604979	-0.0219293	-0.0741562	-0.124542	-0.102721	-0.053482	-0.0176061	-0.0521945	-0.0935819	1569319360
BLZF1	-0.0643303	-0.0038082	-0.00331514	0.0664587	-0.119795	0.0349307	-0.0294713	0.384832	0.44912	0.464593	-0.00124874	-0.0381117	0.432849	390974324
BMF	0.143954	0.0236531	-0.139786	-0.0395858	-0.307699	-0.0955133	-0.103786	-0.38692	-0.425111	-0.458852	-0.00294122	-0.168999	-0.423628	14955514
BMI1	-0.0453961	-0.261069	0.280582	-0.0536153	0.0871915	-0.395248	-0.0363756	-0.671554	-0.709494	-0.740906	-0.0198746	-0.114811	-0.707318	4.89797e+07
BMP1	0.0633589	0.047756	-0.0785946	-0.0359048	-0.0281992	-0.00921248	-0.0248497	0.129309	0.224678	0.133832	-0.000846121	-0.0207538	0.162606	5.74719e+07
BMP2K	0.0134751	-0.0819797	0.104147	-0.0479087	0.0437316	0.0180347	0.181716	0.645712	0.575115	1.20639	-0.00306664	0.0811608	0.809074	5.37009e+07
BMP6	0.248457	-1.04255	0.364184	0.0337753	0.138365	-0.0630534	-0.288829	0.179399	0.440693	0.337182	-0.0990337	-0.0711725	0.319091	4187295
BMPER	0.0392488	0.166421	-0.13652	-0.0660986	-0.0488642	0.0610458	-0.0598644	0.0300593	-5.129e-06	0.12458	0.000762875	-0.0158942	0.0515448	11816223
BMPR1A	-0.0326589	-0.201257	0.35618	-0.171693	0.310074	-0.22412	-0.283347	-0.410051	-0.388399	-0.0925871	-0.0123572	-0.0657977	-0.297012	19540288
BMPR2	-0.183644	-0.141253	0.24904	0.0398609	-0.0391745	-0.0728288	-0.186574	-0.117023	-0.191719	-0.294528	-0.00899914	-0.0995257	-0.20109	3.0134e+07
BMS1	-0.171684	-0.0769127	0.0953863	0.0516177	0.0772681	-0.0854526	-0.0601272	-0.621557	-0.67091	-0.66738	-0.0253983	-0.0227706	-0.653283	3.90673e+08
BNC2	-0.0866211	-0.0819294	0.141932	0.00874852	0.321503	-0.0699911	0.238025	0.278749	0.346949	0.436982	-0.00446751	0.163179	0.354227	18851352
BNIP1	-0.0406708	0.0550719	-0.00920814	0.0179283	-0.0750087	0.0834189	0.050271	0.277736	0.150146	0.0436505	0.00578032	0.0195604	0.157178	2.25979e+08
BNIP2	-0.170341	0.00955638	-0.0478331	0.0392224	-0.426075	0.0313754	-0.220788	0.257421	0.191788	0.142651	-0.0423489	-0.205162	0.197287	9.46497e+07
BOD1	-0.0227184	-0.031248	-0.0851159	-0.0699423	-0.088574	-0.129262	-0.0338687	-0.298336	-0.491825	-0.360723	-0.0522562	-0.0839016	-0.383628	127833892
BOD1L1	-0.054517	0.00348217	0.024281	0.0263174	-0.00756663	-0.0495168	-0.0222489	-0.11387	-0.15863	-0.12668	-0.000109107	-0.0264441	-0.13306	1206808480
BOLA1	0.138393	-0.0887207	0.148744	-0.212808	0.1466	-0.0759095	0.00812611	-0.736369	-0.838186	-0.669522	-0.00359812	0.0262724	-0.748026	7.46858e+07
BOLA2	0.026695	-0.124363	0.146484	-0.0309385	-0.0336934	-0.106238	0.108416	-0.128424	-0.292233	0.0145327	0.00446938	-0.0105051	-0.135375	1490400299
BOLA3	-0.0162643	0.0956617	-0.049901	-0.0134824	-0.0436524	0.02272	-0.0328514	0.0302473	-0.194106	0.0283393	0.00400351	-0.017928	-0.0451729	4.11794e+07
BOP	0.197882	-0.21844	0.0979251	-0.104266	0.0164896	-0.15482	0.110892	0.195668	0.452122	0.247994	-0.00672485	-0.00914598	0.298595	28232870
BOP1	-0.0491369	-0.00840438	0.0393744	-0.00857009	0.0763866	-0.00070726	0.0221216	-0.20526	-0.247161	-0.16921	-0.00668424	0.0326003	-0.20721	1089543915
BORA	-0.0929104	-0.0367567	0.0708153	0.126015	0.077397	0.137179	0.0151897	-0.930995	-0.883973	-1.24197	0.0167908	0.0765884	-1.01898	93940895
BORCS5	0.0439136	0.081956	-0.0197149	0.0823784	0.0301411	-0.128271	-0.0937222	0.0587505	-0.00221135	0.169705	0.0471333	-0.0639506	0.0754147	NA
BORCS6	-0.107773	-0.0776026	0.0562402	0.0345692	0.0634953	-0.0977756	-0.0857254	-0.0532536	0.0239898	-0.0288258	-0.0236415	-0.0400019	-0.0193632	NA
BORCS7	0.00842202	-0.0523075	0.107781	-0.0730631	0.143065	-0.0353482	-0.0106602	-0.0386023	0.072511	0.130284	-0.00229182	0.0323522	0.054731	NA
BORCS8	0.039635	-0.0758214	0.154903	-0.131982	0.118242	-0.0219153	-0.0878713	-0.122055	-0.014787	0.0509365	-0.0033164	0.00281832	-0.0286353	NA
BPGM	-0.00194373	0.0619002	-0.0347597	-0.0181246	0.0209074	0.0310422	-0.0918892	-0.0416382	-0.0728535	0.173018	0.00176807	-0.0133132	0.0195088	147019828
BPHL	0.0345668	0.00928064	-0.0338234	-0.0382352	0.0498817	0.0687054	0.0194658	0.321058	0.308254	0.342054	-0.00705279	0.0460176	0.323789	3.9825e+08
BPNT1	0.0100709	-0.0361977	0.032055	-0.0317683	0.00616788	0.00552631	-0.0127921	0.0360238	-0.0103603	-0.00643747	-0.00646001	-0.000365981	0.00640869	6.94744e+08
BPTF	-0.0890559	-0.0454416	0.111141	0.0391574	0.0282349	0.0160856	-0.0134889	0.108085	0.076321	0.019542	0.00395027	0.0102772	0.0679827	2481097035
BRAF	-0.0364925	-0.0645483	-0.0822738	0.0915389	0.0996487	-0.0816151	-0.0469214	-0.0552322	-0.0310922	-0.208934	-0.0229439	-0.00962929	-0.0984195	6.74072e+07
BRAP	-0.0778107	-0.0292186	0.0257982	0.0297562	0.046923	0.0469423	0.0830388	-0.015144	0.0198978	-0.0487654	-0.0128687	0.058968	-0.0146705	1.3065e+08
BRAT1	0.0158529	-0.0476938	0.0669221	-0.053327	0.0641474	0.0419097	0.0256494	0.0452587	0.0641433	0.0844656	-0.00456143	0.0439022	0.0646225	428279936
BRCA1	-0.0446551	0.0534576	0.00550115	0.00872754	0.0354191	0.03799	-0.00296529	0.208256	0.221819	0.262746	0.00575779	0.0234812	0.23094	2.77408e+08
BRCA2	0.0130233	-0.00659846	0.00694421	0.00158999	0.0817826	0.0102032	0.000732253	-0.416594	-0.399716	-0.425069	0.00373976	0.030906	-0.413793	1.08514e+08
BRCC3	-0.0555863	-0.112587	0.117271	-0.0156431	0.110073	-0.071714	-0.0596142	0.00548294	0.014632	0.0862114	-0.0166363	-0.00708518	0.0354421	3.12311e+08
BRD1	-0.0632265	0.0306349	0.0439091	-0.00947312	-0.00308809	-0.051257	-0.0204874	-0.112247	-0.172376	-0.0705081	0.000461089	-0.0249442	-0.118377	9.98169e+07
BRD2	-0.042244	-0.0401168	0.138002	-0.0427672	0.0597074	-0.0113411	-0.0265457	0.0671101	-0.0346407	0.0518713	0.00321855	0.00727352	0.0281136	2.08587e+08
BRD3	-0.00385296	-0.00404137	0.0810959	-0.0278635	0.0853179	-0.0459239	0.00603184	-0.0961541	-0.181485	0.0293017	0.0113345	0.015142	-0.0827792	505951520
BRD4	-0.0827121	0.00857846	0.0402632	0.00506253	0.0173138	0.0115935	-0.0273361	-0.0519427	-0.0322983	-0.0754188	-0.00720198	0.000523761	-0.0532199	2.04186e+08
BRD7	-0.0489984	-0.0737205	0.0935985	-0.0304332	0.0925383	-0.128021	-0.0146142	-0.162885	-0.092365	-0.124742	-0.0148884	-0.0166991	-0.126664	2.17635e+08
BRD8	-0.0956604	0.0153317	0.0837333	0.0249505	0.000123908	-0.0396622	-0.0178614	0.270944	0.253388	0.109993	0.00708878	-0.0191332	0.211442	2.28643e+08
BRD9	-0.0623742	-0.197906	0.170638	-0.0271485	0.106074	-0.153062	0.0445429	-0.480675	-0.0219995	-0.189637	-0.0291977	-0.00081512	-0.230771	98762536
BRE	0.0812475	0.0296165	-0.0271577	-0.044851	0.00891706	0.0438427	-0.0163171	-0.0332786	-0.0965317	-0.0189439	0.00971381	0.0121475	-0.0495847	284985216
BRF1	-0.000414081	-0.0707701	-0.035435	0.00739064	0.0463202	-0.180192	-0.0757941	-0.193327	-0.176863	-0.109243	-0.0248071	-0.0698886	-0.159811	26149594
BRI3BP	-0.0282275	-0.0622324	0.185594	-0.0678297	0.150038	0.0642824	-0.0466782	0.327237	0.285688	0.399676	0.0068261	0.0558806	0.337534	121480228
BRIP1	-0.0840893	-0.000891786	0.0584977	0.0150908	0.0633728	0.0815906	0.0698203	0.31871	0.342912	0.418013	-0.00284815	0.0715946	0.359878	256128224
BRIX1	-0.0419146	0.0172757	-0.0151451	0.00667086	-0.0473425	0.0537466	-0.0501205	-0.637342	-0.673336	-0.685578	-0.00827829	-0.0145721	-0.665419	2.91368e+08
BRK1	-0.0140011	0.0628898	-0.0345139	-0.0277984	-0.034617	0.0176252	-0.0801571	-0.083224	-0.0870055	-0.070294	-0.00335592	-0.032383	-0.0801745	6.94347e+08
BRMS1L	0.313584	0.0117665	-0.238559	-0.131365	-0.204237	-0.0708725	0.251702	-0.173546	0.179444	-0.611792	-0.0111435	-0.00780253	-0.201965	19558378
BROX	-0.000227391	0.0189572	-0.0709841	0.0744946	-0.0306026	0.0560438	-0.0130759	0.00697146	-0.109728	-0.168564	0.00556007	0.00412175	-0.0904402	6.35465e+08
BRPF1	-0.0495954	-0.0280639	0.00886927	0.035421	0.0758226	0.0553675	0.0173971	0.0633264	0.0337557	0.103078	-0.00834223	0.049529	0.0667201	71327212
BRPF3	-0.0557432	-0.0875341	0.114701	0.0313799	0.150967	0.0930913	0.0441401	0.0243272	-0.0450997	0.0391574	0.000700973	0.0960663	0.00612831	2.04342e+07
BRWD1	0.15211	0.0643929	-0.0465503	0.0506424	-0.00727492	0.171923	0.0322423	0.193358	0.0323848	-0.403815	0.0551487	0.0656302	-0.0593575	20784830
BRWD3	0.247616	-0.191916	0.220201	-0.340266	0.133928	-0.304306	0.382784	0.139869	-0.207957	1.53964	-0.0160912	0.0708019	0.490518	10254949
BSCL2	0.114482	-0.00770119	-0.228206	0.0751542	-0.247563	-0.0149521	0.0409449	-0.0618565	0.0461483	-0.111536	-0.0115678	-0.0738569	-0.0424148	1.70126e+07
BSDC1	-0.315964	0.0621645	-0.0594455	0.115771	-0.0767107	-0.046715	-0.226564	0.00609936	-0.163533	-0.894926	-0.0493684	-0.116663	-0.350787	1.04783e+08
BSG	-0.1041	0.0509186	0.0146897	0.0398592	-0.0759637	0.0553653	0.0179265	0.188987	0.168197	0.0637538	0.000341818	-0.000890649	0.140312	2686207232
BST2	-0.0687317	0.0569889	-0.063596	0.0682861	-0.105082	-0.00837652	0.0552844	0.150534	0.0402391	-0.0203546	-0.00176318	-0.0193913	0.056806	1531005525
BTAF1	-0.000967137	0.00551888	-0.00736014	0.00842567	0.0400167	-0.0266629	0.0123551	-0.0787279	-0.0198172	-0.0773004	0.00140432	0.00856961	-0.0586152	568230288
BTBD1	-0.0908936	-0.166115	0.290742	-0.112236	0.323717	-0.153586	0.00834018	-0.331913	-0.54331	-0.191471	-0.0196257	0.0594903	-0.355565	70540152
BTBD10	-1.03966	0.496084	-0.376128	0.520952	-1.14721	0.0277865	-0.436574	-0.384591	-0.201546	-1.0256	-0.0996876	-0.518666	-0.537245	178615934
BTBD2	0.093398	-0.0742503	-0.00396304	-0.00907109	0.143337	0.157972	0.0327018	-0.368777	-0.266709	-0.270952	0.00152839	0.111337	-0.302146	33459440
BTBD3	0.0484619	-0.0467331	-0.0175313	0.0220308	-0.0620933	-0.15286	-0.0798615	-0.813315	-0.738606	-0.609406	0.00155707	-0.0982717	-0.720442	40381599
BTD	-0.0256383	0.0796086	0.0106339	-0.0661721	-0.0974485	-0.0578599	-0.0846961	-0.133368	0.0534962	-0.173466	-0.000391985	-0.0800015	-0.084446	7.37917e+06
BTF3	-0.00250167	0.0317236	-0.0449705	0.0122363	-0.0194685	0.0333903	0.021697	-0.0352858	-0.071457	-0.098127	-0.000878079	0.0118729	-0.0682899	1628767509
BTF3L4	-0.0170362	-0.0497259	-0.0204008	-0.00145191	-0.0203538	-0.0324826	0.000835748	0.0914221	0.0257384	-0.0171827	-0.0221537	-0.0173335	0.0333259	1131358400
BTG3	0.113919	-0.015676	-0.0251553	-0.0655199	-0.0396333	-0.0397182	0.100967	-0.0603623	-0.142397	-0.149554	0.00189188	0.00720516	-0.117438	2647150535
BTN1A1	0.158737	0.0371744	-0.0724622	-0.117919	-0.191324	-0.0025252	-0.00846465	0.170841	0.0632043	-0.0205707	0.0013826	-0.067438	0.0711581	635182784
BTN2A1	-0.0324955	-0.0375404	0.16076	0.00385456	0.0162246	0.0877498	0.0404197	0.0841486	0.126745	0.0947222	0.0236448	0.0481314	0.101872	1.57565e+08
BTN3A2	0.0301248	0.0174749	0.0138853	-0.0582354	-0.116432	-0.204494	0.000611221	0.0971339	-0.0786756	0.395215	0.000812425	-0.106772	0.137891	84326200
BUB1	-0.0834355	0.0543313	-0.0832695	0.09158	0.0347733	0.0838649	0.063062	1.06297	1.07705	1.05363	-0.00519841	0.0605667	1.06455	3.26092e+08
BUB1B	-0.0861784	-0.055841	0.125669	-0.00192314	0.122731	0.0156972	0.0492551	0.672599	0.768609	0.764763	-0.0045683	0.0625611	0.735324	713961568
BUB3	0.0561746	0.0152082	0.0434489	-0.0335337	0.0157818	0.0447817	0.0296967	0.123991	0.0590038	0.25137	0.0203245	0.0300867	0.144788	2331372651
BUD13	-0.00764767	-0.0818495	0.0849115	0.024787	0.185179	0.0272347	0.0365483	0.0532892	0.0723859	0.198045	0.00505032	0.0829873	0.107907	104952888
BUD31	0.0267418	0.0553217	-0.0634874	-0.00678737	0.0709255	0.0133614	0.0342684	-0.260146	-0.235763	-0.4856	0.0029472	0.0395184	-0.32717	4.6193e+08
BYSL	0.0363319	0.000159318	0.00527672	-0.0237919	0.0568116	0.0523451	0.0204365	0.0422722	-0.0212032	0.070798	0.00449401	0.0431978	0.0306223	1280399381
BZW1	0.115852	0.0669755	-0.115497	-0.0148284	-0.138704	0.0166655	0.0272662	0.197964	0.0964741	0.0495521	0.0131257	-0.0315907	0.114663	2824730539
BZW2	0.0159284	0.0467281	-0.0310361	-0.0057877	-0.0253617	0.0264263	0.000214817	0.0206747	0.0190034	0.0023776	0.00645819	0.00042647	0.0140186	1705448192
C10orf12	-0.0708899	-0.0239781	0.0190579	0.0687103	0.0473523	0.194958	-0.0165873	-0.0551678	-0.0885661	-0.0946391	-0.00177496	0.075241	-0.0794576	1.99454e+07
C10orf35	-0.488772	-0.142625	0.386774	0.114486	-0.187994	-0.584889	-0.00705037	-0.363497	-0.335334	-0.256488	-0.0325342	-0.259978	-0.31844	46984172
C10orf54	0.00856775	-0.000911543	-0.0623137	0.0479569	0.00937079	0.0383176	0.105099	0.456094	0.404645	0.385553	-0.00167515	0.0509291	0.41543	127863808
C10orf76	-0.0100915	-0.0953547	0.197818	-0.126742	0.21315	-0.0269553	0.0209892	0.00878825	-0.0735278	0.116104	-0.00859245	0.0690612	0.0171216	7.56118e+07
C10orf88	-0.0903474	0.0530426	-0.0811603	0.0449427	0.0502121	-0.0736957	-0.0759218	-0.14542	-0.0421923	0.0147727	-0.0183806	-0.0331351	-0.0576132	35722860
C11orf49	-0.00445476	-0.128149	0.301154	-0.0973087	0.176563	-0.00388976	-0.0361441	-0.278547	-0.261015	-0.0656668	0.0178104	0.0455097	-0.201743	67334472
C11orf54	0.0545023	-0.0412017	0.00526788	0.00149121	-0.0355298	-0.0594539	-0.0408469	-0.227401	-0.262212	-0.0570251	0.00501494	-0.0452769	-0.182213	5.27702e+08
C11orf57	-0.0791913	-0.0459099	0.110584	0.0539633	0.110479	-0.0591415	0.0115153	-0.135453	-0.0820748	-0.169353	0.00986143	0.0209508	-0.12896	6.44524e+08
C11orf68	0.0715239	-0.0112353	0.0275009	0.00229473	-0.0577532	-0.023228	0.0394362	-0.056944	-0.0551704	-0.190106	0.0225211	-0.0138483	-0.10074	153087320
C11orf74	-0.261819	0.0414261	-0.148174	0.236641	-0.174623	0.0139032	-0.190609	-0.342416	-0.504716	-0.782157	-0.0329815	-0.117109	-0.543096	1.87751e+07
C11orf84	0.0443653	0.0862216	-0.168522	0.072869	-0.216742	0.0437062	-0.147833	-0.18142	-0.288937	-0.406819	0.00873339	-0.106956	-0.292392	1.17748e+08
C11orf98	-0.276015	0.0829366	-0.0205317	-0.00592726	-0.0129688	0.0631694	-0.167075	-0.00010769	-0.150921	-0.0565464	-0.0548844	-0.0389582	-0.0691915	2.84085e+08
C12orf10	0.00844733	-0.0889914	0.0827811	-0.0476832	0.0390807	-0.0720373	0.0183796	-0.0410564	-0.0669909	-0.0275091	-0.0113615	-0.00485898	-0.0451855	1210490624
C12orf29	-0.217275	0.0774557	0.0646562	0.0570764	-0.158455	-0.00673684	-0.0555143	0.0346234	0.0944037	0.0424869	-0.00452179	-0.0735687	0.0571713	1853892432
C12orf43	-0.0245071	-0.0329161	0.130608	-0.141375	0.0940835	-0.0949364	0.00291648	-0.135537	-0.0976476	0.0701867	-0.0170475	0.000687858	-0.0543325	2.0003e+08
C12orf45	-0.0827403	0.0516928	0.0458705	0.0632608	0.0565001	-0.0207203	-0.0226121	-0.126604	-0.13643	-0.254287	0.019521	0.00438923	-0.17244	8.12095e+07
C12orf56	-0.13921	0.49037	-0.468886	-0.00852422	-0.439035	1.32871	0.545642	1.67736	1.1061	1.19695	-0.0315625	0.478438	1.3268	NA
C12orf57	-0.0569194	0.0586374	-0.126213	0.0567364	-0.131873	-0.0709833	-0.0680683	-0.47761	-0.230246	-0.27879	-0.0169396	-0.0903082	-0.328882	664966976
C12orf73	-0.663283	0.310219	-0.14156	0.24842	-0.806834	0.0519599	-0.0862236	-0.0809195	0.104996	-0.482444	-0.0615509	-0.280366	-0.152789	2.64765e+07
C14orf1	-0.00557411	0.0201728	0.0877497	-0.032762	0.105369	0.0462644	0.0349506	0.13693	0.218992	0.304945	0.0173966	0.0621946	0.220289	2.92016e+08
C14orf119	0.114509	-0.0200448	0.00402978	-0.0922304	0.0695006	0.00666499	-0.0016121	-0.214815	-0.450345	-0.0831307	0.00156598	0.0248512	-0.24943	63823758
C14orf142	-0.107114	0.0154796	0.141985	0.0250909	0.0681233	-0.0539007	-0.0160227	0.0213582	-0.0696952	-0.0671062	0.0188604	-0.000600026	-0.0384811	4.83439e+08
C14orf159	0.0161969	0.0371609	-0.0707702	0.050315	-0.0989221	0.115028	-0.110029	0.149909	0.0836337	0.0441789	0.00822563	-0.0313079	0.0925738	1.66957e+08
C14orf166	0.0585069	-0.0307275	-0.016835	0.000527935	-0.00505532	-0.0159349	-0.000883305	0.1047	0.0496003	0.151975	0.00286806	-0.00729116	0.102092	3071476565
C14orf80	-0.0544392	0.0992739	-0.00868141	-0.0458448	0.0645403	-0.034488	0.0887558	-0.0499902	-0.0207799	0.0769542	-0.00242286	0.0396027	0.00206139	405720196
C14orf93	-1.25022	0.39404	-0.115215	0.436522	-0.670718	0.0969897	-0.530428	-0.563662	-0.736579	-1.59826	-0.133719	-0.368052	-0.966167	6795110
C15orf39	-0.182141	-0.170888	0.316996	-0.0155762	0.299152	-0.096145	0.00651752	0.124934	0.111305	0.181279	-0.0129021	0.0698414	0.139173	71098296
C15orf40	-0.0786365	0.0365929	0.0134622	-0.0336229	0.0538769	0.082926	-0.0537398	0.0484712	0.0370202	0.0355489	-0.0155511	0.0276877	0.0403468	435539696
C15orf41	-0.0551409	0.015267	0.131188	-0.0489367	0.0514417	-0.0338614	0.00423768	-0.239859	-0.140575	-0.233961	0.0105943	0.00727266	-0.204798	4.31409e+07
C15orf52	-0.0822813	0.0279597	0.264128	-0.139749	0.195196	-0.0464045	-0.021356	0.0271934	0.147708	0.263175	0.0175143	0.0424783	0.146025	3.30361e+07
C16orf13	0.0673208	0.0258539	-0.0588319	-0.0287805	0.0408017	0.0891604	0.0313607	0.0131782	-0.0455296	0.0118107	0.00139055	0.0537743	-0.00684692	1.38937e+08
C16orf58	-0.0116071	0.16805	-0.0397504	-0.0195627	-0.18704	-0.00949656	-0.0507045	0.178346	0.279804	0.061137	0.0242824	-0.0824135	0.173096	127431600
C16orf59	0.11415	0.0313388	-0.338511	0.145576	-0.105264	-0.0364958	-0.00629962	0.292282	0.109471	0.228583	-0.0118615	-0.0493531	0.210112	4.94589e+07
C16orf62	-0.0235115	-0.0471605	0.0538173	-0.031963	0.120503	0.0250947	0.0373577	-0.00530539	0.0379735	0.0302425	-0.0122044	0.0609853	0.0209702	1.75691e+08
C16orf70	-0.669275	-0.561923	0.398623	0.224053	-0.189029	-0.346299	-0.0451223	-0.33174	-0.70068	-0.461809	-0.152131	-0.193483	-0.498076	26881774
C16orf72	-0.109819	-0.177659	0.27699	-0.0189683	-0.122348	-0.0569858	-0.268201	-0.00592439	-0.114635	-0.117364	-0.00736415	-0.149178	-0.0793078	182956096
C16orf87	0.00452351	-0.132098	0.204917	-0.12375	0.174841	0.0217464	-0.108455	-0.383604	-0.414029	-0.232997	-0.0116019	0.0293772	-0.343544	18407937
C16orf89	-0.183442	0.22938	-0.322498	0.209162	-0.167741	0.229185	-0.142144	-0.163211	0.587129	-1.04269	-0.0168494	-0.0269	-0.206257	21304734
C17orf53	-0.0804159	-0.0430513	-0.140544	0.192834	-0.227791	0.190631	0.16206	0.545001	0.193558	0.366087	-0.0177942	0.0416333	0.368215	7.02857e+06
C17orf62	-0.124465	0.118826	-0.0580605	0.0685228	-0.0144062	0.0585475	0.0561147	0.504742	0.297461	0.2569	0.00120572	0.0334186	0.353034	1.30621e+08
C17orf75	-0.0313826	-0.033851	-0.00313928	0.0328206	-0.0678277	-0.0191217	0.00389365	0.142402	0.085096	0.165388	-0.00888805	-0.0276852	0.130962	316494912
C17orf80	-0.0522852	0.100384	-0.103305	0.0109087	0.0320085	-0.0564479	0.0180695	0.0728492	-0.00553778	-0.0479538	-0.0110743	-0.0021233	0.00645254	39100332
C18orf21	-0.0751535	0.0351121	-0.00781164	0.0179161	-0.0132442	0.0284955	0.00402652	-0.218386	-0.262813	-0.196101	-0.00748423	0.00642594	-0.225767	3.05515e+07
C18orf25	-0.211767	-0.126609	0.14598	0.111756	0.101734	-0.394605	0.00101561	0.0613275	0.068138	-0.175464	-0.02016	-0.097285	-0.0153328	8.8715e+07
C18orf32	-0.116131	0.265169	-0.0892334	0.0101707	-0.139325	0.046943	-0.100889	-0.0320755	-0.10607	-0.477569	0.0174938	-0.0644235	-0.205238	142611576
C18orf8	-0.0378322	0.0803527	0.0565452	-0.0267092	0.187879	0.049164	-0.0119001	0.123795	0.132804	0.186786	0.0180891	0.0750478	0.147795	7.79018e+07
C19orf25	-0.17667	-0.253098	0.175269	0.0668423	0.040503	-0.0946392	0.0666621	0.0699808	0.246163	0.245662	-0.0469142	0.0041753	0.187269	2.79397e+08
C19orf43	-0.0748161	0.0320578	0.0974662	0.0424634	0.0185658	-0.121171	0.0329728	-0.227659	-0.206698	-0.417182	0.0242928	-0.0232108	-0.283847	8.79767e+08
C19orf47	-0.122988	0.174935	-0.0486955	0.0940066	-0.0833057	-0.0252115	-0.0517753	-0.0321546	-0.258847	-0.113032	0.0243146	-0.0534308	-0.134678	4.43504e+07
C19orf53	0.000990027	0.0915011	-0.134468	0.0100373	-0.0924245	0.00904604	-0.0644577	-0.757335	-0.758073	-1.00743	-0.00798498	-0.0492787	-0.840944	1.9662e+08
C19orf54	-0.0017263	0.153869	0.111875	-0.258303	0.0410209	-0.31868	-0.00404331	0.119873	-0.289118	0.35238	0.00142871	-0.0939008	0.0610449	17629408
C19orf60	-0.0780006	-0.172293	0.102922	0.127095	0.209466	0.170737	0.124171	0.0525303	-0.0149143	0.0835729	-0.00506908	0.168125	0.0403963	15524125
C1D	0.0959327	0.0583585	-0.0262653	-0.115165	0.0877887	0.171821	0.0300313	0.221953	0.145895	0.259245	0.00321517	0.0965469	0.209031	1522317152
C1GALT1	0.00535294	-0.0422263	-0.180452	0.115148	0.011568	0.0252148	0.0374759	0.04394	0.16023	0.120677	-0.0255442	0.0247529	0.108282	8.74902e+07
C1orf109	0.0808733	0.0119145	-0.0251757	-0.0570727	0.0274891	0.0347393	0.00390368	0.151465	0.0623094	0.0874359	0.00263486	0.022044	0.100404	184314608
C1orf112	-0.0313663	-0.0654926	0.120568	-0.087644	0.158996	0.0366315	0.015163	0.173011	0.233915	0.250803	-0.0159837	0.0702634	0.219243	1.343e+08
C1orf123	-0.0140762	-0.092472	0.0461583	-0.0356091	0.0115286	-0.0411262	-0.0206125	-0.0608389	-0.0536304	0.1052	-0.0239998	-0.0167367	-0.00308981	9.42783e+08
C1orf131	0.0100789	0.131458	-0.244591	0.0657342	-0.212924	0.100804	-0.0110341	0.0423409	-0.0802401	-0.23076	-0.00932988	-0.0410512	-0.0895531	2.58525e+08
C1orf174	0.0566018	-0.0110449	-0.0192002	-0.0264858	-0.0218204	-0.0559008	0.0929785	-0.12206	-0.168332	-0.213688	-3.2257e-05	0.00508578	-0.168027	8.65974e+07
C1orf198	-0.117294	-0.0327833	0.132827	0.0378371	0.0361459	-0.0273221	-0.0300886	-0.437502	-0.328889	-0.522766	0.00514676	-0.00708826	-0.429719	7.52203e+08
C1orf21	-1.62301	0.638724	-0.508412	0.518246	-1.36802	-0.0231783	-0.451235	-0.309369	-0.595928	-1.03481	-0.243614	-0.614143	-0.646703	10785730
C1orf43	-0.191745	-0.0435459	0.262787	0.0473993	0.0763778	0.0120281	-0.232994	-0.093894	-0.0618312	-0.072123	0.0187239	-0.0481962	-0.0759494	1.81437e+08
C1orf50	0.00580365	0.00759042	0.0678283	-0.0126487	-0.0372321	0.0416247	-0.0242564	-0.00271742	-0.0787412	-0.0301933	0.0171434	-0.00662126	-0.0372173	1.64032e+08
C1orf52	0.120411	-0.085758	0.177027	-0.260593	0.024895	-0.232766	0.0844872	0.0841303	-0.234585	0.573965	-0.0122283	-0.041128	0.14117	2.15949e+08
C1QBP	-0.00121062	-0.104257	0.0754278	0.0335496	0.0670401	-0.0350061	-0.00374894	0.263179	0.274281	0.342698	0.000877365	0.00942835	0.293386	2832784320
C1QL1	-0.12508	-0.0355563	0.222987	-0.0882063	0.264453	-0.0763972	-0.0893064	-0.45807	-0.555789	-0.361908	-0.00646403	0.0329166	-0.458589	38037794
C1QTNF1	-0.0446984	0.231767	-0.263279	0.0545221	-0.26152	-0.0411101	-0.11172	-0.541594	-0.588664	-0.948466	-0.00542207	-0.138117	-0.692908	1446426
C1QTNF3	-0.0926369	0.0363026	0.132837	-0.0631488	0.0234531	0.0288019	0.0379575	-0.53534	-0.668311	-0.770915	0.00333841	0.0300708	-0.658189	9378591
C1RL	0.263479	0.0363987	-0.487337	0.0873988	-0.617342	-0.242508	-0.00808355	-0.187543	0.0674552	-0.543448	-0.0250151	-0.289311	-0.221179	NA
C20orf24	0.0745589	0.0588985	0.0513474	-0.170019	0.0808598	0.157781	0.102575	0.44618	0.260315	0.25989	0.00369652	0.113739	0.322128	1.48805e+08
C20orf27	0.0691925	-0.148472	0.0301222	-0.0052553	-0.00141031	0.167109	-0.116504	0.0268318	-0.126738	-0.223464	-0.013603	0.0163979	-0.10779	6.64363e+07
C21orf2	-0.162553	-0.395139	0.357997	0.0895796	0.122119	-0.220416	-0.177339	0.137236	0.193526	0.347424	-0.0275288	-0.0918785	0.226062	25102058
C21orf33	0.00981893	-0.0452204	-0.0181881	-0.00528259	-0.0817768	0.0456112	0.0214576	0.17852	0.110238	0.205703	-0.014718	-0.00490268	0.16482	7.71846e+08
C21orf59	0.0045916	-0.0650895	0.0663997	-0.0146799	0.105793	-0.0338617	-0.0536815	-0.153562	-0.109152	-0.192356	-0.00219451	0.00608331	-0.15169	5.02319e+08
C2CD2	-0.137567	-0.264959	0.283312	0.063681	0.351644	-0.109605	0.105981	0.175841	0.203285	0.350458	-0.0138834	0.116007	0.243195	25126354
C2CD2L	-0.271888	0.107456	0.0555016	-0.00465488	-0.123869	-0.253468	-0.110762	-0.938203	-0.806071	-0.810727	-0.0283965	-0.1627	-0.851667	17302458
C2CD3	0.0487492	-0.0395732	-0.0135587	-0.00969986	0.0673455	0.0484828	0.0134928	-0.216283	-0.262671	-0.437131	-0.00352064	0.043107	-0.305362	4.00581e+07
C2CD5	0.0290637	-0.00877871	-0.0432948	0.0361711	-0.0167628	0.00560816	-0.0562605	-0.0272036	-0.0869909	-0.111646	0.00329032	-0.0224717	-0.0752803	1.97337e+08
C2orf47	0.00657484	-0.0291453	0.0179907	0.0138532	-0.0352158	0.00812121	0.0217297	0.248329	0.176402	0.271393	0.00231834	-0.00178832	0.232041	9.62174e+08
C2orf49	0.0519315	-0.012573	0.0515733	-0.0222596	-0.00710119	0.0661439	0.0455847	0.160998	0.0990759	0.0692577	0.0171681	0.0348758	0.109777	1.76252e+08
C2orf68	0.256688	-0.337192	0.231292	-0.23577	0.0940837	-0.25264	0.135157	-0.768477	-0.237978	-0.498703	-0.0212456	-0.00779977	-0.50172	41952428
C2orf69	-0.257632	-0.00578788	0.0967932	0.0883404	-0.0561327	-0.137721	-0.157211	-0.0699961	-0.0649606	0.13651	-0.0195715	-0.117021	0.000517739	47408705
C3	0.0640132	0.121673	-0.071623	-0.100751	-0.41027	-0.359385	-0.645142	-1.37539	-1.83504	-1.58456	0.00332818	-0.471599	-1.59833	5448004453
C3orf18	0.236343	-0.0491608	-0.0824301	-0.117172	-0.133928	0.209823	-0.561826	0.335934	0.276198	0.194217	-0.00310502	-0.161977	0.268783	5721759
C3orf38	-0.35648	0.256803	0.190816	-0.0425868	0.203925	-0.0430825	-0.229144	-0.390919	-0.287991	-0.160827	0.012138	-0.0227671	-0.279912	1.54745e+08
C3orf58	-0.00530719	-0.0505023	-0.0507637	0.0234613	0.0369428	0.0696231	-0.0332317	-0.0712899	0.107413	0.0935763	-0.020778	0.0244447	0.043233	7.8191e+08
C4A	0.2373	0.0684025	-0.167744	-0.155809	-0.220221	-0.372397	-0.403239	-1.08836	-0.990146	-1.07117	-0.0044628	-0.331952	-1.04989	NA
C4BPB	-0.00407659	0.00220854	0.071171	-0.0520744	0.0525709	-0.0372127	0.00772244	0.19401	0.153534	0.219271	0.00430713	0.00769352	0.188938	22163930
C4orf19	-0.0983731	-0.0769049	0.108883	0.0655854	0.165842	0.0521823	0.0419986	-0.058209	0.158144	0.00537511	-0.000202398	0.0866742	0.0351035	60410836
C4orf26	-0.283532	-0.0470686	-0.238624	0.433167	0.0441638	0.506084	-0.524028	-0.348165	0.81378	-1.59541	-0.0340146	0.00874004	-0.3766	7836390
C4orf3	-0.524468	0.420622	-0.490482	0.299139	-0.546406	-0.19671	-0.335483	-0.175376	-0.165942	-0.65205	-0.0737975	-0.359533	-0.331122	7.91848e+07
C4orf32	-0.278771	-0.378926	0.363964	0.174998	-0.243451	-0.748569	-0.141474	0.525397	0.681207	0.712353	-0.0296837	-0.377831	0.639652	6.74856e+07
C4orf33	0.0517447	0.270821	-0.221282	-0.115461	-0.330768	-0.0418287	-0.0109148	-0.0961822	-0.240255	-0.642046	-0.00354428	-0.127837	-0.326161	5207708
C4orf46	-0.0689225	-0.0486959	0.124253	0.00106962	-0.151021	0.029382	-0.165359	-1.40608	-1.43666	-1.34013	0.00192608	-0.0956662	-1.39429	72430944
C5	0.260368	0.202572	-0.675595	0.00699878	-0.787392	-0.228614	-0.216592	-0.960162	-0.983402	-1.3455	-0.051414	-0.410866	-1.09635	59616800
C5AR2	0.0348566	0.194814	-0.288496	0.0332268	-0.145304	0.151573	-0.167985	-0.396362	-0.0872364	-0.341528	-0.00639975	-0.0539051	-0.275042	4056517
C5orf22	-0.0854279	-0.225854	0.308954	-0.0380745	0.232767	-0.0623242	0.00954593	-0.167311	0.0801385	0.319781	-0.0101007	0.0599963	0.0775361	7.66324e+07
C5orf24	-0.155124	-0.173839	0.401446	-0.142531	0.372017	-0.0577922	-0.0484618	-0.600311	-0.504825	-0.255442	-0.0175122	0.0885878	-0.453526	1.27048e+08
C5orf30	-0.0618593	-0.123205	0.285866	-0.120573	0.216002	-0.167628	-0.190443	-0.208932	-0.22438	0.100194	-0.00494307	-0.0473563	-0.111039	44699296
C5orf34	-0.0708031	-0.0578383	0.0179987	0.107302	0.349796	0.101194	0.0846853	0.291602	0.264836	0.244546	-0.000835273	0.178558	0.266995	50172176
C5orf42	-0.0820546	0.0389686	-0.0523519	0.0399321	-0.0374132	0.0351106	-0.0781796	-0.453775	-0.665006	-0.822365	-0.0138765	-0.0268274	-0.647049	13452349
C5orf51	-0.0440162	-0.11734	0.112912	-0.00276063	0.17392	0.0209434	0.0432712	-0.0991474	-0.048513	-0.159571	-0.012801	0.079378	-0.102411	565861536
C5orf63	0.00578858	-0.0951418	0.0725063	0.022086	0.0582807	-0.0213037	-0.00383341	0.131898	0.0948025	0.056335	0.00130976	0.0110479	0.0943451	NA
C6orf106	0.0399314	-0.00605309	-0.0185211	0.0553738	0.0992326	0.0824841	0.0515919	-0.358585	-0.551489	-0.516902	0.0176827	0.0777695	-0.475659	9.1453e+07
C6orf132	-0.125676	-0.133738	-0.0174929	0.00614818	0.240543	0.287215	-0.0132912	0.273935	0.298757	0.0618991	-0.0676897	0.171489	0.21153	29621620
C6orf203	-0.140199	-0.549987	0.395794	0.121998	0.290431	0.226098	0.0538709	0.358064	0.801162	0.0260068	-0.0430984	0.190133	0.395077	153207936
C6orf222	-1.1758	0.452901	-0.707746	0.627309	-0.565875	0.698214	-0.544846	-0.0365337	0.625008	-1.53289	-0.200833	-0.137502	-0.314806	NA
C6orf47	-0.0302925	-0.0935967	0.0608811	0.0632886	0.0308086	0.00709916	-0.0221693	-0.0970809	-0.0226211	-0.124416	7.01074e-05	0.00524617	-0.0813726	28289435
C6orf62	0.0885549	-0.0421151	0.027311	-0.0622402	0.0105172	-0.0207282	-0.160319	-0.321919	-0.305739	-0.0855795	0.00287766	-0.0568435	-0.237746	20068752
C6orf89	0.0334065	0.0100846	-0.00115899	0.0110092	-0.0646639	-0.0141974	0.0715603	0.00982244	-0.036353	0.118858	0.0133354	-0.00243364	0.0307759	277090744
C7	0.116139	0.0811369	-0.139329	-0.0956389	-0.128323	-0.154061	-0.252451	-0.630742	-0.4282	-0.825167	-0.00942292	-0.178278	-0.628036	12008271
C7orf25	-0.121856	0.0114192	0.000123194	0.0304193	0.0117863	-0.0208545	0.0123375	-0.0806936	0.110762	-0.0403212	-0.0199735	0.00108977	-0.00341748	7.00725e+07
C7orf26	0.0620366	-0.325574	-0.0821398	0.259598	-0.078658	0.164781	-0.04044	-0.145617	0.110901	0.254563	-0.0215199	0.0152277	0.0732823	455576112
C7orf50	-0.0671335	-0.0216735	0.0528481	0.106021	0.0702519	-0.0569518	-0.0150465	-0.26169	-0.217914	-0.450953	0.0175156	-0.000582114	-0.310186	9.31919e+08
C7orf55	-1.13351	0.395475	-0.152619	0.422612	-1.06682	0.337803	0.0436803	-0.0405102	0.00873846	-0.673723	-0.117011	-0.228445	-0.235165	52123052
C8orf33	-0.0401367	-0.0112871	0.0119718	-0.035103	-0.0559221	-0.0980876	0.0492976	0.0296271	-0.00513187	0.11575	-0.0186387	-0.034904	0.0467484	668631232
C8orf37	-0.00771967	0.0416133	-0.0202723	-0.0225082	-0.0590513	0.123712	0.0662807	0.0338007	0.119415	-0.00564924	-0.00222172	0.0436471	0.0491889	26000135
C8orf59	-0.333469	0.231909	-0.202229	0.22547	-0.333581	0.083955	-0.0690025	-0.0396162	-0.167223	-0.503926	-0.0195798	-0.10621	-0.236922	1.70229e+08
C8orf82	-0.0136311	-0.00051636	-0.0797912	0.0268116	-0.131301	-0.0310547	-0.0312223	-0.071768	0.165933	-0.129255	-0.0167818	-0.0645261	-0.0116967	1.32808e+08
C8orf88	-0.142885	0.155931	-0.263863	0.205685	0.133257	0.530677	0.235076	-0.0730292	0.117113	-0.427707	-0.0112832	0.29967	-0.127874	7.17288e+07
C9	0.0854151	0.211299	-0.24706	-0.0628539	-0.499929	-0.279562	-0.538807	-1.04928	-1.16611	-1.50779	-0.00330011	-0.439433	-1.24106	55087388
C9orf114	-0.0158418	-0.0404557	-0.0526086	0.0415766	-0.0528252	0.0392482	0.0295938	0.0340251	-0.0293389	-0.0707892	-0.0168324	0.00533893	-0.0220344	685647008
C9orf142	0.0622723	0.0219841	-0.0107803	-0.0575774	-0.0603342	-0.0866825	-0.0329061	0.00572862	-0.0638936	0.0660995	0.0039747	-0.0599743	0.00264483	408783584
C9orf16	-0.0456053	-0.100198	0.0113708	0.109851	0.165867	0.104612	0.00881448	-0.452208	-0.548577	-0.565051	-0.00614528	0.0930976	-0.521945	324172431
C9orf40	-0.29144	-0.0215991	0.0870046	0.119369	0.0721079	-0.0148411	0.0422545	0.245525	0.18909	0.172777	-0.0266664	0.0331738	0.202464	67384030
C9orf64	0.0196088	0.188901	-0.0780288	0.0449612	-0.0469045	0.0675086	-0.0469804	-0.0521445	-0.0801979	-0.153443	0.0438606	-0.00879211	-0.0952617	1.82846e+08
C9orf72	-0.0303864	0.000116405	0.211426	0.00459614	-0.219036	-0.158986	-0.0593369	0.0744125	0.000998386	0.138624	0.0464379	-0.145786	0.0713451	2.3864e+08
C9orf78	-0.146087	0.0337116	0.0749292	0.00729086	0.0610358	-0.0398608	-0.0314005	0.0322356	-0.131798	0.0603686	-0.00753879	-0.00340851	-0.0130647	1163281664
C9orf85	-0.177472	0.112382	-0.0528959	0.113093	0.219646	0.298172	-0.00580078	-0.0195171	0.270317	-0.66208	-0.00122325	0.170672	-0.137093	8.27324e+07
CA12	-0.0792669	-0.20099	0.155779	0.119173	0.031282	0.067258	-0.055923	-0.20677	0.0412148	0.126695	-0.00132632	0.0142057	-0.0129533	96960308
CA13	0.0732892	-0.0109378	0.0180758	0.0750229	-0.0298655	0.00280814	-0.00845821	0.172275	0.0574171	0.228236	0.0388625	-0.0118385	0.152642	1.82779e+08
CA2	-0.0154942	-0.00919182	0.019038	-0.00233486	-0.0794573	-0.112064	-0.09897	-0.121587	-0.0899474	-0.108133	-0.00199572	-0.0968304	-0.106556	8.48779e+08
CA5B	-0.375772	0.116804	0.137825	0.0845357	0.0815734	-0.151712	0.106507	0.0544827	0.416624	0.638366	-0.00915176	0.012123	0.369824	22546904
CA9	0.138593	0.116385	0.104188	-0.377703	-0.11625	-0.397512	-0.21286	0.731284	-0.153788	0.976732	-0.0046343	-0.242207	0.518076	3823474
CAAP1	0.0219202	-0.0195352	0.111784	-0.0872109	0.0507789	-0.261009	0.0353448	-0.220001	0.122913	0.102336	0.00673963	-0.0582951	0.00174941	178262644
CAB39	0.031616	-0.0331871	0.0614259	-0.0419041	0.0485529	0.0329214	0.032698	-0.0758392	-0.049329	0.0295751	0.00448768	0.0380574	-0.0318644	627708544
CAB39L	-0.0181516	0.0141733	0.00391638	-0.02458	-0.106578	-0.210443	-0.417768	-0.825608	-0.785145	-0.986627	-0.00616048	-0.24493	-0.865793	6260500
CABIN1	-0.0814063	0.0275428	0.0521959	-0.00155859	0.0685719	-0.0239761	-0.0866003	-0.133456	-0.0795549	-0.116987	-0.000806558	-0.0140015	-0.109999	231127672
CACHD1	-0.0119887	-0.0800292	0.187093	-0.0959196	0.0425552	-0.100741	-0.0822664	0.213294	0.227848	0.420185	-0.000211064	-0.0468173	0.287109	34571486
CACNA2D1	-0.00512607	-0.0369185	0.045813	-0.056121	0.0421258	-0.0444576	-0.00317726	-0.0486446	0.0169622	0.0805619	-0.0130881	-0.00183635	0.0162932	327277856
CACNA2D2	0.0476085	-0.113778	0.0822901	-0.0124958	-0.131986	-0.0654777	0.0278272	0.428603	0.0824212	0.57339	0.000906192	-0.0565455	0.361472	NA
CACNA2D3	0.0391694	0.0250378	0.0215143	-0.0673761	-0.00584072	-0.15184	-0.0546712	-0.939041	-0.952523	-0.723359	0.00458632	-0.0707841	-0.871641	53701048
CACNB3	-0.0730959	-0.0386646	-0.0206882	0.115336	-0.0325234	-0.0389585	0.148955	0.388612	0.403519	0.120843	-0.00427828	0.0258243	0.304324	14219823
CACTIN	0.00846495	-0.000258486	0.0175708	0.00756814	0.0319026	-0.0369889	-0.012843	0.0508927	-0.143875	0.0549041	0.00833634	-0.00597642	-0.0126928	186421944
CACUL1	-0.0362768	-0.138027	0.119231	-0.0849569	-0.0948889	-0.156708	-0.207565	-0.136552	-0.0956648	0.000674441	-0.0350075	-0.153054	-0.0771807	1.40577e+08
CACYBP	0.0159941	-0.0756324	0.23106	-0.0492018	0.0620484	0.00431961	0.0128099	-0.0313799	-0.00673602	0.173224	0.0305549	0.0263926	0.0450359	2823924565
CAD	-1.59143e-05	0.0118931	-0.0400223	0.0125336	-0.00881867	0.0497565	0.0205011	0.0770277	0.0217683	0.0785835	-0.00390287	0.0204797	0.0591265	1000114880
CADM1	-0.0297058	-0.0710597	0.110185	0.0292628	0.0218386	0.00688798	-0.0464871	0.12447	0.179262	0.198511	0.00967059	-0.00592017	0.167414	1207043485
CADM4	0.0119222	0.0470797	-0.0405419	0.0312162	0.0597283	0.0651586	-0.0266863	-0.216132	0.00717271	-0.0348377	0.012419	0.0327335	-0.0812658	2.17995e+08
CALCOCO1	-0.0301436	-0.0281722	0.0442642	-0.0342056	-0.0126799	-0.0368911	-0.00676282	0.362325	0.448205	0.441354	-0.0120643	-0.018778	0.417295	1.21723e+08
CALCOCO2	-0.00182735	-0.0332545	0.0906433	-0.0508692	0.100003	-0.0309169	0.0415658	0.411576	0.432292	0.41971	0.00117307	0.036884	0.421193	4.71325e+08
CALD1	-0.0818088	-0.00373679	0.0592223	0.0245978	-0.0292231	-0.0111138	0.0274207	-0.0230787	0.00072064	0.000488134	-0.00043136	-0.00430539	-0.00728999	4763131648
CALM1	-0.0811295	-0.0140521	0.037947	0.0421849	0.0715108	-0.0331137	-0.021993	0.0915624	0.131534	0.0775268	-0.00376244	0.00546802	0.100208	7947452928
CALR	-0.0157247	-0.052436	0.051764	0.00621748	0.0149995	-0.0300143	-0.0151785	0.138227	0.0965128	0.213245	-0.0025448	-0.0100644	0.149328	6269728256
CALU	-0.0524476	-0.0738502	0.0631807	-0.0111873	-0.0166319	-0.112466	-0.069694	0.0889302	0.0958542	0.149179	-0.0185761	-0.0662639	0.111321	4786385237
CAMK1	-0.0906725	-0.0370157	0.0576903	-0.00529979	0.145196	-0.0371096	-0.112222	-0.260515	-0.254957	-0.288912	-0.0188244	-0.00137848	-0.268128	272111248
CAMK1D	-0.156383	0.0589823	-0.0449982	0.0441643	-0.101145	0.0123703	-0.0308452	-0.358808	-0.281381	-0.445684	-0.0245586	-0.0398734	-0.361958	1.73582e+08
CAMK2D	-0.0147519	-0.204222	0.211331	0.0307486	0.0822316	-0.0727975	-0.0549525	0.0598337	0.100124	0.175231	0.00577626	-0.0151728	0.11173	5.51135e+08
CAMK2G	-0.100179	-0.0331238	0.115248	0.085585	-0.311712	-0.0299497	-0.111286	-0.172552	-0.177399	-0.199187	0.0168827	-0.150982	-0.183046	1.01828e+08
CAMK4	-0.183308	-0.015788	0.075248	0.0222788	-0.17492	-0.030739	-0.126635	-0.0161699	0.0491582	-0.0746803	-0.0253923	-0.110765	-0.0138974	1.01774e+08
CAMKK1	0.0439026	-0.0807885	0.00920198	-0.00678966	-0.0863182	0.0594979	-0.0065034	-0.168477	-0.188464	-0.286012	-0.0086184	-0.0111079	-0.214318	2.12409e+08
CAMKK2	-0.00299871	0.0233442	0.00513955	-0.0103279	0.116682	0.0419962	-0.120574	-0.121603	-0.122251	-0.166727	0.00378929	0.0127012	-0.13686	200722640
CAMKMT	0.334644	-0.326756	0.126085	-0.221766	0.13711	-0.179227	-0.134751	-0.302725	-0.540787	-0.581033	-0.0219483	-0.0589559	-0.474848	25968184
CAMLG	-0.00941301	-0.0710605	0.0213761	-0.0221741	0.195652	-0.171593	-0.08003	-0.0984975	0.0324619	0.0444248	-0.0203179	-0.0186571	-0.00720358	63412328
CAMSAP1	0.00815571	-0.0472557	0.0307906	0.00400252	0.0422794	0.0412772	0.010999	0.0335682	0.0287207	0.088297	-0.00107671	0.0315185	0.0501953	333079120
CAMSAP2	-0.0795661	-0.0111427	0.0289111	0.0103886	0.0563372	-0.0190544	-0.0711392	-0.180797	-0.176615	-0.21219	-0.0128523	-0.0112855	-0.189867	6.67987e+08
CAND1	0.0481897	-0.00110948	0.0205276	-0.0330076	0.00641449	0.0045214	0.00318931	-0.0429835	-0.0507816	-0.0425314	0.00865006	0.0047084	-0.0454322	2606266752
CAND2	0.0410241	-0.115176	0.0219971	0.0522261	0.190394	0.326233	0.138168	-0.128103	-0.284919	-0.0108605	1.79208e-05	0.218265	-0.141294	25450106
CANT1	-0.0445856	-0.202235	0.330086	-0.0196317	0.211807	0.0589045	-0.0931115	0.0271374	0.130904	0.232793	0.0159085	0.0591999	0.130278	1.53957e+08
CANX	-0.0298561	-0.00128426	-0.00543008	0.0383335	-0.0256109	-0.0125614	0.00461274	0.18517	0.160549	0.170787	0.000440756	-0.0111865	0.172168	4584057856
CAP1	-0.0806022	0.0632363	-0.010075	0.0253983	-0.0827705	0.0109513	-0.0143445	-0.0071581	-0.0444559	-0.0455167	-0.000510648	-0.0287212	-0.0323769	2714626261
CAP2	-0.00397119	-0.0637159	0.0734695	-0.0293154	0.097337	-0.00738529	-0.0414752	-0.287238	-0.21668	-0.166562	-0.00588325	0.0161588	-0.223493	381650968
CAPG	0.0905873	0.0323744	-0.0809824	-0.0163723	-0.103419	-0.0362938	0.00959419	0.098415	0.0185239	0.0971714	0.00640174	-0.0433729	0.0713701	6236177920
CAPN1	-0.0119121	-0.020598	-0.007205	0.0167329	0.0093332	0.0432726	-0.00286356	-0.0501904	-0.0578172	-0.0402883	-0.00574555	0.0165808	-0.049432	6.07755e+08
CAPN15	-0.130093	0.0557082	-0.129565	0.05348	-0.126988	-0.0123808	-0.10704	-0.0928551	-0.150911	-0.0831016	-0.0376174	-0.0821363	-0.108956	2.35705e+07
CAPN2	0.044945	0.0261005	-0.0207154	0.0116306	-0.00571811	0.0610337	0.0242017	-0.00151773	-0.0133719	-0.0227877	0.0154902	0.0265058	-0.0125591	1541432363
CAPN7	0.0391817	-0.0339941	-0.0507193	0.00621901	0.0372001	0.0195424	-0.00465607	-0.243467	-0.124381	-0.173446	-0.00982816	0.0173621	-0.180432	441318880
CAPNS1	0.0144373	-0.00561733	-0.0141808	0.00381637	0.00821296	-0.0471317	0.00325318	0.019306	-0.0147547	0.0573164	-0.000386098	-0.0118885	0.0206225	1802002709
CAPRIN1	-0.0178386	0.108841	-0.090989	0.038912	-0.114003	0.014241	-0.0110572	-0.0610559	-0.112278	-0.29836	0.00973143	-0.0369398	-0.157231	4137904640
CAPZA1	0.0158468	-0.101728	0.137959	-0.0102297	0.0664629	-0.00850071	0.043131	0.0893169	0.0716176	0.194168	0.0104622	0.0336977	0.118368	2448680917
CAPZA2	0.126208	-0.145698	0.0619724	-0.0419803	0.00269524	-0.0922479	0.0570875	-0.0182504	-0.0480898	0.093485	0.000125564	-0.0108217	0.00904824	1867657792
CAPZB	0.0481905	-0.00550052	-0.0267465	-0.0347585	-0.0196329	0.0301817	0.0103499	-0.0217145	-0.0118125	-0.0864234	-0.00470377	0.00696623	-0.0399835	2471913728
CARD10	-0.061615	0.02331	-0.0281754	0.0824253	0.00551871	0.0246618	-0.169408	-0.560462	-0.491775	-0.998733	0.00398621	-0.0464092	-0.683657	9.16136e+07
CARD11	-0.243621	0.125988	0.0741456	0.0370754	0.0135024	0.062924	0.0378017	0.288099	0.244739	0.0620534	-0.00160297	0.038076	0.198297	95842304
CARD16	-0.102561	-0.0899206	0.0386243	0.14306	-0.0183974	0.275589	0.0428828	0.477752	0.346044	0.401543	-0.00269936	0.100025	0.408447	83860032
CARD19	0.134498	-0.0493664	0.0459395	-0.0125849	-0.183478	0.00741502	-0.0556275	0.113236	0.219978	-0.0755191	0.0296217	-0.0772302	0.0858981	NA
CARD6	-0.00611256	-0.05589	0.0542785	0.0381276	0.0868221	0.0123589	0.0760323	0.342404	0.308503	0.641521	0.00760088	0.0584045	0.430809	388577632
CARHSP1	-0.122372	0.192344	-0.174606	0.0336123	-0.389209	0.0265253	0.0103817	-0.105339	-0.219782	-0.381596	-0.0177556	-0.117434	-0.235572	6.71981e+08
CARM1	0.0344132	0.0744211	-0.0323328	-0.0807647	-0.0362532	0.0470824	0.0141752	-0.213306	-0.190895	-0.0339819	-0.00106582	0.00833479	-0.146061	3.89247e+08
CARMIL1	-0.0192708	-0.0565367	0.0451707	-0.00619645	0.0430294	-0.0992642	-0.0387087	-0.191814	-0.128611	-0.180226	-0.00920831	-0.0316478	-0.166884	NA
CARMIL2	-0.168117	-0.277019	0.238854	0.104844	0.151526	0.141587	-0.186441	-1.19482	-0.951497	-0.891747	-0.0253595	0.0355575	-1.01269	NA
CARNMT1	-0.00375642	-0.0435765	0.0213643	0.0377319	0.0995559	0.0187856	0.0638149	0.185523	-0.0280966	0.140566	0.00294082	0.0607188	0.0993308	NA
CARS	-0.00585558	-0.0135601	0.0711073	-0.044064	0.0742313	-0.00463099	-0.0200993	0.0633918	0.0133745	0.140034	0.00190691	0.0165003	0.0722666	1043434688
CARS2	0.040611	0.0388138	-0.0400483	-0.0382345	0.0306887	-0.0481825	-0.0320965	0.145797	0.126425	0.197315	0.000285508	-0.0165301	0.156512	5.36251e+08
CASC3	-0.400154	0.12726	-0.0750097	0.209795	-0.225281	-0.161711	-0.157885	0.102373	0.193544	-0.117299	-0.0345271	-0.181626	0.0595393	2.15678e+08
CASC4	-0.0416907	-0.0941551	0.0737769	-0.0301036	0.107377	0.0330301	-0.0449718	0.0460808	0.100002	0.212242	-0.0230431	0.0318119	0.119442	1952177947
CASC5	-0.0424007	-0.0109894	0.0155922	0.0126428	-0.020096	-0.0180791	0.0388064	0.876296	0.98823	1.04588	-0.00628881	0.000210454	0.970135	406737216
CASD1	0.0197845	0.202504	-0.187385	-0.0356719	-0.088802	0.0140834	0.0782591	0.193366	-0.201411	0.611438	-0.000192096	0.00118018	0.201131	47804160
CASK	-0.0394671	0.0319713	-0.0118884	-0.00245895	0.000838764	0.0705038	-0.0549535	0.0789016	0.057013	0.0192124	-0.00546077	0.005463	0.051709	6.60942e+08
CASKIN2	-0.0812293	-0.122927	0.116735	0.0232405	0.0398272	-0.128022	-0.0830452	-0.140693	-0.0646871	-0.102375	-0.0160454	-0.0570801	-0.102585	131143104
CASP1	0.0491526	0.113885	-0.0683053	-0.0789234	-0.0428404	-0.0229532	-0.0353796	0.207153	0.174432	0.170849	0.00395231	-0.0337244	0.184145	29949500
CASP10	0.143453	-0.0569057	-0.0270707	-0.0577569	0.0366638	0.0452473	-0.00589086	-0.0381075	0.145394	-0.068995	0.000429994	0.0253401	0.0127637	26778290
CASP2	-0.0193276	-0.0481649	0.0734621	-0.0737933	0.0965666	0.0312043	-0.0707356	-0.271254	-0.273305	-0.230303	-0.0169559	0.0190118	-0.258288	1.32422e+08
CASP3	0.0473231	0.0127518	0.0409711	0.0510532	0.0937169	-0.0605032	-0.0218841	0.0709249	-0.0604495	0.0900982	0.0380248	0.00377655	0.0335246	2.68501e+08
CASP4	-0.0287142	-0.0977737	0.148503	-0.0879622	0.048008	0.0127273	0.0222552	0.516735	0.541399	0.758884	-0.0164869	0.0276635	0.605672	94452832
CASP6	-0.0330489	-0.117123	0.212914	-0.040274	0.208194	-0.0412242	-0.0501336	-0.302301	-0.29837	-0.0524763	0.00561692	0.0389454	-0.217716	5.01836e+07
CASP7	0.0215133	0.0299846	-0.00536885	0.00432095	-0.0142204	0.0179106	-0.0054494	0.0191474	0.0229028	-0.10236	0.0126125	-0.000586407	-0.0201031	2.83917e+08
CASP8	0.00226276	-0.0851197	0.125055	-0.0297298	0.0112013	-0.00108782	-0.090443	0.0323251	0.117232	0.356439	0.00311697	-0.0267765	0.168665	3.35984e+08
CASP8AP2	-0.000680958	0.136802	-0.065382	-0.0575317	0.0340793	-0.191161	-0.207712	-0.509597	-0.584239	-0.559082	0.00330172	-0.121598	-0.550973	1.99486e+07
CASP9	0.0849287	-0.046465	0.00762625	-0.0334845	0.00381869	0.0143869	0.0300665	0.0102915	-0.0465373	-0.0202928	0.00315135	0.0160907	-0.0188462	673914560
CAST	-0.0897554	-0.00363066	0.0109082	0.0592123	-0.0319513	-0.0122229	-0.017965	-0.0771822	-0.0893621	-0.167083	-0.0058164	-0.0207131	-0.111209	2786967552
CAT	0.0341244	-0.0352579	0.070796	-0.0268095	0.138398	0.163445	0.0627621	0.0395655	-0.0350192	-0.0416826	0.0107133	0.121535	-0.0123788	1345085227
CAV1	-0.137363	0.0844103	-0.105609	0.0843477	-0.152112	0.00481442	-0.00243427	0.0834138	0.0671743	-0.0425726	-0.0185535	-0.0499106	0.0360051	4.7169e+08
CAV2	-0.844764	0.130837	0.155306	0.201917	0.0391972	0.131145	-0.104322	-0.0653275	0.344242	0.0898029	-0.0891759	0.0220069	0.122906	1.3845e+08
CBARP	0.0375537	-0.0299775	-0.00809685	0.176361	0.110527	-0.408264	-0.138693	0.0673373	0.256192	0.106249	0.04396	-0.145477	0.14326	NA
CBFB	-0.116289	-0.155681	0.219758	0.0382149	0.179132	0.033473	0.0339849	-0.0190318	-0.0802975	0.0919174	-0.00349946	0.0821966	-0.00247064	6.26625e+08
CBL	0.0486898	0.106105	-0.0985085	-0.0448423	-0.740539	-0.450902	-0.648246	0.022392	-0.0584572	0.0115469	0.00286106	-0.613229	-0.00817275	76574956
CBLB	0.0663074	0.00627795	0.0655053	-0.100664	-0.449422	-0.385912	-0.374802	-0.730062	-0.915351	-0.829209	0.00935659	-0.403378	-0.824874	124908832
CBLL1	-0.0430672	-0.0142715	0.0528953	0.0136096	0.0277943	-0.0202986	0.00521865	0.230352	0.27781	0.281666	0.00229153	0.00423811	0.263276	1665715611
CBR1	-0.00580949	0.077471	-0.123051	0.0380361	-0.106564	-0.0319135	-0.0449411	-0.00209626	-0.0193966	-0.0891087	-0.00333835	-0.0611395	-0.0368672	2156322304
CBR3	0.025834	-0.0645065	0.138131	-0.00474143	0.0450856	-0.060862	-0.0370625	0.152725	0.133836	0.224206	0.0236792	-0.0176129	0.170256	2.35864e+08
CBR4	-0.175428	0.0807575	0.141555	-0.0474245	0.179383	0.0148596	-0.0317846	0.288621	0.060772	0.537926	-0.000135086	0.0541525	0.295773	135278630
CBSL	-0.0367549	0.0583809	-0.0405305	0.0217639	-0.0297983	0.0436187	-0.0462388	-0.119574	-0.110398	-0.18491	0.000714864	-0.0108061	-0.138294	NA
CBWD2	0.0366639	-0.0360943	-0.024611	0.0604192	0.0238283	0.0653907	-0.0610967	-0.0830974	-0.117177	-0.175537	0.00909445	0.0093741	-0.125271	NA
CBX1	-0.145129	-0.25203	0.353601	-0.0258472	0.0117291	-0.271173	-0.135494	0.254566	0.158448	0.269459	-0.0173513	-0.131646	0.227491	1049808011
CBX2	0.144691	0.0614755	-0.151611	-0.0538309	-0.198417	0.0279738	-0.0640598	-0.353533	-0.438672	-0.316022	0.000181273	-0.0781677	-0.369409	425330215
CBX3	-0.19924	-0.103125	0.0862563	0.188273	-0.0343084	-0.138559	0.0314017	0.229638	0.136105	0.0963351	-0.00695897	-0.0471551	0.154026	2868503467
CBX4	-0.0228563	0.055973	-0.0181068	0.0237725	-0.179845	-0.116925	-0.0199321	-0.413691	-0.455476	-0.401493	0.0096956	-0.105567	-0.423553	8.93101e+07
CBX5	-0.0217232	-0.0328235	0.0723133	0.0212717	0.0527198	0.0252973	0.0208798	0.0613172	0.0589084	0.0631489	0.00975956	0.0329656	0.0611248	1536070827
CBX6	-0.0894843	-0.0931252	0.173551	0.00661514	0.237436	0.0781244	-0.0463898	-0.763852	-0.579146	-0.697898	-0.000610938	0.0897235	-0.680299	25904462
CBX8	-0.074821	-0.0687849	0.235104	-0.0199309	0.0483259	-0.0606834	-0.12214	-0.0366574	-0.150611	-0.0025309	0.0178917	-0.0448325	-0.0632665	1.21465e+08
CC2D1A	0.0552902	0.0258317	-0.00225034	-0.0438494	0.0109776	0.00997979	-0.00402895	-0.218895	-0.19798	-0.264781	0.00875556	0.00564283	-0.227219	4.41809e+08
CC2D1B	-0.0125685	0.027627	-0.0195627	0.0413758	-0.0054556	0.0287975	-0.0346601	0.0283031	0.0419657	0.051348	0.0092179	-0.00377276	0.0405389	1.8524e+08
CC2D2A	-0.00315518	-0.108788	0.0869686	-0.0420826	0.110333	0.0233097	-0.00751933	-0.36308	-0.341242	-0.419109	-0.0167643	0.0420413	-0.374477	8.1652e+07
CCAR1	-0.0168436	-0.00804205	0.00102329	-0.00470795	-0.0323789	-0.0381406	-0.012581	0.113089	0.0981022	0.206108	-0.00714258	-0.0277002	0.1391	9.12856e+08
CCAR2	-0.0502812	0.0495069	-0.0312302	0.051442	-0.032092	0.00723407	-0.0341001	0.129899	0.0194351	0.0284421	0.00485937	-0.0196527	0.0592588	9.58399e+08
CCDC102A	-0.142905	-0.136598	0.174128	0.041413	0.158455	-0.091159	-0.0841202	-0.101133	-0.281358	-0.298599	-0.0159907	-0.00560806	-0.22703	42541200
CCDC106	-0.0806314	-0.0623387	0.0992342	-0.0120494	0.0321003	-0.0345053	0.0487765	-0.533779	-0.33103	-0.43683	-0.0139463	0.0154571	-0.43388	324205964
CCDC115	0.0289273	0.185314	-0.150785	0.0588846	0.0642705	-0.0449383	-0.0168387	0.238221	0.0124092	-0.104476	0.0305853	0.000831152	0.048718	84661840
CCDC117	-0.18258	-0.047515	0.0609536	0.21218	-0.0344812	-0.0622094	0.0952889	0.249185	0.0937892	0.0198096	0.0107595	-0.000467196	0.120928	181769312
CCDC12	-0.0253533	0.0239185	-0.0552379	0.0332044	0.0439589	-0.0429903	-0.0316638	-0.45476	-0.472205	-0.431033	-0.00586709	-0.0102317	-0.452666	2.38892e+08
CCDC120	0.0814782	-0.212415	0.122612	-0.0182176	-0.016091	0.00440035	-0.0941099	-0.155002	-0.146238	-0.18043	-0.00663562	-0.0352669	-0.160557	237553928
CCDC124	-0.0108538	0.0351846	-0.0682481	0.00404939	-0.0701942	-0.0956789	-0.0692935	-0.111186	-0.00151256	-0.107316	-0.00996698	-0.0783889	-0.0733385	852200512
CCDC126	0.399512	0.0386662	-0.00615933	-0.543872	0.222704	0.055588	-0.287342	0.421517	0.313364	0.466665	-0.0279634	-0.00301654	0.400515	NA
CCDC127	0.0248074	-0.0356047	0.0303947	-0.0178778	0.0275065	0.0663002	0.0510568	0.319308	0.365102	0.414722	0.000429897	0.0482878	0.366377	241168576
CCDC130	-0.0732941	-0.0182491	0.178265	-0.0985257	0.0781376	-0.169044	-0.0104611	-0.00481742	-0.0267684	0.286661	-0.00295087	-0.033789	0.0850251	488892420
CCDC134	-0.0212165	-0.0831656	0.113826	-0.0195526	0.112217	0.00793461	0.0898367	0.205525	0.269711	0.363579	-0.00252707	0.0699961	0.279605	6.56256e+08
CCDC137	-0.061818	0.149354	-0.0739663	0.00490759	-0.0226186	-0.0398242	-0.0797162	-0.616385	-0.566318	-0.714458	0.00461933	-0.0473863	-0.632387	210364576
CCDC14	-0.0590431	-0.085554	0.155136	0.02175	0.0649389	0.0322485	-0.0418897	-0.15923	-0.245146	-0.214969	0.00807229	0.0184326	-0.206448	2.93481e+07
CCDC142	0.0536163	-0.0537242	-0.0466705	0.0513327	-0.106147	0.0286071	0.0279364	-0.253065	-0.385539	-0.320193	0.00113858	-0.0165344	-0.319599	2844318
CCDC144B	-0.0502602	0.186154	-0.322538	0.226128	-0.115028	0.0307694	0.0978862	0.628542	0.64405	0.607896	0.00987111	0.00454247	0.626829	NA
CCDC152	-0.235451	0.235586	-0.124922	0.100724	-0.381914	-0.271171	-0.12674	-1.27854	-1.22732	-1.80542	-0.00601587	-0.259942	-1.43709	59292064
CCDC155	0.230358	0.0842848	-0.364856	-0.00160948	-0.0841602	0.253321	0.183163	-0.0467109	-0.20337	-0.383419	-0.0129557	0.117441	-0.211166	NA
CCDC167	-0.223767	0.266761	-0.131358	0.0514751	-0.388335	-0.193666	-0.0837243	-0.485161	-0.43375	-0.82387	-0.00922201	-0.221908	-0.580927	120882500
CCDC174	-0.0278035	0.0944328	-0.130803	0.0871162	-0.123168	0.0861946	0.0112069	-0.0023169	-0.00642126	-0.0210258	0.00573567	-0.00858892	-0.00992131	4.13394e+07
CCDC18	-0.0154091	0.0352419	0.0326373	-0.00211171	0.113564	0.0350349	-0.00643262	0.21694	0.247216	0.33503	0.0125896	0.0473886	0.266395	2.65388e+08
CCDC180	0.389105	-0.0765127	-0.610315	0.112859	-0.812901	0.0255356	-0.235961	-0.295422	-0.217883	-0.469284	-0.0462157	-0.341109	-0.32753	8573172
CCDC181	0.0520808	0.247696	-0.456708	0.0534929	-0.436452	0.0461745	0.0792253	0.0959153	-0.180992	-0.563073	-0.0258597	-0.103684	-0.21605	4722694
CCDC186	-0.0189007	0.025203	-0.0311824	0.0221986	0.0618891	0.0141848	0.0162388	-0.335141	-0.400219	-0.242003	-0.000670377	0.0307709	-0.325788	3.39911e+08
CCDC22	-0.0185247	-0.0104025	-0.00469116	0.0353534	-0.0273542	0.0281625	-0.0235402	0.0637083	0.0306528	0.0495146	0.000433767	-0.0075773	0.0479586	4.63511e+08
CCDC25	0.0432333	0.000746895	0.109167	-0.0701845	-0.0513502	-0.0201164	0.00119065	-0.0456487	-0.0321922	0.0632713	0.0207407	-0.0234253	-0.00485653	6.02654e+08
CCDC28A	0.0179013	-0.0231557	-0.0686205	0.0624473	-0.00305003	-0.0625604	0.0627264	0.0946928	0.0822537	-0.0415052	-0.0028569	-0.000961346	0.0451471	110643471
CCDC28B	-0.0319663	0.0602989	-0.121885	0.0432333	-0.302922	-0.144052	-0.0829039	-0.23003	-0.132532	-0.597544	-0.0125797	-0.176626	-0.320035	3.51599e+08
CCDC34	-0.0553537	0.0770216	-0.102472	0.0850185	0.163891	0.109021	0.0688889	0.133423	-0.0346777	-0.0104058	0.00105356	0.113933	0.0294466	NA
CCDC42	-0.000902895	0.191903	-0.464428	0.18803	-0.104655	0.146369	0.0698496	0.0735851	-0.0982363	0.0621429	-0.0213495	0.0371876	0.0124973	NA
CCDC43	-0.354361	-0.0183866	-0.0476081	0.271829	0.215322	0.25477	-0.0711756	0.0189346	0.402369	-0.442448	-0.0371318	0.132972	-0.00704829	6.60863e+08
CCDC47	-0.0106908	0.0358086	-0.0506404	0.00260071	0.0202805	-0.0137178	0.0086668	0.144302	0.226368	0.179944	-0.00573048	0.00507651	0.183538	1289617131
CCDC50	0.00919242	0.0421692	0.0241061	-0.0197356	-0.0319931	-0.0243761	-0.0218205	-0.105021	-0.138234	-0.0475662	0.013933	-0.0260632	-0.0969407	993146560
CCDC51	0.0289104	0.0585244	-0.0340365	-0.0225914	-0.0316591	-0.0429449	-0.0312199	0.188625	0.0050904	0.117178	0.00770174	-0.0352747	0.103631	5.60884e+08
CCDC53	0.111094	-0.0954237	0.0108804	0.00812399	-0.00827881	-0.047873	-0.0584478	0.0660592	-0.0959712	0.00291621	0.00866855	-0.0381999	-0.0089986	7.79905e+08
CCDC57	-0.425403	0.255534	-0.0719059	0.178326	-0.28133	0.100044	-0.0411033	0.0551288	-0.0283933	-0.480665	-0.0158621	-0.0741299	-0.15131	296554656
CCDC58	-0.00579833	-0.0529777	-0.0246014	0.0416432	-0.102081	-0.0930484	-0.0158264	0.251076	0.0147088	0.336319	-0.0104336	-0.0703185	0.200701	4.93521e+08
CCDC59	-0.0904486	-0.0453351	0.0742107	-0.0398252	0.0550461	-0.0351897	-0.0118351	-0.721867	-1.07414	-0.95834	-0.0253495	0.00267376	-0.918116	1.11894e+08
CCDC6	-0.0746758	-0.0330638	0.0674726	0.0228085	-0.00299205	-0.0257561	0.00360202	-0.100641	-0.179072	-0.174276	-0.00436464	-0.00838205	-0.15133	7.76432e+08
CCDC61	0.0931855	0.0965319	-0.112629	-0.0553126	-0.0572158	-0.100251	-0.0874975	-1.4576	-1.3606	-1.72205	0.00544406	-0.0816549	-1.51342	7.47477e+07
CCDC65	-0.420662	-0.0143229	0.242064	0.124845	0.223648	-0.00302751	0.410576	2.03564	2.17707	1.95916	-0.0170189	0.210399	2.05729	NA
CCDC66	0.12689	-0.0958945	-0.335208	0.229345	-0.127606	0.0537139	0.0486025	0.0797297	0.0994341	-0.113609	-0.0187169	-0.00842973	0.0218517	NA
CCDC71L	0.0158719	-0.00897026	0.0548678	-0.0451757	0.0749132	0.0434805	-0.00859258	-0.565549	-0.386976	-0.497643	0.00414844	0.0366004	-0.483389	21574634
CCDC77	-0.0169569	0.0249757	0.0608839	-0.00226356	0.0115202	-0.000276345	-0.0821777	-0.103149	-0.197859	-0.303104	0.0166598	-0.0236446	-0.201371	1.07623e+08
CCDC80	-0.123843	0.0420435	0.0247638	0.0270418	-0.0814025	-0.350831	-0.185807	-0.294898	-0.233104	-0.175141	-0.00749844	-0.206014	-0.234381	61781960
CCDC82	-0.0690951	-0.0994368	0.157884	0.0174067	-0.206876	-0.0829631	-0.0663836	0.116866	0.175888	0.0336111	0.00168966	-0.118741	0.108788	4.3477e+07
CCDC84	-0.121015	-0.348087	0.454309	-0.0975553	0.177674	0.0616738	0.264476	-0.287204	0.095546	0.0343544	-0.0280872	0.167941	-0.0524344	46166384
CCDC85B	0.0466316	-0.0891836	0.0764572	-0.0356982	0.279759	0.246084	0.0937465	-0.0595331	-0.236514	-0.209963	-0.000448248	0.20653	-0.16867	4.8309e+07
CCDC85C	-0.0205116	-0.0306795	0.0721605	0.0565612	0.0340092	-0.044354	-0.0200706	-0.243161	-0.159116	-0.143558	0.0193826	-0.0101385	-0.181945	91852348
CCDC86	-0.0915928	0.0613056	-0.0331352	-0.00290193	0.0427196	-0.0557595	-0.0231744	-0.897932	-0.95258	-1.12463	-0.0165811	-0.0120714	-0.991712	8.65042e+08
CCDC88A	-0.0277331	0.0186226	0.0245921	-0.00296436	0.0732948	0.0444504	0.0199825	-0.0327477	-0.0614911	-0.0800176	0.0031293	0.0459092	-0.0580855	5.86146e+08
CCDC88C	-0.0645299	0.0113797	-0.0310711	0.023169	0.00485987	0.0446625	-0.0267865	-0.0916129	-0.160454	-0.0987789	-0.0152631	0.00757863	-0.116949	1829287677
CCDC9	-0.0533283	0.0811991	0.0249634	0.0109921	-0.0524455	-0.039256	-0.0899924	-0.144148	-0.131952	-0.0885913	0.0159566	-0.0605646	-0.121564	3.51218e+08
CCDC90B	0.0150448	0.0240766	0.0145943	0.00573655	-0.0238608	-0.00924951	0.0375552	0.296874	0.300689	0.285633	0.014863	0.00148161	0.294399	1162721776
CCDC91	-0.0155977	0.0721076	-0.0250319	0.00752233	0.0760733	-0.038708	-0.036245	-0.0392635	-0.169276	-0.313739	0.00975008	0.000373447	-0.174093	1.40013e+08
CCDC92	0.0261237	0.016003	0.0212964	-0.0454431	0.0485096	-0.195911	0.0968149	-0.0559651	-0.311545	-0.037837	0.004495	-0.016862	-0.135116	51211756
CCDC93	0.00674848	-0.0513931	0.0725461	0.00300044	0.10372	-0.0277621	-0.0445415	0.108923	0.129393	0.175819	0.00772548	0.010472	0.138045	276947776
CCDC94	-0.161986	-0.00351558	0.14682	0.0532864	0.00662011	-0.0714923	-0.0556511	-0.090504	-0.00307594	-0.0670117	0.00865102	-0.0401745	-0.0535305	1.53558e+08
CCDC97	-0.0954982	-0.0362775	0.191346	0.000286137	0.0965318	-0.10607	-0.0156436	0.0761034	0.0653916	0.216227	0.0149642	-0.00839397	0.119241	1.07034e+08
CCHCR1	-0.0687142	0.000173471	-0.0132746	0.0879325	0.107636	-0.0886257	-0.0516009	-0.594387	-0.406597	-0.548244	0.00152928	-0.0108635	-0.516409	15221398
CCM2	0.0485594	0.00893558	0.116375	-0.0676756	0.0894375	0.0208778	0.0501019	-0.045372	0.00532789	0.267881	0.0265486	0.0534724	0.0759457	1.23297e+08
CCNA2	-0.0150314	-0.0794991	0.118393	0.030048	0.0636652	-0.0151082	0.0035348	-0.699883	-0.51452	-0.621054	0.0134776	0.0173639	-0.611819	2.84504e+08
CCNB1	-0.0421931	0.0460259	-0.00596178	0.00810992	0.00725098	0.0728806	0.192601	1.62839	1.77941	1.47182	0.00149522	0.090911	1.62654	1829827072
CCNB2	-0.00873857	-0.024003	0.0857253	0.0111057	0.0717792	0.132193	0.126377	1.07326	1.04892	1.16844	0.0160223	0.110117	1.09687	271984304
CCNDBP1	0.00362429	0.0844291	0.0112031	-0.0257695	0.0835991	-0.00915183	-0.0817876	0.166995	0.119419	0.0841606	0.0183718	-0.00244677	0.123525	41821407
CCNE1	0.0289309	-0.158807	0.250355	-0.174483	0.253704	-0.19622	-0.118378	-1.37273	-1.266	-0.918937	-0.0135012	-0.0202982	-1.18589	2.11918e+07
CCNE2	-0.203016	0.168113	-0.116907	0.133779	-0.0678871	0.00716432	0.00492204	-0.638986	-0.934983	-1.06541	-0.00450773	-0.0186003	-0.879792	10366336
CCNF	-1.01691	0.376896	-0.0383876	0.321971	-0.69875	-0.0722559	-0.458582	-0.793503	-0.836979	-0.860554	-0.0891067	-0.409863	-0.830345	4014094
CCNH	-0.0176401	0.00801855	-0.0105392	0.0429388	0.0983303	0.0512659	0.0420931	0.0309133	0.170554	0.154489	0.00569449	0.0638964	0.118652	2.49533e+08
CCNK	0.00530102	0.00998672	0.0240696	-0.0439709	-0.115208	-0.0908055	-0.0319477	0.01295	0.0479747	0.010091	-0.00115337	-0.0793204	0.0236719	297289752
CCNL1	-0.10021	0.0381506	-0.0805761	0.087061	-0.154975	0.0527612	-0.0242945	0.238624	-0.0631097	0.517721	-0.0138936	-0.0421693	0.231079	33591183
CCNL2	-0.0217809	0.117687	-0.230165	0.00418035	0.133619	0.352486	-0.0385837	0.134603	0.0122881	-0.00577103	-0.0325197	0.149174	0.0470401	3.98611e+07
CCNT1	-0.105041	0.0710263	0.0656521	0.010744	0.0394145	-0.0380891	-0.0750007	0.101209	0.135209	0.270859	0.0105953	-0.0245584	0.169092	1.91926e+08
CCNT2	-0.13555	0.143579	-0.0983624	0.0734531	-0.176296	-0.0254321	-0.015661	0.100965	0.103575	0.110161	-0.00422002	-0.0724632	0.104901	77924420
CCNY	-0.149098	-0.115602	0.217629	0.0362137	0.0795101	0.0102942	-0.0320971	0.0063208	0.118229	0.0644124	-0.00271456	0.0192358	0.0629874	8.10792e+07
CCNYL1	-0.0471585	-0.00379899	-0.0182581	0.0411393	0.0307387	-0.0340214	-0.128903	-0.166936	-0.265251	-0.222724	-0.00701907	-0.0440621	-0.218304	76853938
CCP110	-0.560814	0.288497	-0.417069	0.22417	-0.585917	-0.25882	-0.434382	-1.13923	-1.24024	-1.56011	-0.116304	-0.426373	-1.3132	29589315
CCPG1	-0.0703206	-0.0657553	0.103048	-0.0371442	0.104701	-0.0503206	-0.0130048	0.239091	0.343186	0.357174	-0.0175431	0.0137918	0.31315	240254016
CCS	-0.0876879	-0.00901935	0.0847477	0.00979361	0.0657588	-0.0184761	0.0328551	0.102244	0.0347049	0.0991687	-0.000541496	0.0267126	0.0787058	461493040
CCSER2	-0.202784	-0.066095	0.178349	0.0671728	0.242476	0.264431	-0.0286534	-0.577634	-0.542658	-0.686388	-0.00583916	0.159418	-0.602227	235739741
CCSMST1	-0.160839	-0.262614	0.358873	0.0310445	0.139308	-0.208454	-0.0742024	0.25905	0.164674	0.596775	-0.00838379	-0.0477829	0.340167	78124430
CCT2	0.0217171	-0.0222413	-0.0159267	-0.0144988	0.00585762	-0.0279868	-0.00863489	0.0100865	-0.0138252	0.0792458	-0.00773742	-0.0102547	0.025169	4838417152
CCT3	0.0480723	0.00440992	-0.0469595	0.0131034	-0.0413725	-0.0144745	0.0107295	-0.0407896	-0.0638779	-0.00209267	0.00465652	-0.0150392	-0.0355867	4412799317
CCT4	0.0376984	0.00703755	-0.0231096	0.00130335	0.0173146	0.0262919	0.0341124	0.0627306	0.0171932	0.0686073	0.00573244	0.0259063	0.0495104	5931969536
CCT5	0.0307312	-0.00796821	-0.0181095	0.00588352	-0.0386804	0.0187822	-0.00947261	0.0196664	-0.00776724	-0.0250251	0.00263424	-0.00979027	-0.00437531	6569164117
CCT6A	0.0471993	0.0186918	-0.0620679	0.0241421	-0.0446061	0.0194563	-0.0211489	0.00229472	-0.0348986	-0.0497218	0.00699132	-0.0154329	-0.0274419	2898083072
CCT7	0.079602	0.0218492	-0.0844934	0.00944431	-0.0308711	0.0247846	0.0281848	0.0099072	-0.0370391	-0.0711026	0.00660055	0.00736611	-0.0327449	4087255808
CCT8	0.0244019	0.0136815	-0.0453013	0.0248781	-0.0972494	0.0374437	0.00155675	0.00620273	0.0273923	-0.0339006	0.00441504	-0.0194163	-0.000101867	5447250773
CCZ1	0.00748164	0.015747	0.069182	-0.017166	0.0337919	0.0135473	0.0181829	-0.241618	-0.196806	-0.256214	0.0188112	0.0218407	-0.231546	NA
CD109	-0.00485061	-0.0162976	-0.0090126	-0.0383634	0.0688584	0.030973	0.0278238	0.0720487	0.235187	0.272029	-0.0171311	0.0425517	0.193088	5.55212e+08
CD151	-1.11708	0.652877	-0.749704	0.497287	-1.1984	-0.206574	-0.730602	-0.350632	-0.361968	-1.16784	-0.179154	-0.711858	-0.626813	345718864
CD276	0.0442971	0.0255036	-0.0349947	-0.00590423	-0.0641835	0.0618118	0.0534499	0.161312	0.0199304	0.0064387	0.00722547	0.0170261	0.0625604	1.38183e+08
CD2AP	0.0044881	-0.0386089	0.0421158	-0.0303193	0.00105752	-0.0218599	0.0227794	0.0411043	-0.0437487	0.0575341	-0.00558105	0.000658998	0.0182966	5.48642e+08
CD2BP2	0.0356681	-0.110411	0.0982688	0.0355128	0.0512975	0.0268002	0.0444558	0.25055	0.20636	0.390607	0.0147597	0.0408511	0.282506	5.47566e+08
CD320	-0.209932	-0.301804	0.407163	-0.0477861	0.0491558	-0.183128	-0.0496742	0.535057	0.43166	0.427922	-0.0380901	-0.0612155	0.46488	1.93241e+08
CD3EAP	-0.0183425	-0.150837	0.0244824	0.103201	0.108398	-0.0647588	0.138405	0.150128	0.137468	0.0596976	-0.0103739	0.0606814	0.115764	260062560
CD44	0.0458066	-0.00220844	-0.0353135	-0.0375538	0.00231752	-0.0605066	0.0205776	0.276697	0.326488	0.345056	-0.00731727	-0.0125372	0.31608	2451707819
CD46	0.0432176	0.0658205	-0.0968669	0.00295031	-0.0428315	0.0683609	0.0459859	0.178224	0.0216218	-0.0238853	0.00378037	0.0238384	0.0586535	767116688
CD47	0.0718912	-0.0166208	0.0648004	-0.0466149	0.0287014	0.0334276	0.0502217	0.217143	0.263586	0.312994	0.018364	0.0374502	0.264574	291128464
CD55	0.017686	0.079627	-0.13652	0.00510818	-0.164641	0.0284052	0.00131826	0.324698	0.302419	0.224644	-0.00852464	-0.0449726	0.28392	2348332885
CD58	-0.0773286	-0.0966753	-0.0434082	0.0776331	0.16244	-0.0065307	-0.215915	0.216767	0.453123	0.252456	-0.0349448	-0.020002	0.307449	3.34535e+08
CD59	0.0518322	0.0876186	-0.104643	-0.0317522	-0.0495896	0.0133445	0.00353638	0.171592	0.142185	0.0311994	0.000763972	-0.0109029	0.114992	6355120640
CD5L	-1.04228	0.762366	-0.550605	0.230759	-1.12615	-0.111709	-0.967522	-2.15181	-2.32163	-2.48674	-0.149939	-0.735128	-2.32006	10950291
CD63	0.0396982	0.0987323	-0.113363	0.004535	-0.0344554	0.0260637	0.0220311	0.144519	0.0612656	0.0626414	0.00740072	0.00454647	0.0894752	4.40545e+08
CD74	-0.04294	0.0757509	-0.134631	0.0618346	0.00698428	0.0215837	-0.079004	0.726466	0.537672	0.655959	-0.0099963	-0.016812	0.640032	7.19328e+07
CD81	-0.0151756	0.130702	0.00348475	0.00653293	0.205624	-0.0389266	-0.0268115	0.1177	0.343748	0.245721	0.0313861	0.0466286	0.235723	169792120
CD82	0.00684432	0.000469771	-0.0433045	0.102554	-0.0397634	-0.147317	-0.191305	0.198767	0.233067	0.197718	0.016641	-0.126128	0.209851	7.30657e+07
CD83	0.0935767	-0.0398394	0.263097	-0.59191	-0.0787238	-0.100218	-0.654611	0.145501	0.12333	0.300069	-0.0687688	-0.277851	0.189633	69168085
CD9	0.0320548	0.00063063	-0.0604726	0.0199601	-0.0742558	-0.0360735	0.00598623	0.131021	0.130192	-0.208236	-0.00195675	-0.034781	0.0176591	1024143787
CD97	0.00732294	-0.0152655	0.116604	-0.138548	0.0819305	-0.128796	0.0347613	0.174484	0.308134	0.467395	-0.00747164	-0.00403478	0.316671	7.74129e+08
CD99	-0.432277	0.315729	-0.334976	0.271074	-0.294519	-0.105988	-0.235276	-0.0106282	0.00828535	-0.351827	-0.0451123	-0.211928	-0.118057	1.92429e+08
CD99L2	-0.0560266	-0.178595	0.162207	0.0421235	0.0561876	-0.0774695	0.0664331	0.108515	0.0591402	0.0963128	-0.00757289	0.0150504	0.0879893	466051680
CDA	-0.00649715	0.0480396	0.140187	-0.124514	0.0864861	-0.0547911	-0.0751035	0.0274994	-0.0206347	0.164293	0.014304	-0.0144695	0.0570525	795942784
CDAN1	-0.0511647	-0.0341654	0.0844266	-0.0121361	0.0944415	-0.062281	-0.034936	-0.00555683	0.0672363	0.188483	-0.00325988	-0.000925159	0.0833875	383652132
CDC123	-0.0389453	-0.120335	0.117561	-0.0822599	0.223863	-0.00742775	0.0121332	-0.295897	-0.347444	-0.227181	-0.0309947	0.0761895	-0.290174	4.99443e+08
CDC16	-0.00663743	-0.0372366	0.0984033	-0.0165955	0.12502	-0.0044487	0.0191168	0.0119305	0.061519	0.273299	0.00948344	0.0465628	0.115583	4.74645e+08
CDC20	0.0122304	-0.0176284	0.0579652	-0.0310659	0.0253355	-0.0413502	-0.0814874	-0.24793	-0.214851	-0.527907	0.00537535	-0.0325007	-0.330229	117035720
CDC23	0.00672043	-0.14967	0.090423	0.0161206	0.0976973	-0.0222596	0.0116447	0.0445191	0.15378	0.150173	-0.00910144	0.0290275	0.116157	383475784
CDC25B	-0.110135	-0.168101	-0.180228	0.228128	-0.900786	-1.43422	-1.78454	-2.18016	-1.68406	-1.64363	-0.0575839	-1.37318	-1.83595	9225289
CDC25C	-0.0192388	-0.0522974	0.125401	-0.06084	0.197608	0.0937885	-0.0122273	-0.0217291	-0.235299	-0.140489	-0.00174389	0.0930566	-0.132506	5.70021e+07
CDC26	-0.0997806	-0.174461	0.239867	0.0269036	0.0980947	-0.217048	0.0444115	-0.0456196	-0.0135375	-0.125941	-0.00186784	-0.0248473	-0.0616994	4.2364e+08
CDC27	-0.000508152	-0.00960173	0.0371746	-0.00960378	0.105084	-0.00416549	0.0192207	-0.501483	-0.287843	-0.484597	0.00436525	0.0400463	-0.424641	611284000
CDC34	0.0131974	-0.0537253	0.126272	-0.0442431	0.0699456	0.0240305	0.0351155	-0.0823905	-0.0728356	0.125838	0.0103752	0.0430305	-0.00979604	147139216
CDC37	-0.0990736	0.081928	-0.0761302	0.0601121	0.0512932	-0.0679632	-0.000271176	0.0121275	-0.0351203	-0.152172	-0.00829094	-0.00564707	-0.0583881	2742315349
CDC37L1	-0.0054704	0.0512766	-0.040989	0.00372239	-0.0105341	0.00146307	-0.0606286	-0.160238	-0.157001	0.0678011	0.0021349	-0.0232332	-0.0831458	1.86059e+08
CDC40	0.0498292	-0.0308394	0.00962271	0.00375434	0.0810009	-0.127301	-0.0258851	-0.319112	-0.362451	-0.327057	0.00809172	-0.0240617	-0.336207	230717216
CDC42	0.00508638	0.127539	-0.130729	0.0499588	-0.195763	0.0505045	0.0109322	0.0584281	0.0347226	-0.139768	0.0129639	-0.0447756	-0.0155393	3955348565
CDC42BPA	-0.0293211	0.0284576	-0.0457128	0.0541892	0.00598754	0.0563589	0.000909282	-0.109196	-0.117479	-0.181229	0.00190322	0.0210852	-0.135968	193119840
CDC42BPB	-0.00996975	-0.0105083	0.0402768	-0.00732608	0.0680574	-0.0263154	-0.0242789	-0.0781362	-0.0856907	0.0222749	0.00311818	0.00582102	-0.047184	4.15826e+08
CDC42EP1	-0.0144727	0.0580208	-0.0112364	0.0441583	0.0416259	-0.102409	-0.114262	-0.507199	-0.403206	-0.580136	0.0191175	-0.0583486	-0.496847	2.03738e+08
CDC42EP2	-0.0722229	-0.0582238	0.076204	-0.0221727	0.131884	-0.107986	-0.0572871	-0.338131	-0.211856	-0.322774	-0.0191039	-0.0111299	-0.29092	61691188
CDC42EP3	-0.168165	-0.156583	0.190996	0.0650036	-0.245063	-0.259281	-0.386846	-1.62648	-1.67625	-1.85759	-0.017187	-0.297063	-1.7201	62504700
CDC42EP4	-0.151048	-0.191149	0.189018	0.0637229	0.24198	-0.24822	0.0409158	-0.145565	-0.0455885	0.0532211	-0.0223641	0.0115588	-0.0459774	2.81872e+08
CDC42SE2	-0.181717	-0.213696	0.315457	0.0139027	0.292454	0.130942	-0.205967	-0.134865	-0.260255	0.193382	-0.0165132	0.0724761	-0.0672459	30117723
CDC45	-0.00332893	-0.0144889	0.0406779	0.0125116	0.0683276	0.0547202	0.112072	0.0901628	0.0585132	0.0968508	0.00884293	0.0783732	0.0818423	63415220
CDC5L	-0.0969701	-0.0761968	0.0431874	0.0501361	-0.0389604	-0.0337121	0.0102539	0.0551628	0.128263	-0.0360206	-0.0199609	-0.0208062	0.0491351	1124498347
CDC6	-0.292516	0.0644789	-0.0804793	-0.0445392	-0.0303774	-0.144211	-0.192702	0.00302484	0.213933	0.116041	-0.0882638	-0.12243	0.111	1.79169e+08
CDC7	-0.0195129	-0.0140858	-0.0126137	0.0138381	-0.00958605	0.0423881	0.0961399	0.490313	0.465349	0.515314	-0.00809358	0.0429807	0.490325	7.21246e+07
CDC73	-0.0114361	0.0103858	0.0274612	-0.0261905	0.0413489	0.024464	-0.00789111	-0.102892	-0.172267	-0.0807083	5.5096e-05	0.0193073	-0.118622	5.37001e+08
CDCA2	-0.0393559	-0.0612592	0.0653356	0.028664	0.114431	0.0254168	0.0702021	0.781534	0.802843	0.744039	-0.00165388	0.0700167	0.776138	583305648
CDCA3	-0.0401754	0.0120282	0.160541	-0.0518126	-0.085037	-0.0499579	-0.0649163	-0.030448	0.855065	0.918207	0.0201454	-0.0666371	0.580941	384474336
CDCA5	-0.11354	0.00402212	-0.094823	0.119295	-0.0590209	-0.0195603	-0.0239741	0.302288	0.178799	0.086567	-0.0212616	-0.0341851	0.189218	1.41305e+08
CDCA7	0.00435899	0.154366	0.0184412	-0.160711	0.179679	0.0187951	0.192535	-0.262132	-0.26163	-0.663554	0.0041138	0.130336	-0.395772	229434112
CDCA7L	-0.0420896	0.0133316	0.169327	-0.0226359	-0.0457587	-0.136946	-0.0561694	-0.732273	-0.725699	-0.676511	0.0294833	-0.0796248	-0.711494	2.63896e+08
CDCA8	-0.104097	-0.365413	0.234134	0.024581	0.209004	0.0303224	0.117497	1.56793	1.75551	1.94268	-0.0526986	0.118941	1.75537	4.24726e+08
CDCP1	-0.0321405	0.03183	0.0347179	-0.114368	-0.0245446	0.0263492	-0.118502	0.199326	0.218456	0.203677	-0.0199901	-0.0388991	0.207153	2.39352e+08
CDH11	-0.0235946	0.10943	-0.031412	-0.0379901	-0.180335	-0.143281	-0.275364	-0.278378	-0.507326	-0.420725	0.00410831	-0.19966	-0.402143	44640022
CDH13	-0.0697518	0.0730209	-0.0246788	0.0223335	0.0888916	-0.0182138	-0.0251936	0.109481	0.209554	0.215013	0.000230926	0.0151614	0.178016	3.27778e+08
CDH2	-0.0638811	-0.0691383	0.0708206	-0.0264807	0.0716618	-0.0395599	-0.0126212	-0.016637	0.105564	0.232919	-0.0221699	0.00649357	0.107282	1756613248
CDH3	0.100934	0.0686503	-0.181731	0.010712	-0.243975	-0.0364579	-0.289116	-0.587215	-0.557653	-0.994949	-0.000358559	-0.18985	-0.713272	NA
CDH6	0.0443848	-0.0644116	0.0181162	-0.0153655	0.0456059	0.0237331	-0.0295246	-0.82658	-0.769712	-0.813622	-0.00431902	0.0132714	-0.803305	6.88596e+07
CDIPT	-0.0128898	0.0246822	-0.072569	0.0639568	-0.0577141	-0.0572679	-0.0975461	0.0407079	3.92212e-05	0.177557	0.000795043	-0.0708427	0.0727681	34117808
CDK1	0.0275179	-4.7366e-05	-0.013912	-0.0145244	0.0288272	0.0124765	0.0745205	0.382938	0.409778	0.466022	-0.000241468	0.0386081	0.419579	2586166912
CDK10	0.0802839	0.0958764	-0.267785	0.0724701	-0.171175	-0.0581136	0.07295	0.150302	-0.155098	0.238953	-0.00478855	-0.0521129	0.0780524	13092616
CDK11A	0.0946775	-0.137439	-0.0783413	0.10519	0.108988	0.0396844	-0.0608596	0.626742	0.433006	0.499519	-0.0039782	0.0292711	0.519756	30073428
CDK11B	-0.266227	0.190888	-0.182792	0.151602	-0.39996	-0.0139018	-0.0770146	-0.0913348	0.0338781	-0.286091	-0.0266326	-0.163625	-0.114516	158480484
CDK12	-0.0682375	0.0633389	-0.0373954	0.0270243	0.016639	0.0506558	0.0014709	0.075452	0.00995025	-0.0171199	-0.00381743	0.0229219	0.0227608	345766752
CDK13	-0.00216937	-0.0210857	-0.0219483	-0.0254542	-0.00489866	0.00414481	0.0169427	0.0277048	-0.0612607	-0.114636	-0.0176644	0.00539628	-0.0493974	926446656
CDK14	-0.143602	0.0694645	0.0329768	-0.0148528	0.181114	0.101323	0.159321	0.13316	0.343001	0.0964866	-0.0140033	0.147253	0.190883	79042350
CDK16	-0.00960158	-0.0491905	0.110908	-0.0314588	0.0487605	0.0388777	0.0323941	-0.0694847	-0.134498	-0.0900717	0.00516439	0.0400108	-0.0980181	484239840
CDK17	-0.0375577	-0.0178337	-0.058952	0.003718	0.0878245	0.00361135	0.00414285	-0.4498	-0.575756	-0.700473	-0.0276564	0.0318596	-0.575343	3.08353e+08
CDK2	0.0164765	-0.0110621	0.0738809	-0.0407028	0.077303	0.0354057	0.00387682	0.00105679	0.112775	0.0716451	0.00964812	0.0388619	0.0618258	6.89866e+08
CDK2AP1	-0.022408	0.218446	-0.407734	0.0949768	-0.348802	0.0122564	-0.116467	-0.142492	-0.268235	-0.05255	-0.0291797	-0.151004	-0.154426	232033328
CDK3	0.026543	-0.0019209	0.00031855	-0.0733449	0.0914291	-0.161661	0.253951	0.231544	-0.187832	0.00282894	-0.0121011	0.0612396	0.0155133	NA
CDK4	0.0773746	-0.0414536	-0.0327306	-0.00800803	-0.122382	0.0339676	-0.0510079	-0.268064	-0.354397	-0.309353	-0.00120441	-0.0464742	-0.310605	2906417045
CDK5	-0.0426184	-0.0646438	0.0846631	0.0115381	0.0835175	-0.0193121	-0.0268153	-0.0140692	-0.0736608	0.0686623	-0.00276522	0.0124634	-0.0063559	4.28113e+08
CDK5RAP1	0.0200683	-0.122469	0.0459576	0.0428424	0.00226019	0.00633254	-0.114727	-0.0893293	-0.0131201	-0.17103	-0.00340021	-0.035378	-0.0911599	1.80549e+08
CDK5RAP2	-0.0676764	0.000366078	0.00447749	0.0574401	0.0490942	0.0266318	-0.0270501	-0.453191	-0.425178	-0.403725	-0.00134819	0.0162253	-0.427365	387010096
CDK5RAP3	0.0110547	0.0883038	-0.0533605	0.0167868	-0.00621641	-0.00999897	0.00444245	0.216861	0.137215	0.0980559	0.0156962	-0.00392431	0.150711	5.56143e+08
CDK6	-0.0197906	0.0130113	-0.0110385	0.0430303	0.0421276	0.091416	0.039274	0.154483	0.146388	0.181941	0.00630314	0.0576059	0.160937	6.19144e+08
CDK7	0.00604919	-0.0129081	0.00139983	0.0167255	-0.011987	0.042096	0.022799	0.332292	0.339774	0.218614	0.0028166	0.017636	0.296893	5.67656e+08
CDK8	-0.0843111	-0.0679356	0.0544664	0.0421827	0.0594674	0.00546483	-0.0728236	0.188361	0.138384	0.0103843	-0.0138994	-0.00263046	0.112377	55721056
CDK9	0.0187393	0.000179215	-0.0339817	-0.0576599	0.0699355	0.0167439	-0.044151	0.0279709	0.0283758	0.0269986	-0.0181808	0.0141761	0.0277818	4.26533e+08
CDKAL1	-0.0695127	-0.057708	0.0939525	-0.0109296	0.0666205	0.0369888	0.0338976	-0.362101	-0.354435	-0.481262	-0.0110495	0.0458356	-0.399266	113609272
CDKL5	-0.2525	0.0862404	-0.0700047	0.102079	-0.377994	0.0667167	-0.245589	-0.414329	-0.626307	-0.744359	-0.0335463	-0.185622	-0.594999	36219182
CDKN1A	0.00212898	-0.148808	0.00578445	-0.0911293	0.15263	-0.188604	-0.10533	-0.406903	-0.324737	-0.36389	-0.058006	-0.0471017	-0.365176	3.90104e+08
CDKN1B	0.0190449	-0.154386	0.11	0.00889476	0.0179817	-0.0959587	-0.0192927	-1.41928	-1.43103	-1.63951	-0.00411143	-0.0324232	-1.49661	1.29213e+08
CDKN1C	-0.0123523	-0.0933488	0.240424	-0.157923	0.151763	-0.144384	-0.214778	-1.08847	-1.28119	-1.34732	-0.00580006	-0.0691328	-1.23899	178714432
CDKN2A	0.0921877	-0.00952835	-0.0597351	-0.0191103	-0.058598	0.118238	0.0769835	-0.182522	-0.228916	-0.275688	0.00095347	0.045541	-0.229042	1500349099
CDKN2AIP	-0.00220273	0.0509809	0.0535303	0.0261844	-0.0526414	0.0181838	-0.0602927	-0.17791	-0.250741	-0.220893	0.0321232	-0.0315834	-0.216514	4.07498e+08
CDKN2AIPNL	-0.0268261	-0.0723375	0.109078	-0.0730085	0.0830273	-0.124874	-0.000942804	-0.113763	0.0508303	0.066492	-0.0157736	-0.014263	0.00118627	4.08571e+08
CDKN2B	-0.106986	0.0711435	-0.0141575	0.0852135	0.192219	0.0475131	-0.0345179	-1.16624	-1.21205	-1.25859	0.00880344	0.0684048	-1.21229	4.18089e+07
CDKN2C	-0.0171022	0.0796501	-0.124291	0.0412345	-0.0349977	0.00471858	0.0268621	-0.239656	-0.31744	-0.468034	-0.00512711	-0.00113899	-0.34171	5.63836e+08
CDKN2D	0.0251976	-0.0283686	-0.015783	0.00908158	0.0137156	0.0541943	-0.111503	-0.332235	-0.482118	-1.11429	-0.00246811	-0.0145309	-0.642882	14534308
CDKN3	-0.304084	0.29438	-0.230561	0.171584	-0.402545	0.0135024	-0.398293	0.0937772	-0.35257	-0.226565	-0.0171704	-0.262445	-0.161786	2.21985e+07
CDPF1	0.120364	-0.0856789	-0.0594351	0.0231063	-0.0503694	0.175343	-0.0267138	0.0891113	0.0386458	-0.185409	-0.000410864	0.0327534	-0.0192172	120129424
CDR2	0.0622073	-0.14555	0.193014	-0.0920538	0.0204686	-0.150243	-0.101331	-0.389428	-0.381213	-0.261481	0.00440438	-0.0770352	-0.344041	1.86703e+08
CDR2L	-0.0964471	-0.0229842	0.0512369	0.0612953	0.0719136	0.00553076	-0.000660378	-0.0581939	-0.151212	-0.0534453	-0.00172479	0.0255947	-0.0876171	3.42267e+08
CDS2	-0.174147	-0.019972	0.0976595	0.183045	-0.10475	-0.0183883	0.10667	0.397183	0.331735	0.345071	0.0216464	-0.00548961	0.357996	1.37976e+08
CDT1	0.110091	-0.0259852	-0.0711476	-0.00697103	-0.0746541	-0.0513442	0.0528467	-0.110114	-0.236984	0.0175282	0.00149672	-0.0243839	-0.109857	2.20135e+07
CDV3	-0.0611356	-0.0729319	0.159452	-0.00798721	0.0964502	0.020333	-0.00539764	0.167687	0.176193	0.248138	0.00434931	0.0371285	0.19734	1271101781
CDY1	0.463629	-0.185621	-0.24884	-0.145929	0.522552	0.527038	-0.981577	0.671207	0.30261	0.582126	-0.0291903	0.0226712	0.518648	NA
CDYL	-0.134839	-0.056678	0.0767944	0.0305187	0.025818	0.00634417	-0.0104217	0.0526055	0.118824	0.174991	-0.0210509	0.00724683	0.115473	180757712
CDYL2	-0.483646	0.301958	0.0594783	0.0492666	-0.318454	0.0535113	-0.154366	0.179434	-0.00546589	-0.525042	-0.0182358	-0.139769	-0.117025	17556880
CEBPB	0.039522	0.137867	-0.046226	-0.0792657	0.0529283	-0.0801744	-0.072668	-0.706941	-0.890442	-0.845569	0.0129743	-0.0333047	-0.814318	1.61662e+08
CEBPD	-0.0203128	-0.0107814	0.0986483	-0.05223	-0.0303275	-0.0374652	-0.0675083	-0.255858	-0.195405	-0.199106	0.00383102	-0.0451003	-0.216789	3.19126e+08
CEBPZ	0.0282868	-0.0173472	0.0192125	-0.0283365	0.00790983	-0.0067432	-0.00195899	-0.214024	-0.253165	-0.203927	0.000453902	-0.000264122	-0.223705	5.94912e+08
CEBPZOS	-0.0507508	0.0987538	-0.137646	0.0812161	-0.48188	-0.106557	-0.168297	-0.111076	-0.412612	-0.405179	-0.00210678	-0.252245	-0.309623	1.63559e+08
CECR5	-0.0845179	0.0365678	0.0469975	-0.0351192	0.051217	-0.0518045	-0.0381867	0.0722117	0.101104	0.198426	-0.00901796	-0.0129247	0.123914	382678880
CELF1	-0.0407294	-0.0311318	0.0595288	-0.0160115	0.152938	0.0573565	0.0428377	-0.184546	-0.0382887	-0.0679756	-0.00708597	0.0843774	-0.0969368	2.50905e+08
CELSR1	-0.0961424	0.0510036	0.0225598	0.0296032	0.0441278	0.0117206	-0.0269486	-0.312205	-0.344696	-0.403119	0.00175604	0.00963326	-0.35334	30263747
CELSR2	0.0985146	-0.0901407	0.0342571	0.0104038	-0.127616	-0.114502	0.0590039	-0.479124	-0.50688	-0.191339	0.0132587	-0.0610379	-0.392448	25150054
CELSR3	-0.0548772	0.0310523	0.0245531	0.0407987	-0.0115753	0.0138781	-0.107272	-0.100854	-0.216169	-0.344231	0.0103817	-0.0349897	-0.220418	1.5646e+07
CENPB	-0.0273813	-0.108337	0.0484081	-0.00273742	0.035028	-0.0113279	-0.0198567	0.295451	0.267335	0.465385	-0.0225118	0.00128113	0.342724	2.67072e+08
CENPC	-0.115129	0.129501	0.0859351	0.00164837	-0.170445	-0.0597161	-0.00531725	-0.058455	0.0913754	0.0624164	0.0254888	-0.0784929	0.0317789	1679732915
CENPE	-0.0555384	0.0101794	0.00557697	0.0487523	0.0459921	0.094516	0.0639347	0.949055	1.0527	1.06606	0.00224256	0.0681476	1.02261	1576791541
CENPF	-0.0724468	0.0299513	0.00920189	0.0227465	0.0286565	0.04326	0.0971059	1.23918	1.30166	1.31975	-0.0026368	0.0563408	1.28686	1213097003
CENPH	-0.0434148	-0.00561016	0.0752897	0.0339032	0.0754178	0.0125153	0.0442906	0.193995	0.151206	0.258272	0.015042	0.0440746	0.201157	422507168
CENPI	-0.0615925	-0.0515793	0.0305792	0.00248852	0.019595	-0.0752272	-0.0678947	-0.121178	-0.0122024	-0.0207245	-0.020026	-0.0411756	-0.0513683	6.02831e+07
CENPJ	-0.0970068	-0.027136	0.0470362	0.0557959	0.0298773	0.0654196	0.0432625	0.265365	0.328068	0.276151	-0.00532771	0.0461865	0.289861	47964546
CENPK	-0.0200597	-0.043022	0.0564737	0.00147273	0.0723289	0.00707595	0.00151632	0.117729	0.116743	0.212718	-0.00128382	0.0269737	0.149063	5.67699e+07
CENPM	-0.417635	0.110961	0.00650668	0.23152	-0.112982	0.0353538	-0.049541	-0.0729897	-0.183874	-0.585964	-0.017162	-0.0423898	-0.280943	222587872
CENPN	-0.0393381	-0.0568334	0.0927729	0.00387936	0.0140593	0.130567	0.0778103	-0.102867	-0.0971183	-0.273978	0.000120177	0.0741454	-0.157988	1.07403e+08
CENPO	0.34409	-0.031523	-0.413735	0.00600747	-0.288622	0.165132	-0.210672	-0.162283	-0.160985	-0.160528	-0.02379	-0.111387	-0.161265	6316404
CENPP	-0.0457311	-0.0747829	0.0195947	0.0826861	0.011841	0.107028	0.147547	0.13734	-0.0176597	0.158706	-0.00455829	0.0888054	0.0927953	61396880
CENPQ	-0.0557763	-0.036962	0.165735	-0.0743578	0.0744935	-0.15073	-0.0981796	-0.452982	-0.070359	-0.347935	-0.000340196	-0.0581388	-0.290425	5.55967e+07
CENPT	-0.0721369	-0.169572	0.0584061	0.0343775	0.0185995	0.000404283	0.112265	0.213102	0.0738024	0.0857415	-0.0372312	0.0437561	0.124215	1.16977e+08
CENPU	-0.0735082	0.0374599	0.0795119	0.0321886	0.0437465	-0.0459435	-0.0675351	-0.301423	-0.227328	-0.401341	0.018913	-0.023244	-0.310031	5.81752e+07
CENPV	-0.267111	0.295445	-0.226977	0.277829	-0.7784	-0.0821045	-0.0397641	-0.182078	0.236812	-0.710321	0.0197965	-0.30009	-0.218529	212942536
CEP104	-0.097851	0.0532257	0.0972194	0.0208909	0.0700968	0.0864679	0.00751417	-0.0548941	0.0411519	0.101458	0.0183713	0.054693	0.0292387	3.7385e+08
CEP112	-0.276064	0.366977	-0.33948	0.153427	-0.148693	-0.319085	-0.276528	-0.249413	-0.352063	0.0672936	-0.0237853	-0.248102	-0.178061	14681102
CEP120	-0.00727085	0.132899	-0.0507682	-0.0704332	-0.0442457	-0.0322749	0.106062	-0.0884365	-0.125375	0.0108773	0.00110657	0.0098473	-0.0676446	3.72738e+08
CEP126	0.0609853	0.278817	-0.47025	0.0522943	-0.185412	0.160339	0.452253	0.297785	0.203209	-0.149616	-0.0195384	0.142393	0.117126	17706364
CEP128	-0.0307536	-0.0481714	-0.00566886	0.0108164	0.00447735	-0.0471116	-0.0325585	-0.0611394	-0.0505872	0.00636944	-0.0184443	-0.0250643	-0.035119	422116392
CEP131	0.00383649	0.0211051	-0.016563	-0.00156934	0.0100753	-0.0233719	-0.0165329	-0.018723	-0.0861319	-0.0672644	0.00170229	-0.00994317	-0.0573731	1012003563
CEP135	-0.0518094	0.0274307	0.0743877	0.0232407	0.0533134	0.0899774	0.137871	0.168742	0.0998619	0.248866	0.0183124	0.0937207	0.17249	2.63846e+08
CEP152	0.0446444	-0.0800708	0.0122955	0.0110314	0.0732182	-0.0903348	0.090175	-0.525957	-0.270277	-0.496211	-0.00302487	0.0243528	-0.430815	1.27849e+08
CEP162	-0.0259756	0.117835	-0.260727	0.113617	-0.263758	0.0225129	0.0731991	-0.390835	-0.420934	-0.881918	-0.0138126	-0.0560155	-0.564562	659899864
CEP164	-0.151473	-0.155702	0.278632	0.102005	-0.129765	-0.350897	0.000137768	-0.264554	-0.338792	-0.298421	0.0183657	-0.160175	-0.300589	4.75934e+07
CEP170	0.0128959	-0.085376	0.0900404	-0.0404442	0.0623776	-0.0433288	-0.0257782	0.112556	-0.0231859	0.16534	-0.00572097	-0.00224311	0.0849033	2480350763
CEP170B	-0.0929984	-0.0205259	0.062738	0.0178194	0.0900291	-0.0187744	-0.0228921	-0.0684871	-0.106717	0.0337699	-0.00824176	0.0161209	-0.0471447	2.07598e+08
CEP192	-0.166378	-0.0628288	0.188106	0.0480397	0.232567	-0.0215214	-0.0732387	-0.241203	-0.290503	-0.361991	0.00173472	0.0459358	-0.297899	1.11292e+08
CEP250	-0.0427227	0.0308539	-0.012388	0.0305713	0.0503071	-0.00431718	-0.0813469	-0.217543	-0.198033	-0.162678	0.00157865	-0.0117857	-0.192751	1.57019e+08
CEP290	-0.0178804	0.0403052	-0.0227739	0.0195111	-0.0736977	0.0189984	-0.00563587	-0.259816	-0.452726	-0.245197	0.00479049	-0.0201117	-0.319246	347207040
CEP295	-0.0443502	-0.0222369	0.0750597	0.00584575	0.0529582	0.0428614	0.00268667	-0.0361735	0.0974097	-0.125847	0.00357959	0.0328354	-0.0215369	1.64451e+08
CEP350	-0.0129474	-0.0352993	0.0353268	0.0252158	0.0290811	-0.00667681	-0.0400709	-0.185243	-0.192352	-0.28888	0.00307396	-0.00588889	-0.222158	280020208
CEP41	0.0236211	-0.131454	0.0929881	-0.0363814	0.113017	-0.03355	-0.0114463	-0.154927	-0.135976	0.000751891	-0.0128065	0.0226735	-0.0967169	1.10882e+08
CEP44	0.0466383	-0.0148884	0.0187457	-0.0397847	0.019137	-0.00647311	-0.0706342	-0.0283018	-0.0845549	-0.056368	0.00267771	-0.0193234	-0.0564082	256437088
CEP55	-0.0209754	-0.00619242	0.0595305	0.0468143	-0.111872	-0.00866872	-0.00761658	0.323875	0.353049	0.362072	0.0197943	-0.0427191	0.346332	5.60637e+08
CEP63	-0.0267032	0.0587246	0.00311978	-0.0191288	-0.0690445	0.00602219	-0.0327614	-0.270587	-0.282576	-0.422799	0.00400312	-0.0319279	-0.325321	1.07343e+08
CEP70	-0.361637	0.034324	0.444825	-0.357522	-0.0987893	-0.532974	-0.762621	-0.495713	-1.13703	-1.00257	-0.0600025	-0.464795	-0.87844	3.38207e+06
CEP72	0.0119862	-0.0531739	0.0945856	0.0226682	0.117348	-0.0306084	-0.0824138	0.204496	0.260214	0.358814	0.0190165	0.00144197	0.274508	1.72258e+08
CEP76	-0.0495866	-0.0144252	0.0780097	-0.00049581	0.233574	0.0443378	-0.103335	0.0231043	-0.149825	0.184209	0.00337552	0.0581921	0.0191628	1.41686e+08
CEP78	-0.0481871	-0.00790417	0.0628053	-0.0302531	0.102717	-0.169267	0.0143059	-1.65345	-1.83078	-2.21206	-0.00588475	-0.0174146	-1.89877	1987919761
CEP83	0.0274605	0.050605	-0.0375062	0.004025	-0.00371339	-0.0106259	-0.0271843	-0.258031	-0.209626	-0.199677	0.0111461	-0.0138412	-0.222445	5.95477e+08
CEP85	-0.0407625	-0.028773	0.0462433	-0.0230814	0.0256318	-0.0411526	-0.0389466	-0.698841	-0.707521	-0.728675	-0.0115934	-0.0181558	-0.711679	6.12168e+08
CEP95	-0.0451531	0.104012	-0.0694127	0.02346	-0.100325	0.136436	0.0401944	0.0821382	0.306309	0.258362	0.00322652	0.0254354	0.215603	1.47482e+07
CEP97	-0.0639684	-0.0194679	0.010108	0.0807475	-0.0227771	0.0137499	-0.0109387	-0.150605	-0.229233	-0.261887	0.00185481	-0.00665532	-0.213908	3.79986e+08
CERS1	-0.0242661	-0.199016	0.184803	0.020321	0.258676	-0.00806825	0.00352247	0.0596962	0.166671	0.264904	-0.00453969	0.08471	0.163757	NA
CERS2	-0.00160654	-0.0112705	-0.0321531	-0.00287037	0.0516044	-0.0420676	0.00439505	0.0825851	0.066373	0.172126	-0.0119751	0.00464395	0.107028	1177433259
CERS5	-0.165682	0.244292	-0.258014	0.13861	-0.300724	0.210561	0.0364013	0.334929	0.150874	0.0116574	-0.0101984	-0.0179205	0.16582	142606768
CERS6	0.00799546	-0.0397218	-0.00970381	0.0472465	0.0678514	0.0803899	0.00421514	0.100538	0.0233048	-0.0555738	0.00145409	0.0508188	0.0227563	85140202
CES1	-0.0160294	0.133976	-0.0477488	-0.0527938	0.103349	0.0611761	0.0285824	0.557562	0.424069	0.443334	0.00435092	0.064369	0.474988	13539575
CETN2	-0.00729882	-0.0312033	0.120579	0.00336101	-0.0229096	-0.113862	0.034815	-0.0513897	-0.0513401	-0.0658566	0.0213594	-0.0339856	-0.0561955	2.72669e+08
CETN3	-0.0743909	-0.0650603	-0.00549044	0.0693097	0.0406595	-0.0211711	-0.11772	0.0329542	0.039654	-0.0460866	-0.018908	-0.032744	0.00884051	1.88154e+08
CFAP100	-0.209598	0.409499	-0.308589	-0.0102946	-0.625926	-0.313513	-0.62263	-1.52851	-1.60933	-1.77966	-0.0297456	-0.52069	-1.63916	NA
CFAP157	0.0433043	0.08967	-0.0778997	-0.0399558	-0.0527412	0.187264	0.127948	0.0955373	-0.0273694	-0.16549	0.0037797	0.0874902	-0.0324408	NA
CFAP20	0.0964848	-0.0677451	0.115355	-0.0508803	0.0250668	-0.00218499	0.0328918	-0.168993	-0.0552411	-0.0852758	0.0233037	0.0185912	-0.10317	178160040
CFAP36	-0.342762	-0.0632292	0.265288	0.125907	0.123683	0.00962942	0.0163186	-0.228612	-0.0214763	-0.165924	-0.00369916	0.049877	-0.13867	92227958
CFAP65	-0.46986	0.485745	-0.697296	0.34874	-0.486179	0.0686449	0.152251	0.0928019	-0.197153	-0.690685	-0.0831678	-0.0884276	-0.265012	NA
CFAP97	0.12245	0.0825433	-0.031878	-0.100813	0.0233944	0.060722	-0.0901319	-0.804607	-0.625531	-1.12161	0.0180756	-0.00200514	-0.850581	17171854
CFAP99	-0.0267717	0.171258	-0.212046	0.0594219	-0.176428	0.246873	-0.0299796	0.291121	0.250054	0.0319797	-0.00203442	0.0134886	0.191052	NA
CFD	0.0853935	0.0421961	-0.279354	0.122897	0.0926622	-0.050725	0.225099	0.556741	0.732533	0.633657	-0.00721689	0.089012	0.640977	18356110
CFDP1	-0.237313	-4.41326e-05	-0.000162338	0.119444	-0.00706622	-0.000394831	-0.154663	-0.228493	-0.151894	-0.350229	-0.029519	-0.0540412	-0.243539	3.24483e+08
CFH	-0.0553589	0.0599259	-0.00810132	0.0150732	-0.0737084	0.0325565	0.00119407	0.578726	0.620092	0.548605	0.00288471	-0.0133193	0.582474	5.92259e+07
CFI	0.288078	0.170094	-0.175338	-0.332492	-0.449619	-0.607984	-0.945274	-3.20167	-3.60513	-3.77729	-0.0124145	-0.667626	-3.52803	158187744
CFL1	0.0159275	-0.0341769	0.0338892	-0.0347623	0.027752	-0.0288773	-0.0074517	-0.0657849	-0.126873	-0.0950473	-0.00478064	-0.00285899	-0.0959017	7243663872
CFL2	0.0662028	-0.0210332	-0.0157449	0.0290531	0.0781436	0.0940582	0.0150506	-0.105264	-0.0822881	-0.162053	0.0146195	0.0624175	-0.116535	2735670955
CGGBP1	0.086578	-0.0231489	0.0632646	-0.059581	0.114273	0.0143371	-0.0068688	-0.0689865	0.0359502	0.0229753	0.0167782	0.0405805	-0.00335368	4.53381e+08
CGN	-0.0766111	-0.0160949	0.0955846	0.0116368	0.0539936	0.0452843	0.0240406	-0.415622	-0.347957	-0.445299	0.00362884	0.0411062	-0.40296	1564151147
CGREF1	-0.180879	-0.00217342	0.054702	0.107484	-0.116274	-0.333386	-0.0417118	0.116867	0.219013	0.173466	-0.00521663	-0.163791	0.169782	2.1992e+08
CHAC2	0.0901078	-0.0641503	0.0091352	-0.0453111	-0.0266516	0.00930014	0.00251144	-0.251627	-0.272602	-0.257547	-0.00255459	-0.00494668	-0.260592	287513608
CHAF1A	-0.0643923	-0.0172923	0.0267528	0.0420156	-0.0422371	-0.0310333	-0.0288818	-0.26609	-0.332153	-0.416561	-0.00322904	-0.0340507	-0.338268	295198016
CHAF1B	0.033576	0.00610848	0.0144388	0.0107202	-0.0216112	0.00414572	0.0200988	0.0247934	-0.0840681	-0.122088	0.0162109	0.000877785	-0.0604543	7.1499e+08
CHAMP1	-0.0147856	0.00566087	0.00723399	-0.027376	0.0378306	-0.0122266	0.0105938	-0.0675373	-0.0822525	-0.0701785	-0.00731667	0.0120659	-0.0733228	4.81706e+08
CHCHD1	0.0425728	-0.0833641	0.0572071	-0.0107291	0.230958	-0.0155185	0.0894059	0.135454	0.197059	0.295206	0.00142168	0.101615	0.20924	222890744
CHCHD2	0.0363905	-0.0103099	-0.0354265	0.0588549	-0.0574371	0.0215435	-0.0401937	0.22047	0.0927338	0.0550694	0.0123773	-0.0253624	0.122758	1487014400
CHCHD3	-0.15508	0.168047	-0.201931	0.105948	-0.266589	-0.0923655	-0.167464	0.133656	0.0763462	-0.230247	-0.0207539	-0.175473	-0.00674829	1869182763
CHCHD4	-0.08852	-0.0993669	0.210872	-0.0743115	0.0817706	-0.365142	-0.104855	0.3747	0.343452	0.389466	-0.0128316	-0.129409	0.369206	5.81236e+08
CHCHD5	-0.037707	0.110926	-0.105818	-0.118072	0.0376664	-0.000595138	-0.115466	0.169373	0.032161	0.292992	-0.0376676	-0.0261314	0.164842	86614752
CHCHD6	-0.22407	0.149896	0.162868	0.0223358	-0.0347909	-0.125072	-0.0989974	0.0180165	0.154604	0.0894271	0.0277575	-0.0862868	0.0873491	64929120
CHCHD7	-0.109845	-0.0056033	0.158775	-0.0514856	0.335817	0.01727	-0.0440497	0.0629297	0.0277478	0.212763	-0.0020398	0.103012	0.101147	22498219
CHD1	-0.00856384	-0.0123176	-0.000216483	0.00263148	0.0745704	0.0123469	-0.0446884	-0.0333171	-0.0191486	0.0216292	-0.00461661	0.0140763	-0.0102788	353672208
CHD1L	-0.00848481	-0.0984138	0.0814026	0.0199705	0.0753988	-0.0383453	0.0236217	-0.0489536	-0.14516	0.00197253	-0.00138139	0.0202251	-0.0640471	2.09407e+08
CHD2	-0.0294988	-0.0346913	0.00971118	0.000955448	0.00317677	-0.108597	-0.0598531	0.0404722	-0.0208978	-0.0378439	-0.0133809	-0.0550911	-0.00608983	3.8019e+08
CHD3	-0.083517	-0.0116809	0.0571313	0.0411437	0.0235403	-0.0415002	-0.0537878	-0.116325	-0.0612278	-0.101496	0.000769251	-0.0239159	-0.0930162	709144288
CHD4	-0.043324	-0.0149167	0.0169009	0.0317958	-0.0143391	-0.0410688	0.00321033	0.038059	0.0324066	0.069737	-0.00238601	-0.0173992	0.0467342	1212347733
CHD6	-0.200572	0.0558622	-0.00847009	0.0307524	-0.00666334	0.00904537	-0.0432291	-0.779881	-0.911177	-0.984341	-0.0306068	-0.0136157	-0.8918	1.62051e+08
CHD7	-0.19408	0.103153	0.0405046	0.0783115	-0.0541492	0.054088	-0.115389	-0.116912	-0.142182	-0.136263	0.00697228	-0.0384833	-0.131786	2.59035e+08
CHD8	-0.0784007	0.0334114	-0.0235877	0.0309856	-0.00772211	-0.020537	0.01399	-0.0682381	-0.034938	-0.0553601	-0.00939786	-0.00475638	-0.0528454	2.96222e+08
CHD9	-0.0652366	-0.105555	0.157802	-0.0164619	0.0902282	-0.0200917	-0.0400537	-0.252267	-0.162219	-0.149667	-0.00736305	0.0100276	-0.188051	8.23745e+07
CHDH	-0.109533	0.0147774	0.0744698	-0.026238	0.0157389	0.0176891	-0.0499646	0.00380747	0.0780134	0.0363197	-0.0116311	-0.00551219	0.0393802	1.0827e+07
CHEK1	-0.0426839	0.0119532	-0.0382977	0.0103886	-0.042196	0.0245866	-0.108186	-0.388407	-0.400125	-0.374805	-0.0146599	-0.0419319	-0.387779	1.26361e+08
CHEK2	-0.101492	0.0506415	-0.088016	0.0773393	0.0201394	0.0173602	-0.0479522	-0.184837	-0.0323533	-0.0389212	-0.0153819	-0.00348419	-0.0853705	1.47331e+08
CHERP	-0.0445353	-0.0333067	0.0717301	-0.0376399	0.0456868	-0.0460723	-0.00806769	0.0197041	0.0302006	0.133817	-0.010938	-0.00281774	0.0612405	832498880
CHFR	0.0135227	0.073776	-0.116172	-0.0560043	-0.101978	0.0882702	0.0393104	-0.0424388	0.090759	-0.0876343	-0.0212194	0.00853433	-0.0131047	154211822
CHGA	-0.160491	-0.0680654	0.191642	0.0281959	-0.365578	-1.25621	-0.521917	0.137389	-0.00751402	0.263554	-0.00217968	-0.714569	0.131143	32458446
CHID1	-0.0392359	0.0241378	-0.0245731	-0.0125143	0.00751442	0.0357734	-0.123648	0.0939629	0.148225	0.322782	-0.0130464	-0.0267866	0.188323	3.72755e+07
CHKA	0.0963139	-0.0729541	-0.0670753	0.152721	-0.0511167	0.0353901	0.0391477	0.0760766	-0.066283	-0.0608203	0.0272513	0.00780703	-0.0170089	263410729
CHKB	-0.71313	0.469914	-0.383364	0.327352	-0.611753	-0.119009	-0.426138	-0.297948	-0.518016	-0.879922	-0.0748072	-0.385634	-0.565295	84926600
CHL1	0.0768054	0.0629493	-0.095554	-0.0324845	-0.000588167	0.00527978	-0.0801808	-0.295325	-0.40678	-0.562269	0.00292905	-0.0251631	-0.421458	47804160
CHM	-0.0797215	-0.325532	0.318628	-0.0942323	0.212832	-0.106707	0.0313303	-0.0327477	0.137859	0.335736	-0.0452145	0.0458185	0.146949	1.09265e+08
CHML	-0.061293	-0.119702	0.0509729	0.00197576	0.0412294	0.0313683	-0.174012	-0.0866372	-0.0137986	0.222365	-0.0320116	-0.0338048	0.0406431	69131144
CHMP1A	0.040439	0.134401	-0.253019	0.0731783	-0.147806	0.019612	-0.071581	-0.0815054	-0.0987877	-0.390894	-0.00125023	-0.0665915	-0.190396	1.84847e+08
CHMP1B	0.0496885	0.0263142	-0.120988	-0.00118392	-0.131978	0.0251918	-0.0747103	-0.104676	-0.220444	-0.169541	-0.0115424	-0.0604988	-0.164887	384676576
CHMP2A	0.0298863	0.0457539	-0.0454996	-0.041856	0.0128732	-0.0747354	-0.0257364	-0.095636	-0.117378	-0.222537	-0.00292884	-0.0291995	-0.145184	3.12615e+08
CHMP2B	-0.0349343	0.00188718	-0.0450942	0.0159175	0.081342	0.0364346	-0.0217412	0.221859	0.103918	0.21462	-0.015556	0.0320118	0.180132	409759288
CHMP3	0.0899348	-0.0787859	0.127946	-0.106809	0.0190248	-0.163845	0.000993933	-0.23149	-0.213089	-0.378004	0.00807146	-0.0479419	-0.274194	103054892
CHMP4A	-0.0269931	0.0743974	0.0217513	0.0315365	0.0755425	0.04263	-0.00519821	-0.105554	-0.12729	-0.125199	0.025173	0.0376581	-0.119348	8.63918e+08
CHMP4B	-0.1397	0.0776472	-0.0609226	0.0783934	-0.0638613	0.0632211	0.00791884	-0.0774146	-0.109228	-0.204916	-0.0111456	0.0024262	-0.130519	1685827712
CHMP4C	-0.0414518	0.00207777	-0.00429361	0.0785896	-0.122287	0.0213106	-0.058117	0.171523	0.130723	-0.0327055	0.00873049	-0.0530313	0.0898468	76309932
CHMP5	-0.113661	-0.0309874	0.0176623	-0.0253313	0.0888022	-0.0719759	-0.0108781	0.0107958	0.00232305	0.21026	-0.0380793	0.00198274	0.0744597	1762298560
CHMP6	-0.0844726	-0.0144405	0.0979502	-0.0548775	0.0732432	-0.0512135	-0.0522016	0.0638581	0.0305095	0.203422	-0.0139601	-0.0100573	0.0992632	1.78547e+08
CHMP7	-0.00250085	-0.0270671	-0.0198748	0.0575848	-0.0255537	-0.0690588	-0.0325833	0.203154	0.157267	0.275725	0.0020355	-0.0423986	0.212048	228787968
CHN1	0.0110813	-0.0126907	0.0587168	-0.021452	0.0534883	-0.0191616	0.0323871	-0.149083	-0.168626	-0.0686441	0.00891382	0.0222379	-0.128784	48281584
CHORDC1	0.0191299	-0.0173082	0.00348478	-0.0165537	-0.0629751	0.0181294	0.0180788	-0.0567426	-0.0162402	-0.0179443	-0.0028118	-0.00892232	-0.030309	1852210901
CHP1	-0.0106747	-0.0486371	0.100971	0.0232198	0.0177345	-0.103116	-0.0169409	0.0708878	0.162519	0.316405	0.0162197	-0.0341076	0.18327	6.31567e+08
CHPF	-0.132096	0.168915	-0.0419021	0.0237332	-0.143045	0.026538	-0.0843832	-0.149788	-0.234508	-0.177225	0.00466264	-0.0669633	-0.187173	38546416
CHPF2	0.0378371	0.0262571	-0.0202377	-0.0122597	0.0667558	0.0015246	-0.0370238	-0.0979675	-0.128664	-0.229597	0.00789916	0.0104189	-0.152076	4.33296e+07
CHPT1	-0.00206078	0.0707912	-0.0619661	-0.0214499	-0.03554	-0.0396846	0.0405778	-0.0613124	-0.0608232	0.0572153	-0.00367139	-0.011549	-0.0216401	1.87524e+07
CHRAC1	0.0782	-0.0974006	0.0565587	-0.0381213	0.176682	-0.0573089	-0.0519998	-0.0965062	-0.0914657	0.141852	-0.000190797	0.0224576	-0.0153733	285593428
CHRNA5	0.00710506	-0.192728	0.0849298	0.0850677	0.0768856	-0.0372615	-0.035011	-0.476573	-0.36203	-0.283364	-0.00390631	0.00153769	-0.373989	42932
CHST12	-0.223026	-0.353345	0.370749	0.0592585	0.366774	-0.191115	-0.0358969	-0.223688	-0.276349	-0.169879	-0.0365911	0.0465876	-0.223305	50684460
CHST13	-0.210478	0.193381	-0.147845	0.131491	-0.014915	-0.0913327	-0.208099	0.147922	-0.0649209	0.30934	-0.00836271	-0.104782	0.130781	4.89734e+06
CHST14	0.0380506	-0.0284673	0.0477135	-0.0793399	0.0567595	0.0259065	0.00437051	0.113562	0.101766	0.163917	-0.00551078	0.0290122	0.126415	210050880
CHST3	-0.0218795	-0.0249132	0.165639	-0.0148588	0.0870615	0.0297967	-0.0438508	-0.295056	-0.332653	-0.286958	0.0259968	0.0243358	-0.304889	9.36732e+08
CHSY1	0.0914546	0.122678	-0.219027	-0.00449546	-0.250812	-0.00897964	-0.0367398	-0.226484	-0.150663	-0.282462	-0.00234753	-0.0988439	-0.21987	2411295
CHSY3	0.0705951	0.0167251	0.128935	-0.212653	0.0239516	-0.0936679	0.172062	-0.358086	-0.239153	-0.222026	0.000900494	0.0341154	-0.273088	3.96169e+07
CHTF18	-0.064768	-0.0401512	0.0761463	-0.00206042	0.104875	-0.0246102	-0.0153373	0.151934	0.0874245	0.15608	-0.00770832	0.0216426	0.131813	1299078096
CHTF8	-0.0122679	-0.0597712	0.25475	-0.192275	-0.0743241	-0.0257953	0.163648	0.271076	0.237281	0.357108	-0.00239091	0.0211762	0.288489	13751707
CHTOP	-0.106576	-0.00420567	0.0715423	-0.000573493	0.113061	-0.0567268	-0.156128	-0.202616	-0.182457	-0.186045	-0.00995319	-0.0332646	-0.190373	4.43528e+08
CHUK	-0.0506668	-0.0033261	0.0227105	-0.000816192	0.0454631	0.0891188	0.000477273	0.0791587	-0.0397839	0.0926133	-0.00802465	0.0450197	0.0439961	4.69426e+08
CIAO1	0.0782504	0.0104839	-0.0577019	-0.0187744	-0.0296487	0.0112204	-0.0219905	0.0919115	0.061872	0.172932	0.0030645	-0.0134729	0.108905	3.24559e+08
CIAPIN1	0.00671945	0.0181477	0.00371045	-0.00882751	0.0164072	0.0235897	0.00118276	-0.241182	-0.333174	-0.349113	0.00493752	0.0137266	-0.307823	1604617003
CIB1	-0.000421755	-0.0937022	0.090057	-0.00171988	0.0404113	0.0437232	0.00189691	-0.153588	-0.154887	-0.26229	-0.0014467	0.0286771	-0.190255	80021476
CIC	-0.00418636	-0.039376	-0.00840468	0.0573032	0.0786462	0.0164833	0.0941195	-0.0137611	-0.0506818	-0.0429199	0.00133403	0.063083	-0.0357876	4.51933e+07
CINP	0.0569456	-0.124892	0.0822122	-0.0430224	0.171172	0.0311277	0.0476627	-0.0288621	0.0413102	0.0671578	-0.00718917	0.0833206	0.0265353	3.73266e+08
CIR1	-0.060776	-0.323933	0.339362	-0.0585166	0.104891	-0.367773	-0.16116	-0.738986	-0.77794	-0.586097	-0.025966	-0.141348	-0.701008	5.07055e+08
CIRBP	-0.0875549	-0.0817561	-0.0443079	0.0797645	0.0249795	0.0498867	-0.0565977	-0.138609	-0.250096	-0.0671749	-0.0334636	0.0060895	-0.15196	6.45663e+08
CISD1	-0.021129	0.0222393	-0.0256711	0.0442845	-0.0700984	-0.00694399	0.0358448	0.363306	0.426183	0.280722	0.00493094	-0.0137325	0.356737	1489037376
CISD2	0.0499558	0.047438	-0.0522626	0.00441173	-0.0909236	-0.00741057	0.00300996	0.123794	0.154496	0.026266	0.0123857	-0.0317747	0.101519	9.82424e+08
CISD3	-0.201849	0.14797	-0.341978	0.276509	-0.230244	0.0662892	-0.00261431	-0.34842	-0.0556033	-0.35798	-0.0298371	-0.055523	-0.254001	15066704
CIT	-0.029773	0.0150431	0.0370038	0.0242074	-0.0197244	0.0331816	-0.0228251	0.416038	0.440473	0.489675	0.0116203	-0.00312264	0.448729	2420700715
CITED2	-0.0622757	0.0489598	-0.0389586	0.0625628	-0.198123	-0.0297309	-0.0959419	-0.182693	-0.138122	-0.259769	0.00257206	-0.107932	-0.193528	1969319
CIZ1	-0.120974	-0.148842	0.148989	0.012403	0.0261258	-0.0781587	-0.0291573	0.0673942	0.0435171	-0.0842286	-0.0271059	-0.0270634	0.00889425	199979264
CKAP2	0.0254755	-0.0365273	-0.0054882	-0.00718153	-0.00118718	-0.023835	0.0854392	1.32588	1.24226	1.39164	-0.00593037	0.020139	1.31993	3.62132e+08
CKAP2L	0.00965863	0.0874473	-0.202953	-0.00794253	-0.2702	-0.0501054	-0.0414259	-0.381919	-0.31431	-0.559485	-0.0284474	-0.120577	-0.418572	7.22963e+07
CKAP4	-0.00707796	0.00303581	0.032329	-0.0325694	0.00709166	-0.0260139	0.010361	0.146977	0.15621	0.274304	-0.00107064	-0.00285374	0.192497	3395125803
CKAP5	-0.00557093	-0.0290517	0.0365861	0.0054551	0.0625239	-0.0110139	0.0280322	0.499504	0.527061	0.632019	0.00185463	0.026514	0.552862	1198358635
CKB	-0.0119606	-0.126042	0.0789712	-0.012842	0.0846497	-0.0319009	0.00673712	-0.236709	-0.188959	-0.151958	-0.0179684	0.0198287	-0.192542	6066772480
CKLF	0.137206	-0.276871	0.286971	-0.206424	0.126924	-0.0347774	0.0851504	0.0195086	0.508071	0.496803	-0.0147796	0.059099	0.341461	54007824
CKM	0.377929	0.185184	-0.4122	-0.264307	-0.570404	-0.512764	-1.00662	-2.57036	-2.62498	-3.29946	-0.0283484	-0.696595	-2.8316	5.82189e+08
CKMT1A	-0.061836	-0.0520987	0.11613	-0.0390961	0.0992872	-0.0168875	0.000512526	0.00634547	0.0710501	0.258358	-0.00922511	0.0276374	0.111918	218031904
CKS1B	-0.286645	-0.233452	0.533143	0.00891995	0.500378	-0.134104	-0.0967311	-0.36398	-0.369064	-0.282749	0.00549148	0.0898475	-0.338597	236147744
CKS2	-0.0754058	0.0011197	0.0957179	-0.0238507	0.0745801	-0.109606	0.0124781	0.27384	0.177528	0.435348	-0.000604727	-0.00751591	0.295572	2.38866e+08
CLASP1	-0.110913	-0.0108688	0.0851511	0.00615799	0.108434	0.0455327	0.0145561	0.0323009	0.0809765	0.124357	-0.00761827	0.0561742	0.0792113	1142616405
CLASP2	-0.0247344	0.0203205	-0.0183102	0.01646	0.000360293	0.0667998	0.0443484	-0.106863	-0.0489773	-0.0582709	-0.00156602	0.0371695	-0.0713704	2.94723e+08
CLASRP	0.0358495	0.100896	-0.215613	0.209298	-0.23184	0.00496671	0.00674187	0.100345	0.0646029	0.0176073	0.0326079	-0.073377	0.0608519	3.61862e+07
CLCC1	0.0349795	-0.0944092	0.110039	-0.0700238	0.0661206	-0.0572163	-0.0683927	-0.0996261	0.00198036	0.110317	-0.00485355	-0.0198295	0.00422369	5.8879e+08
CLCN2	-0.0894919	-0.115036	0.158175	0.0332264	0.0450817	-0.125519	-0.14968	-0.693377	-0.565859	-0.527688	-0.0032817	-0.0767055	-0.595641	22987344
CLCN3	0.0730103	0.0201628	-0.0936989	0.0158069	0.00418364	0.0145126	0.0523234	0.100759	0.0721006	0.192108	0.00382026	0.0236732	0.121656	5.18611e+07
CLCN5	-0.0801524	0.163234	-0.0154423	-0.051936	0.0650247	0.0988226	0.0300718	0.54565	0.148407	0.248303	0.00392575	0.0646397	0.31412	105642755
CLCN7	-0.203529	0.29987	-0.421334	0.19061	-0.370861	-0.00298365	-0.110192	-0.0874581	-0.0319885	-0.333747	-0.0335958	-0.161345	-0.151064	1.90479e+08
CLDN1	0.0692973	-0.0900444	0.158403	-0.0527855	0.171584	0.116717	0.182948	1.06909	1.04152	0.960581	0.0212175	0.157083	1.02373	2.04925e+08
CLDN4	0.118709	-0.151548	0.107758	-0.0809321	0.0754014	0.0460338	-0.0981831	0.444905	0.540741	0.510859	-0.00150315	0.00775072	0.498835	25231408
CLDND1	-0.185716	-0.125482	0.171052	0.141133	0.129697	-0.275242	0.0779519	0.138084	-0.0126861	0.102887	0.0002466	-0.0225311	0.0760949	7.88441e+07
CLEC16A	-0.0414576	0.0262553	0.0785044	-0.021505	0.00146557	0.0802958	-0.0495138	0.0105281	0.0453661	0.0551508	0.0104492	0.0107492	0.037015	109454424
CLEC3B	-0.114426	-0.0744289	0.381026	-0.271872	0.0875537	-0.360303	-0.368852	-2.48367	-2.61587	-2.5887	-0.019925	-0.213867	-2.56275	602688512
CLGN	-0.099676	0.00395362	0.0519776	0.0534295	0.0559843	-0.0083169	0.0141302	0.437215	0.538296	0.314968	0.00242117	0.0205992	0.43016	1.89511e+08
CLIC1	0.0887033	0.00886023	-0.0653628	-0.0244421	0.0373231	0.0492903	0.0578338	-0.220234	-0.118277	-0.220956	0.00193964	0.048149	-0.186489	7444162219
CLIC2	0.0336287	-0.215939	0.0751262	0.0435612	0.114619	-0.0122578	-0.0284753	0.199274	0.206018	0.0907001	-0.0159057	0.0246285	0.165331	1.80367e+08
CLIC3	0.0130153	-0.114443	0.0510432	-0.0762678	0.0267492	0.0455237	0.0209301	-0.134049	-0.0730139	-0.00175865	-0.031663	0.0310677	-0.0696073	7.1934e+08
CLIC4	-0.0737678	-0.00858228	-0.0108689	0.0127036	0.0525547	-0.0303809	-0.0237647	-0.112593	-0.0428377	-0.127272	-0.0201288	-0.000530317	-0.0942343	3597788373
CLINT1	-0.0688837	-0.0451201	0.10001	-0.0762189	0.0590661	-0.121049	-0.0852713	-0.00857204	-0.00906193	0.0839026	-0.0225532	-0.0490848	0.0220895	1240707840
CLIP1	-0.0133611	-0.00782507	0.0333143	0.00454891	0.0493379	-0.00552859	0.0114909	-0.011543	-0.0395042	-0.0040055	0.00416928	0.0184334	-0.0183509	1033920043
CLIP2	-0.10695	-0.017371	0.037431	0.0341489	0.106133	-0.010752	-0.000195389	0.0420998	0.133982	0.132095	-0.0131852	0.0317285	0.102726	3.62478e+08
CLK1	-0.0058752	0.0089982	-0.0314588	0.0116683	-0.123212	-0.0561248	-0.0503587	0.24877	0.289154	0.234368	-0.00416689	-0.076565	0.257431	1.18089e+08
CLK2	0.170255	-0.200591	0.00991579	0.000322218	-0.0246241	-0.266144	-0.174138	-0.420723	-0.308528	-0.456281	-0.00502452	-0.154969	-0.395178	7401656
CLK3	0.00688188	-0.0524094	0.0299374	-0.0418526	0.071726	0.0506369	0.0451408	0.191717	0.103149	0.188548	-0.0143607	0.0558345	0.161138	2.10214e+08
CLK4	-0.0213813	0.0743121	0.160153	-0.133671	0.191019	-0.0526335	0.107886	0.266806	0.381221	0.378611	0.0198531	0.0820905	0.342213	136440970
CLMP	-0.121274	0.157173	-0.189448	0.100384	-0.0147018	-0.0262722	0.00459053	0.100055	0.168531	-0.056523	-0.0132913	-0.0121278	0.0706877	3.03476e+07
CLN5	0.00134326	-0.000538143	0.0247262	-0.0448519	0.00610518	0.0148094	-0.0277989	-0.266145	-0.527854	-0.242396	-0.00483014	-0.00229478	-0.345465	8.61321e+07
CLN8	-0.029183	-0.0185837	0.0614393	0.000394345	0.223874	0.140423	-0.0546625	0.0725136	0.498849	0.443416	0.00351674	0.103211	0.33826	54111124
CLNS1A	0.0110555	-0.0162491	0.12406	-0.0460246	0.131317	0.0432168	-0.0014428	-0.0406273	-0.100347	0.0919757	0.0182104	0.0576972	-0.0163328	6.14921e+08
CLOCK	0.102011	-0.0279805	0.051973	-0.104334	0.105351	-0.0670445	-0.0200266	-0.284948	-0.0430568	0.111039	0.00541718	0.00609318	-0.0723221	27606308
CLP1	0.0743683	0.03835	-0.085722	0.0237436	-0.00838043	0.155692	0.0402052	-0.0391163	-0.0343787	0.0351034	0.0126849	0.0625057	-0.0127972	3.33343e+08
CLPB	-0.034	0.0078941	0.00579942	-0.02812	0.0228028	-0.0352951	-0.0479761	0.0878781	0.0452599	0.136619	-0.0121066	-0.0201561	0.0899191	584153184
CLPP	-0.0264378	-0.10925	0.0868959	0.0101601	0.0343611	-0.0121829	-0.0373666	0.197954	0.176868	0.279412	-0.00965784	-0.00506277	0.218078	3.68396e+08
CLPTM1	-0.0749699	0.0458375	0.0684243	0.0454925	-0.011781	0.068988	0.0219446	0.019524	-0.0603417	-0.133377	0.0211961	0.0263839	-0.0580648	193645072
CLPTM1L	-0.0739757	-0.124192	0.268258	-0.0527345	0.0918473	-0.117043	0.0327269	-0.0212313	-0.00217323	0.190244	0.00433914	0.00251026	0.055613	5.3216e+08
CLPX	-0.00104206	-0.015819	0.0180687	0.0460446	-0.0595338	-0.00956459	-0.00496265	-0.0447586	-0.0540649	-0.0428505	0.0118131	-0.024687	-0.0472247	9.92599e+08
CLSPN	-0.0835172	-0.0376735	0.148852	0.0102802	0.0140302	-0.107511	-0.0568712	-1.37582	-1.47651	-1.48573	0.00948546	-0.0501174	-1.44602	9.5598e+07
CLSTN1	0.00120294	-0.0196062	0.00323225	-0.0390548	0.161635	-0.00744099	-0.0270355	0.411417	0.334257	0.443265	-0.0135564	0.0423863	0.396313	1.94172e+08
CLTA	-0.0244927	0.090095	-0.067196	0.024285	-0.0462958	-0.0140202	-0.0085743	0.123896	0.121852	0.0629833	0.00567282	-0.0229635	0.10291	4349473621
CLTB	-0.00732427	0.098968	-0.0585914	-0.00972192	-0.0529094	-0.0304403	0.0620565	0.0949156	0.0105758	-0.0336869	0.0058326	-0.00709777	0.0239348	2071095979
CLTC	0.0634889	-0.010652	-0.0484203	-0.0245534	-0.0204288	0.0114247	0.0174989	0.0237152	0.0565313	0.0665094	-0.0050342	0.0028316	0.0489186	4596767915
CLTCL1	0.0052916	-0.0210966	-0.0457482	0.0484847	-0.0149922	0.0828583	0.0562363	0.152099	0.089075	0.106544	-0.00326713	0.0413675	0.115906	43258316
CLU	0.0174063	0.028564	-0.0855025	0.046073	0.000626346	0.0135482	0.0262339	0.9211	0.949061	0.98172	0.00163519	0.0134695	0.950627	1717369259
CLUAP1	-0.105311	-0.0156992	0.0445058	0.057412	0.0668645	-0.136537	-0.068973	-0.194047	-0.111416	-0.0427057	-0.00477313	-0.046215	-0.116056	9.77244e+07
CLUH	-0.0252842	-0.0807135	0.107673	0.0352329	0.0747269	0.0323685	-0.00281822	-0.148327	-0.173224	-0.0441988	0.00922694	0.0347591	-0.121917	927783872
CLYBL	-0.134005	-0.124495	0.335476	0.038406	0.0421477	-0.00518	-0.0243378	0.0804749	0.364897	0.531813	0.0288455	0.00420997	0.325728	64797590
CMAS	0.0997993	-0.0356967	-0.026164	-0.0426959	0.0899777	-0.0861251	-0.0235306	-1.20453	-1.13544	-1.28591	-0.00118931	-0.00655931	-1.20863	885243136
CMBL	-0.0601615	-0.000898186	-0.115246	0.022992	-0.0365173	0.0486106	-0.109199	-0.0963524	-0.154545	-0.233682	-0.0383285	-0.0323686	-0.161526	2632817749
CMC1	0.00673599	-0.0496465	0.0158213	-0.11459	-0.0185509	0.00379807	0.00710036	0.117254	0.127779	0.257936	-0.0354199	-0.00255082	0.167656	1.22438e+08
CMC2	-0.35385	0.270854	-0.358284	0.307021	-0.599828	-0.0194769	-0.442772	-0.0239501	0.166359	-0.861095	-0.0335645	-0.354026	-0.239562	267958
CMC4	-0.00709645	0.0694698	0.0330858	-0.00610752	0.0550343	-0.044926	-0.0118767	0.502137	0.115326	0.426207	0.0223379	-0.000589488	0.34789	2.9049e+08
CMIP	-0.182201	0.181983	-0.176581	0.112582	-0.190516	0.00342299	0.126868	0.0443227	0.132263	-0.173251	-0.0160545	-0.0200751	0.00111149	52282696
CMPK1	0.0367348	-0.0751091	0.0408447	-0.0687566	0.037984	-0.0858117	-0.0229588	-0.198318	-0.160432	-0.0827707	-0.0165715	-0.0235955	-0.147173	1483028928
CMSS1	0.0695486	-0.0492583	0.0291925	-0.0603189	0.206702	0.0161331	0.00558778	-0.176423	-0.223239	-0.124026	-0.00270902	0.0761409	-0.174562	3.88876e+08
CMTM6	-0.125156	-0.208317	0.0926267	0.169743	0.167667	0.165434	0.0804163	0.256549	0.156031	0.379359	-0.0177757	0.137839	0.26398	60185106
CMTR1	0.01917	0.0250127	-0.0358918	0.0238369	0.0248753	0.0430355	-0.00920018	0.0575841	0.0308632	0.118498	0.00803196	0.0195702	0.0689819	4.77719e+08
CMTR2	-0.00384744	0.0241768	-0.073279	-0.0423636	0.369242	0.0408693	0.146267	0.102098	0.0139886	0.114278	-0.0238283	0.18546	0.0767883	4.93653e+07
CMYA5	0.250002	0.237616	-0.766542	0.0739809	-0.648122	0.103096	0.124853	0.359352	0.182968	-0.550137	-0.0512359	-0.140058	-0.00260583	NA
CNBP	-0.0282225	0.0769799	-0.133461	0.017457	-0.00210599	-0.00913485	0.0600848	-0.106014	-0.133877	-0.153486	-0.0168117	0.0162813	-0.131126	2870620544
CNDP2	0.0488999	-0.0682428	0.0452588	-0.0539494	0.0994148	-0.009032	-0.0126243	-0.222575	-0.233228	-0.097342	-0.00700839	0.0259195	-0.184382	1014014485
CNIH4	0.0442087	-0.062246	0.0267859	0.0281367	0.0541442	-0.0168488	0.0430552	-0.00835007	0.176258	0.117028	0.00922133	0.0267835	0.0949785	1.33799e+08
CNKSR1	-0.154558	0.202564	-0.350624	0.229756	-0.43368	-0.124037	-0.140782	-0.329388	-0.404295	-1.07397	-0.0182153	-0.232833	-0.602551	22611060
CNKSR2	-0.124155	0.0680455	-0.271349	0.268671	0.0189604	0.598557	-0.138703	0.230198	0.544333	-0.377477	-0.0146971	0.159605	0.132351	NA
CNN1	0.0213411	0.0538299	-0.0205022	0.0205328	0.0187701	0.097578	0.0143555	-0.354001	-0.322354	-0.400735	0.0188004	0.0435679	-0.35903	4.15347e+07
CNN2	0.0723261	-0.00431104	-0.0238243	-0.0329442	-0.0430101	-0.0129343	0.0430159	-0.0423733	-0.0597456	-0.0648739	0.00281166	-0.00430952	-0.0556642	2438809173
CNN3	-0.00142177	-0.0353662	0.0498056	-0.0052966	0.0224028	0.0095055	0.0701907	0.146881	0.237693	0.199313	0.00193027	0.034033	0.194629	2004025600
CNNM2	0.0184155	0.0396992	0.0311873	-0.0698379	0.120775	0.0391543	0.00802995	-0.230159	0.108782	-0.223607	0.00486605	0.0559863	-0.114994	19484520
CNNM3	0.00550605	-0.0848782	0.0634505	0.0248141	0.0326833	-0.0260616	-0.0816946	0.0695439	0.0528963	0.222643	0.00222312	-0.0250243	0.115028	2.01084e+08
CNNM4	-0.0722954	-0.167675	0.207506	0.069465	0.0169818	-0.15748	0.0245882	0.280982	0.351788	0.540078	0.00925017	-0.0386367	0.390949	68897964
CNOT1	0.0277031	-0.0112019	0.0113453	-0.0229651	0.0659366	0.035839	-0.0239295	-0.164267	-0.213346	-0.140012	0.00122038	0.0259487	-0.172542	7.72206e+08
CNOT10	0.0412076	0.058416	-0.0208914	-0.0421861	-0.0185266	0.00438588	0.0234708	-0.0368796	-0.254954	-0.132005	0.00913654	0.00311004	-0.14128	84285940
CNOT11	0.0278852	-0.0986661	0.054499	0.044096	0.0316981	-0.0571778	0.0211731	-0.133953	-0.163505	-0.0849991	0.00695353	-0.00143555	-0.127486	6.6357e+08
CNOT2	0.0878484	0.0855442	-0.130184	-0.0435306	-0.0388394	0.0799462	0.0934423	0.0338218	-0.0274919	-0.117705	-8.04897e-05	0.0448497	-0.037125	2.08729e+08
CNOT3	-0.0987484	0.00996669	0.0462747	0.0353069	0.0405971	0.0798693	-0.0651724	-0.0457402	0.0449726	-0.0087664	-0.00180004	0.0184313	-0.00317801	6.12795e+08
CNOT4	-0.0824305	-0.142519	0.0983579	-0.0127133	0.0693796	0.0493191	0.0584312	0.011686	0.0663596	0.188238	-0.0348263	0.0590433	0.0887611	337309216
CNOT6	0.140889	0.11667	-0.164527	-0.0762466	0.00608657	0.0627443	0.113788	-0.18336	-0.155996	-0.276468	0.00419645	0.0608729	-0.205275	1.6117e+08
CNOT6L	0.0322715	-0.101704	0.0165295	-0.00606551	-0.107519	-0.0929864	-0.0427346	-0.0404047	0.0703145	-0.208029	-0.0147422	-0.0810801	-0.059373	6.8448e+07
CNOT7	-0.0185528	-0.179938	0.129455	0.0325254	0.144582	0.00810937	-0.059891	-0.0668764	0.0137826	0.142456	-0.00912769	0.0309333	0.0297873	1.79799e+08
CNOT8	-0.0669696	-0.0286884	0.111561	-0.00531153	0.136552	-0.0690992	-0.00542951	-0.577339	-0.55369	-0.165516	0.00264789	0.0206746	-0.432182	9.34179e+07
CNP	0.0532944	0.0283611	0.02839	-0.0757866	0.0214068	-0.00369451	0.000399202	0.0604378	0.0951588	0.15837	0.00856474	0.00603715	0.104655	1841943680
CNPY2	-0.132515	-0.120035	0.0941554	0.0418504	0.0703531	-0.206473	-0.198949	0.0450816	0.0517513	0.223169	-0.0291361	-0.11169	0.106667	1788640555
CNPY3	0.0115244	-0.0368165	-0.0335128	-0.0426925	0.0249428	-0.016227	-0.0712233	0.248136	0.216946	0.321329	-0.0253743	-0.0208358	0.262137	230520384
CNPY4	-0.0290007	-0.012168	-0.0221933	0.0186522	-0.0487034	-0.0574398	-0.0809119	0.310097	0.202689	0.264707	-0.0111775	-0.0623517	0.259164	242930680
CNST	-0.00472517	0.0403997	0.0652321	-0.0211865	0.158864	0.0476311	0.0718002	0.205936	0.17939	0.162585	0.0199301	0.092765	0.182637	2101978004
CNTLN	-0.00576935	0.0142607	0.0208776	0.00565494	0.0823684	0.102679	0.0385677	-0.598819	-0.591471	-0.623796	0.00875597	0.0745385	-0.604695	2415761813
CNTN1	-0.0148614	0.0346663	0.0984548	-0.116122	0.322252	0.378978	0.0713496	-0.29805	-0.209843	-0.202	0.000534558	0.257527	-0.236631	1.40791e+07
CNTNAP1	0.0527924	0.0116931	0.069209	-0.0420731	0.128377	-0.0193617	0.0121731	0.0368705	0.145679	0.252935	0.0229054	0.0403962	0.145162	469910432
CNTNAP3	-0.0243617	-0.0583055	0.0980213	-0.0215688	-0.0803041	0.0473576	-0.070429	-0.0854718	-0.0193288	-0.494026	-0.00155367	-0.0344585	-0.199609	36916192
CNTRL	0.00754614	-0.0198754	0.0441334	0.0566329	-0.0175546	-0.0774537	-0.0858824	-0.13166	0.134832	0.0236625	0.0221093	-0.0602969	0.00894483	1.0517e+08
CNTROB	-0.127876	-0.0172061	0.00314225	0.0276805	0.120103	-0.00775932	-0.0389922	-0.129497	-0.129449	-0.0889107	-0.0285649	0.0244504	-0.115952	354863768
COA1	-0.0889905	-0.30374	0.355726	-0.0356611	0.343233	-0.0735705	-0.0281967	0.0280328	0.291464	0.642056	-0.0181664	0.0804885	0.320518	68175536
COA3	-0.0113038	0.0758594	-0.0727215	0.0580831	-0.0208405	0.161404	0.0703569	0.104296	0.0290929	0.146882	0.0124793	0.0703067	0.0934237	952028224
COA4	-0.192484	-0.221711	0.264217	0.122065	0.163872	-0.124655	0.0378682	0.141821	0.00672482	0.0523329	-0.00697841	0.025695	0.0669597	2.08712e+07
COA5	0.0960764	-0.0933526	-0.137747	0.0110582	-0.17473	-0.13003	0.0735164	-0.648417	-0.774679	-0.898053	-0.0309913	-0.0770811	-0.773716	30544050
COA6	-0.0204198	-0.111014	0.158025	0.00970793	0.240875	-0.00577132	0.105127	0.416075	0.366137	0.499428	0.00907493	0.11341	0.427213	8.37375e+08
COA7	0.0207634	0.0085591	-0.0236943	-0.099818	0.0345977	-0.00275444	0.0101849	0.241773	0.233404	0.333232	-0.0235475	0.0140094	0.26947	3.08471e+08
COASY	-0.00781243	-0.0244644	0.0965526	-0.0631907	0.124108	-0.0587461	-0.0233206	0.0758041	-0.0777615	0.0389598	0.000271273	0.0140138	0.0123342	6.00984e+08
COBL	-0.0466348	0.00272533	0.0352518	0.0297372	0.0140344	-0.0339549	-0.0514627	-0.339825	-0.355458	-0.47464	0.00526986	-0.0237944	-0.389974	3.94108e+08
COBLL1	-0.0544293	-0.0401027	0.104139	-0.0269545	0.0639697	-0.10073	-0.0760665	-0.303589	-0.280515	-0.313536	-0.00433694	-0.0376089	-0.299213	3.30097e+08
COG1	0.0233941	0.0255508	0.0424493	0.0143428	-0.0323956	-0.0112976	0.0473503	0.158984	0.150677	0.112993	0.0264343	0.00121903	0.140884	253097864
COG2	0.0184611	-0.0546444	0.0426439	-0.00346146	0.173379	0.065753	0.0320086	0.0576557	0.113623	0.105769	0.000749783	0.0903803	0.0923493	6.35802e+08
COG3	-0.0106248	0.0115705	-0.0204733	0.0158358	0.0350429	0.0251001	-0.0231836	0.121043	0.166366	0.111021	-0.000922943	0.0123198	0.13281	4.51349e+08
COG4	0.00848899	-0.0738907	0.0785171	-0.0552025	0.102191	0.0104422	0.00437666	0.0268614	-0.0195242	0.0148866	-0.0105218	0.0390034	0.00740793	244090432
COG5	-0.0291894	0.121785	-0.0584004	0.0175085	-0.109991	0.0616054	-0.025753	0.00726012	0.0108281	-0.00587434	0.0129259	-0.0247129	0.00407129	8.5059e+08
COG6	-0.0321666	-0.0781157	0.00884554	0.0250999	0.00837462	0.0440078	-0.0725778	-0.00375763	0.0454754	0.0594365	-0.0190842	-0.00673178	0.0337181	3.21422e+08
COG7	0.00872971	0.0323422	0.0177352	-0.0236034	0.052424	0.0214574	-0.00553786	0.0247779	0.0854875	0.0230208	0.00880094	0.0227812	0.0444287	1091791915
COG8	0.0166214	0.0198185	0.0231947	-0.00342992	0.0411923	0.00583875	-0.070206	-0.0142231	0.0347422	0.109186	0.0140512	-0.00772498	0.0432351	166444672
COIL	-0.0316683	-0.137656	0.141213	9.3483e-06	-0.00386684	-0.119769	-0.0138889	-0.0310414	0.260734	0.033605	-0.00702565	-0.0458415	0.0877659	4.66428e+08
COL12A1	-0.00284258	-0.0158773	0.0329802	-0.0295994	0.0798864	0.0779873	0.00797707	0.329959	0.392518	0.40464	-0.00383475	0.0552836	0.375706	6.80883e+08
COL14A1	0.00815225	0.0203747	0.00579264	-0.0542617	0.0407401	-0.00779087	-0.0788857	-0.0678806	-0.0883326	-0.100957	-0.00498554	-0.0153122	-0.0857235	5.64258e+07
COL15A1	0.0448568	-0.101297	0.0370473	-0.0272066	0.0978745	-0.0600969	-0.0639905	0.275501	0.262833	0.656148	-0.0116498	-0.00873765	0.398161	7.00838e+07
COL16A1	-0.050787	0.417652	-0.2184	-0.194417	0.150284	-0.018839	-0.103627	-0.174754	0.0702066	0.151039	-0.0114878	0.00927278	0.015497	NA
COL18A1	0.127147	-0.0722459	-0.0239316	-0.0273548	0.0261949	0.00691175	0.0686083	-0.233816	-0.0551599	-0.123185	0.000903752	0.033905	-0.137387	NA
COL1A1	0.0161792	0.105963	-0.120582	-0.0926356	-0.116189	-0.0822873	0.0468147	-0.651066	-0.516285	-0.684237	-0.0227689	-0.0505537	-0.617196	78684860
COL1A2	0.142041	0.163985	-0.402792	-0.151614	-0.422564	-0.566069	0.827956	0.157966	0.563762	-0.266881	-0.0620951	-0.0535589	0.151616	16915356
COL25A1	0.085848	-0.0299216	0.0763041	-0.12083	0.111202	-0.0437984	-0.00189445	-0.211177	-0.270798	-0.313778	0.00285007	0.0218364	-0.265251	69013464
COL2A1	-0.0243173	-0.124217	0.159127	-0.0123626	0.369418	0.184368	0.0820814	-0.148024	-0.0595531	-0.0187962	-0.000442536	0.211956	-0.0754578	29207582
COL3A1	-0.038039	0.0581925	0.0193321	-0.0509218	0.1036	0.0717744	0.042004	0.114471	0.116121	0.12432	-0.00285905	0.0724596	0.118304	4.9131e+08
COL4A1	-0.119721	-0.10702	0.334456	-0.0376631	0.25245	-0.0122549	0.0769387	-0.182335	-0.181589	0.210917	0.0175129	0.105711	-0.0510024	82805920
COL4A2	-0.0473237	0.0314445	0.0188954	0.00448146	0.100911	0.120857	0.0739229	0.557203	0.440328	0.638226	0.00187442	0.0985636	0.545252	3.40224e+08
COL4A3BP	-0.214945	-0.0932497	0.139195	-0.00665938	0.126248	-0.0707785	-0.0888797	-0.00250323	-0.104801	0.0436591	-0.0439149	-0.0111367	-0.0212149	2.62197e+08
COL4A4	-0.0898691	0.0980654	-0.161909	0.141993	-0.130998	0.0369079	-0.0934709	-0.00446131	0.0313094	-0.112351	-0.00292996	-0.0625203	-0.0285011	304110240
COL4A5	-0.0337603	0.0768086	0.0162575	-0.0396598	0.328094	0.0681309	0.268901	-0.140054	-0.354425	-0.279851	0.00491153	0.221709	-0.25811	NA
COL4A6	-0.00619813	0.0151103	-0.0610917	0.0611648	0.132794	0.0616097	-0.454603	1.0496	0.842003	0.985894	0.00224632	-0.0867332	0.959167	NA
COL5A1	-0.0438771	-0.00495198	0.0453237	0.0116943	0.0923774	0.0911658	0.0344299	-0.412361	-0.398912	-0.531287	0.00204723	0.0726577	-0.44752	1137273984
COL5A2	0.610446	0.0618402	-0.700615	-0.275368	-0.882652	0.0522172	0.62075	0.378295	0.254793	0.237062	-0.0759244	-0.0698949	0.29005	952460
COL6A1	-0.129108	-0.128649	0.0516019	0.0332032	-0.470641	-0.414594	0.676726	-0.0763367	0.377239	0.0130682	-0.0432381	-0.069503	0.104657	4.71893e+07
COL6A2	-0.151434	-0.144938	0.258899	0.0518298	-0.668192	-0.652116	1.01527	0.0173247	0.590937	-0.502292	0.00358903	-0.101681	0.0353231	36502824
COL6A3	-0.0872999	-0.101646	-0.0420119	0.121189	-0.776778	-0.61352	0.971636	0.0787288	0.664846	0.0341028	-0.0274422	-0.139554	0.259226	3.18939e+08
COL6A5	0.0230938	0.34561	-0.406899	-0.027199	-0.350829	0.299633	0.153552	0.365553	-0.378968	-0.133514	-0.0163485	0.0341188	-0.0489765	NA
COL7A1	-0.066415	0.0222619	0.0461631	0.00765647	0.0704879	0.0269325	0.0120826	0.412063	0.414913	0.721857	0.00241662	0.036501	0.516278	716650320
COL9A2	0.0737743	0.174805	-0.27724	0.0107402	-0.31713	0.106717	-0.0532227	0.182027	0.278839	-0.113922	-0.00448005	-0.0878786	0.115648	NA
COLGALT1	-0.0148004	0.0593128	-0.0180918	-4.31305e-05	-0.045446	0.0206853	-0.0289383	0.066957	0.0475371	0.110617	0.00659438	-0.0178997	0.075037	9.85545e+08
COMMD1	-0.0463023	0.0418934	0.0627752	-0.0615201	0.119638	-0.0795637	-0.0125312	-0.0503425	0.0929377	0.223115	-0.000788443	0.00918109	0.08857	365306104
COMMD10	0.0352802	-0.118378	0.0919364	-0.0394368	0.148782	-0.0509541	-0.0107003	-0.111112	-0.121438	0.176107	-0.00764941	0.0290426	-0.0188142	2.55471e+08
COMMD2	0.0902092	-0.0239911	-0.0612315	-0.0795062	-0.0546528	-0.0474505	0.095276	-0.022561	-0.0153316	-0.117017	-0.0186299	-0.00227576	-0.0516366	1.89083e+08
COMMD3	-0.0396862	-0.111857	0.131684	-0.0709412	0.130375	0.058031	-0.00605486	0.102368	-0.0602711	0.0939492	-0.0227002	0.0607838	0.0453486	286472992
COMMD4	-0.0307036	-0.145028	0.25349	-0.185677	0.11243	-0.0259007	0.0103797	-0.112497	-0.0844786	0.106808	-0.0269798	0.032303	-0.0300556	196416992
COMMD5	0.0435731	-0.0593725	0.0282954	-0.050187	0.0567081	0.075211	-0.0268516	-0.0359377	-0.0349997	-0.0941607	-0.00942276	0.0350225	-0.0550327	1874254661
COMMD6	-0.000988541	-0.136013	0.273707	-0.156458	0.163475	-0.179481	0.0661553	-0.188635	-0.072391	-0.2746	-0.00493839	0.0167165	-0.178542	5667770
COMMD7	0.0551857	-0.101366	0.0759052	-0.0364337	0.176949	0.0813066	-0.0494615	-0.225721	-0.100766	-0.0654944	-0.00167722	0.0695979	-0.13066	141183392
COMMD8	0.0920976	-0.0572142	0.0339009	-0.143109	0.138465	0.0644402	0.00707169	-0.137007	-0.114529	-0.0710206	-0.0185813	0.0699923	-0.107519	1.9873e+08
COMMD9	0.00570293	0.044393	-0.0123127	0.00254673	0.0353208	0.00931858	-0.000752625	-0.400255	-0.42704	-0.472543	0.0100825	0.0146289	-0.433279	412035264
COMP	0.112402	-0.175297	0.162292	-0.0363464	-0.289514	-0.538076	-0.57647	-2.04616	-2.1174	-2.53591	0.0157629	-0.46802	-2.23316	102459585
COMT	0.0755996	-0.035405	-0.0362355	1.65681e-05	0.0265669	0.106029	0.00137022	0.161072	0.225739	0.17411	0.000993913	0.0446553	0.186974	1010062741
COMTD1	-0.0635725	0.10705	-0.0967311	0.0586079	0.021298	-0.0409212	-0.0201519	0.16624	0.176036	0.129114	0.00133861	-0.0132584	0.15713	142581912
COPA	0.0442322	0.00744811	-0.0173753	-0.0142472	-0.00404963	0.0189984	0.00368096	-0.0183482	-0.0104695	-0.0316649	0.00501446	0.00620991	-0.0201609	1720310784
COPB1	0.0373668	-0.0406705	-0.00198585	-0.00853769	-0.0362612	0.0306087	0.0299467	-0.00957343	-0.0798698	0.0909973	-0.00345682	0.00809809	0.00051804	1850198997
COPB2	0.0807822	-0.00044794	-0.0237421	-0.0371943	-0.0106551	0.00196551	-0.0213416	0.0063372	-0.0556005	0.0905815	0.00484945	-0.0100104	0.0137727	7.05057e+08
COPE	0.0450745	-0.0837125	-0.00866991	-0.00903216	-0.0378787	-0.00861666	-0.0123494	-0.084913	-0.0997898	0.0103556	-0.014085	-0.0196149	-0.0581158	8.25538e+08
COPG1	0.0220026	-0.00522504	-0.0203404	-0.00794121	0.00255791	0.0458243	-0.00289306	0.0353377	0.0143197	0.0836088	-0.00287601	0.015163	0.0444221	2745920939
COPG2	0.0240785	-0.0466655	0.0956071	-0.0675043	0.0789976	0.00795269	-0.0126555	-0.00632315	-0.0396918	0.0488027	0.00137894	0.0247649	0.000929238	5.26745e+08
COPRS	-0.360283	-0.153796	0.00549962	0.279817	0.148846	-0.210715	-0.0685682	-0.914229	-0.734503	-1.26186	-0.0571906	-0.0434789	-0.970197	97941258
COPS2	0.0228643	-0.0327	0.00457697	-0.0262412	0.024485	-0.0376481	0.0181433	-0.0114827	-0.029451	0.118843	-0.00787497	0.00166008	0.0259697	1599586560
COPS3	-0.0250502	0.0021726	0.0559493	-0.0652688	0.0559394	-0.040853	0.0369841	-0.109181	-0.0268002	-0.0265169	-0.00804927	0.0173568	-0.0541659	9.59631e+08
COPS4	-0.0213708	-0.0292553	0.0371133	-0.0531022	0.0608439	-0.0174907	-0.00779089	-0.029833	0.00245247	0.133481	-0.0166538	0.0118541	0.0353668	1275709952
COPS5	0.0223638	-0.0445546	0.0696994	-0.100737	0.0291513	-0.099718	-0.0397881	-0.207808	-0.188587	0.0187607	-0.013307	-0.0367849	-0.125878	9.61209e+08
COPS6	-0.0439804	0.0402375	-0.0171399	0.0343301	-0.00885342	0.0550496	-0.0236987	-0.0851708	-0.083772	-0.0672225	0.00336185	0.00749918	-0.0787217	940044480
COPS7A	-0.0188457	-0.0397624	0.053977	-0.00232105	0.0617639	0.0860239	-0.0267969	-0.1034	-0.0436776	-0.0946435	-0.00173804	0.0403303	-0.0805736	5.63739e+08
COPS7B	0.0280533	-0.0223123	0.0878681	-0.00396751	0.0424336	0.00781687	-0.0408948	-0.0315054	-0.0348474	-0.0333912	0.0224104	0.00311857	-0.033248	5.39187e+08
COPS8	-0.00985665	0.0273874	0.0304562	0.0355769	0.0237754	0.00414763	-0.108139	-0.0278679	-0.0460814	0.0354803	0.020891	-0.0267388	-0.012823	9.85406e+08
COPS9	-0.438161	-1.27182	0.696006	0.27145	0.121508	-1.00631	-0.238993	0.267332	0.566704	0.678823	-0.185631	-0.374599	0.504286	NA
COPZ1	0.0603639	-0.0601989	-0.0149454	0.0381195	0.0856222	0.00219782	0.00985531	-0.0795539	-0.114044	-0.0303593	0.00583479	0.0325584	-0.0746524	1400226240
COPZ2	0.0817834	-0.108457	0.0467033	-0.0293691	0.00538323	-0.0214363	-0.0404494	-0.0794056	-0.157008	-0.127077	-0.00233494	-0.0188342	-0.121163	3.13915e+08
COQ10A	-0.00312403	0.230102	-0.385427	0.104982	-0.201668	0.140741	-0.0596368	0.411165	0.150696	0.0735883	-0.0133668	-0.0401879	0.211817	32115548
COQ10B	-0.0385855	0.0489115	-0.0730767	0.038888	-0.0107865	0.194383	-0.0147386	-0.32494	-0.359775	-0.360712	-0.00596565	0.0562861	-0.348476	2.32458e+07
COQ3	-0.0355377	-0.0410374	0.083462	-0.0519744	0.10908	-0.0231477	-0.123938	0.137139	0.0522036	0.143824	-0.0112719	-0.0126686	0.111055	3.06044e+08
COQ4	-0.0886974	0.186619	-0.209821	0.0967309	-0.266311	0.229858	0.0335265	-0.233035	-0.204252	-0.403286	-0.00379214	-0.000975583	-0.280191	23181432
COQ5	0.0877788	0.00653515	-0.0317597	-0.0636315	0.0347673	0.0396292	0.0961816	0.120906	0.0852786	0.218898	-0.000269297	0.0568593	0.141694	300988304
COQ6	0.157962	0.0416405	-0.116568	-0.100599	-0.151634	0.0837303	0.0961087	-0.00125237	-0.113532	0.275039	-0.00439101	0.00940181	0.0534184	76070476
COQ7	-0.232219	0.0646937	0.0492648	0.0996309	-0.121603	-0.00741669	-0.201155	-0.0951167	-0.138353	-0.352539	-0.00465739	-0.110058	-0.195336	228975776
COQ8A	0.00299638	0.00250523	0.0923311	-0.081165	0.136763	0.0586346	-0.0124441	-1.22027e-05	0.210153	-0.0500955	0.00416692	0.0609844	0.0533485	NA
COQ8B	0.0620094	-0.00972261	0.0186061	-0.0709557	-0.0731448	-0.0700076	-0.0556772	0.0894303	0.1002	0.282272	-1.571e-05	-0.0662765	0.157301	NA
COQ9	-0.12095	0.102992	-0.113259	0.0114663	-0.119632	-0.0443949	-0.049066	0.185689	0.150051	0.163752	-0.0299377	-0.0710311	0.166497	2.16256e+08
CORO1A	-0.0195155	-0.0791553	0.226009	-0.0779786	0.0568784	-0.17218	-0.115383	-0.0168182	0.0524532	0.0967441	0.0123398	-0.0768949	0.0441264	54368886
CORO1B	0.0289845	-0.0149367	-0.052552	-0.0255409	0.027251	0.0750671	0.011314	0.00699679	0.0449355	-0.0115984	-0.0160113	0.0378774	0.0134446	8.91901e+08
CORO1C	0.0415505	0.0900304	-0.121681	0.0120421	-0.0504117	0.061437	0.0385092	0.144775	0.211475	0.0585726	0.00548548	0.0165115	0.138274	1363605291
CORO2A	-0.0278084	-0.0625424	0.015317	-0.00574999	0.0605081	0.0650026	0.0255284	0.19267	0.165401	0.264865	-0.0201959	0.0503464	0.207645	2.56205e+08
CORO2B	-0.0517881	0.0437958	0.0492726	-0.0232637	-0.115733	-0.066518	-0.206125	0.0370419	0.124119	0.188996	0.00450417	-0.129459	0.116719	NA
CORO7	-0.0130666	0.02234	-0.00333049	-0.00273014	-0.0435228	0.0297587	-0.0181422	-0.0896086	-0.179953	-0.238834	0.000803204	-0.0106354	-0.169465	4.12077e+08
COTL1	0.021501	-0.0103917	-0.0103543	-0.00368205	-0.0611089	0.0273554	0.00931289	-0.0724285	-0.257104	-0.136657	-0.000731738	-0.00814687	-0.155396	1928425536
COX10	-0.123777	0.14182	0.14837	-0.158718	0.10168	0.100303	-0.153267	-0.244287	-0.0597005	-0.159378	0.00192379	0.016239	-0.154455	5361458
COX11	0.0858229	0.139568	-0.283069	-0.0362761	-0.287454	0.0185282	0.0421785	0.299781	0.0259825	0.137507	-0.0234885	-0.0755823	0.154423	189861899
COX15	0.0644463	-0.0506431	0.000967918	-0.0193679	-0.0488968	-0.102463	0.0447569	0.0348337	0.178525	0.0623351	-0.00114918	-0.0355342	0.0918979	1.22646e+08
COX16	-0.0450724	0.0126226	0.0734289	-0.0244988	0.156638	0.0519228	0.12716	0.0100491	-0.117681	-0.150786	0.0041201	0.111907	-0.0861391	6.29999e+08
COX17	-1.18866	0.441796	-0.142856	0.248367	-0.836029	0.128562	-0.168937	0.0393781	0.095632	-0.695248	-0.160339	-0.292135	-0.186746	7.77932e+08
COX18	0.0532009	0.107082	-0.0772597	-0.0142733	-0.0298466	0.0611297	0.0604481	-0.0981813	-0.133572	-0.227062	0.0171876	0.0305771	-0.152938	3.18735e+07
COX19	-0.00132549	0.0610128	-0.0820022	0.014777	0.00981811	0.102366	-0.0235128	0.376241	0.206714	0.450425	-0.00188446	0.029557	0.34446	3.51263e+08
COX20	-0.00323075	0.0292979	0.158177	-0.0953785	-0.0245036	-0.0597562	0.0518913	-0.00273753	0.0120072	0.156704	0.0222163	-0.0107895	0.0553245	4.84397e+08
COX4I1	0.00843186	0.0442081	-0.0612493	-0.0107737	-0.0873213	0.0129241	-0.00792674	-0.0245405	0.0136762	-0.0932734	-0.00484576	-0.0274413	-0.0347126	4191526528
COX5A	0.0691299	0.0498925	-0.14143	0.0243253	-0.0640161	0.0361379	-0.0161495	0.0367209	0.0244509	-0.0199662	0.000479406	-0.0146759	0.0137352	1219507221
COX5B	0.0761203	0.0270859	-0.159294	-0.0398411	-0.206527	0.0125871	0.0539642	0.243222	0.237255	-0.0877945	-0.0239821	-0.0466587	0.130894	2136642219
COX6A1	0.203116	0.0457891	-0.367596	0.0444307	-0.64965	0.0530404	0.0377228	-0.00043862	-0.207927	0.0711502	-0.018565	-0.186296	-0.0457383	53881712
COX6B1	0.0363704	-0.0231097	-0.0556879	0.0152674	-0.115877	-0.022734	0.0436401	0.0123357	0.1297	-0.112905	-0.00678996	-0.0316571	0.00971021	7.44316e+08
COX6C	0.00111623	0.136427	-0.184556	-0.00711954	-0.209817	0.069683	0.00362594	0.208354	0.217951	0.112056	-0.0135331	-0.0455028	0.179453	1402909013
COX7A2	0.104835	0.104578	-0.285762	0.039297	-0.225696	0.126052	-0.0114608	0.0972864	-0.0868881	-0.176511	-0.00926312	-0.0370349	-0.055371	2.09072e+08
COX7A2L	-0.0429785	0.0706959	-0.0765587	0.0535587	-0.0356642	0.0979307	-0.028773	-0.0518553	-0.0317488	0.0263933	0.00117934	0.0111645	-0.0190703	4.12816e+08
COX7B	-1.95177	0.697019	-0.637672	0.471509	-1.88909	-0.504378	-0.952672	-0.523523	-0.743308	-1.55775	-0.355228	-1.11538	-0.941528	6.65029e+08
COX7C	-1.19941	0.756466	-1.24393	0.522388	-1.52554	-0.794758	-1.032	-0.739387	-0.977733	-1.29981	-0.291121	-1.11743	-1.00564	1.60523e+08
COX8A	0.01189	0.1121	-0.165378	0.0675937	-0.246865	0.112879	-0.0364487	0.128694	0.153329	-0.135207	0.00655134	-0.0568116	0.048939	294165480
CP	-0.116939	-0.148092	0.380533	-0.209986	-0.0025475	-0.161356	0.0884491	-0.260312	-0.285692	-0.509815	-0.0236209	-0.0251514	-0.35194	5947614
CPA3	-1.87386	0.880817	-0.0356201	-0.0367283	-2.27072	-1.00723	0.83391	1.10958	1.27713	0.702499	-0.266348	-0.81468	1.02974	3678903
CPA4	-0.0710203	-0.0192702	0.061457	0.0129563	0.0158403	0.1135	0.0966775	0.897779	0.638471	0.768622	-0.00396931	0.0753393	0.76829	111052144
CPB1	-0.0983413	0.0450118	0.0191807	0.0272955	1.84703	-0.0667854	0.193498	0.0351082	-0.109516	-0.209146	-0.00171331	0.657913	-0.0945182	4824559
CPD	-0.0175449	0.00456625	-0.0401474	0.0316171	0.00201614	0.00952871	0.00574902	-0.0773179	-0.111534	-0.142624	-0.00537722	0.00576463	-0.110492	2212227819
CPEB2	-0.00318414	-0.0275033	-0.0647735	0.0964109	0.00796951	0.0145601	-0.00325713	0.011496	0.0162257	0.104962	0.000237486	0.00642417	0.0442278	33515272
CPEB4	0.041465	-0.0367398	0.0193113	0.0308165	0.0808853	-0.0303731	-0.00415783	-0.648126	-0.433542	-0.299002	0.0137132	0.0154515	-0.460223	72047544
CPM	-0.0286978	-0.0395045	0.127695	-0.0474039	0.00759906	-0.0723555	-0.152104	0.181729	0.273887	0.398108	0.00302209	-0.0722868	0.284575	233161488
CPNE1	0.175256	0.0533042	-0.268229	0.0124284	-0.181412	0.0671202	0.033436	0.087524	0.0263793	-0.0613174	-0.00681002	-0.026952	0.0175286	1247926741
CPNE2	0.0158745	-0.0287377	0.0740485	-0.0315552	0.0991418	0.0083379	-0.037646	0.0643402	-0.0533693	0.121293	0.00740752	0.0232779	0.0440879	83620464
CPNE3	0.0537241	-0.0101349	-0.0754546	-0.0474729	-0.0311878	0.0403369	0.0039561	-0.0662367	-0.0916448	-0.0730702	-0.0198346	0.0043684	-0.0769839	1166915392
CPNE8	0.0317183	-0.0520995	0.105107	-0.055185	0.121864	0.0448975	-0.00288248	-0.157792	-0.163182	-0.111787	0.0073853	0.0546265	-0.144253	313164432
CPOX	-0.0232446	-0.0305049	0.118145	-0.0668469	0.035821	-0.0268083	-0.0234389	0.0817173	0.134053	0.2241	-0.000612944	-0.00480874	0.146623	388195168
CPPED1	-0.0774788	0.0655659	0.0222141	0.0539952	0.0720902	-0.199453	-0.0892309	-0.0537716	-0.022064	-0.0291581	0.0160741	-0.072198	-0.0349979	267081440
CPQ	-0.272708	0.361683	-0.283461	0.118434	-0.445136	0.0679268	-0.364343	-0.278242	-0.629036	-0.682084	-0.019013	-0.247184	-0.529788	5096216
CPS1	0.0637414	0.0204605	-0.0498659	-0.016032	-0.046637	-0.00546816	0.00415864	0.118261	0.135786	0.111478	0.004576	-0.0159822	0.121841	6766808235
CPSF1	-0.016068	-0.00193752	0.0486078	-0.0103456	0.0159087	0.0483234	0.0229446	0.0564805	0.0641598	0.101825	0.0050642	0.0290589	0.0741552	2.92224e+08
CPSF2	-0.0641304	-0.0342492	0.0630487	-0.00605547	0.0955356	0.0168027	-0.00529341	-0.00995841	-0.00356727	0.148581	-0.0103466	0.0356816	0.0450183	5.54544e+08
CPSF3	-0.083934	-0.0766682	0.126985	0.032273	0.0982541	0.0075992	0.014649	-0.0830068	-0.0726078	0.0622199	-0.000335969	0.0401674	-0.0311316	390551632
CPSF3L	-0.030775	-0.183456	0.226852	-0.0436416	0.241411	-0.0393421	0.0928597	-0.185243	-0.0386482	0.055033	-0.00775519	0.0983096	-0.0562861	2.1019e+07
CPSF4	0.0448911	-0.0551892	0.0491461	-0.0941914	0.117687	-0.0281274	0.0220574	0.0312361	0.0664169	0.163418	-0.0138359	0.0372056	0.0870236	1.66332e+08
CPSF6	-0.00821909	0.12052	-0.132943	0.0163182	-0.0521589	-0.00968114	0.00854797	0.0446484	0.0893713	-0.105925	-0.00108085	-0.017764	0.00936487	872111328
CPSF7	-0.0107991	0.00624576	0.00391595	-0.00484903	0.0237913	0.0196425	0.0353375	0.298156	0.172424	0.240651	-0.0013716	0.0262571	0.237077	5.773e+08
CPT1A	-0.018227	0.0589165	-0.032963	-0.0115732	-0.0128632	0.0200008	-0.0168754	0.0941618	0.0609447	0.101717	-0.000961687	-0.00324592	0.085608	1462628800
CPT2	-0.00527771	0.00892962	0.0570968	-0.0230981	0.012362	0.00620426	0.027431	0.30277	0.293016	0.408785	0.00941266	0.0153324	0.334857	906103104
CPTP	-0.17889	0.147004	-0.226926	0.121907	-0.274311	-0.0612992	0.074512	-0.00599772	-0.031103	-0.376821	-0.0342263	-0.0870328	-0.137974	29096836
CRABP2	0.0517841	-0.0822892	0.0553184	-0.0294344	0.273661	0.159452	-0.0183551	-0.327475	-0.176374	-0.310697	-0.00115526	0.138253	-0.271515	8.29582e+07
CRADD	-0.0321118	-0.00131337	0.0584251	0.0972957	-0.120397	-0.0888597	0.0121899	-0.0776426	-0.203669	-0.187208	0.0305739	-0.0656889	-0.156173	34604872
CRAMP1	-0.0407224	0.0834386	0.03738	-0.0601097	0.0453766	-0.129017	-0.159355	-0.542455	-0.46841	-0.816125	0.00499661	-0.0809984	-0.608997	NA
CRAT	0.0485644	0.0605696	-0.0574858	-0.0407568	-0.0901042	0.0987333	-0.0189732	0.267327	0.293521	0.32277	0.00272287	-0.00344802	0.29454	2.29969e+08
CRBN	-0.057103	-0.0972781	0.0198185	0.00577073	0.0775408	-0.000306978	0.0662112	0.0400865	-0.0442221	0.0978709	-0.032198	0.047815	0.0312451	107020016
CRCP	-0.34395	0.159855	0.133873	0.00101286	0.0822765	-0.0136809	-0.0768546	0.217238	0.0266062	-0.0188799	-0.0123023	-0.002753	0.074988	7.71196e+07
CREB1	0.0800679	-0.16748	0.10506	-0.109228	0.0541721	0.00487276	-0.0202676	-1.45751	-1.70749	-1.39535	-0.0228952	0.0129257	-1.52012	153439680
CREB5	0.0782981	-0.00382882	-0.011843	-0.071548	0.0745149	-0.143305	-0.0991962	0.137196	0.221413	0.263342	-0.00223044	-0.0559955	0.207317	3.9438e+08
CREBBP	-0.200121	0.15236	-0.0769975	0.120235	-0.184219	-0.0575336	-0.0602659	-0.131299	-0.137318	-0.287815	-0.00113071	-0.100673	-0.185477	6.27467e+08
CREBZF	-0.31233	-0.0598334	0.130616	0.19396	0.0676114	0.0215645	0.0757856	0.229128	0.194433	0.129336	-0.0118969	0.0549872	0.184299	18578044
CREG1	-0.285208	0.121468	-0.146182	0.253467	-0.192438	-0.0777758	-0.256288	0.637564	0.599813	0.606071	-0.0141136	-0.1755	0.614482	8144912
CRELD1	0.125579	-0.143994	0.127537	-0.0689401	0.0908488	-0.0879697	-0.0922149	0.0945363	0.259701	0.336499	0.0100453	-0.0297786	0.230245	49724234
CRELD2	-0.00398946	0.0789081	-0.0763306	-0.0180778	-0.0874442	0.0522023	-0.0253821	0.12372	-0.0126182	-0.0265849	-0.00487244	-0.020208	0.0281722	2.72376e+08
CRIM1	-0.0754414	-0.00952029	0.0452619	0.0394768	-0.0178359	-0.0666308	0.00756451	0.415644	0.460117	0.529786	-5.57448e-05	-0.025634	0.468515	231738272
CRIP1	0.0392781	0.00837303	-0.124298	0.0203742	-0.214265	-0.0506368	-0.0425984	-0.278483	-0.317454	-0.357684	-0.0140681	-0.1025	-0.317874	998692304
CRIP2	0.0431329	0.0230343	-0.0892567	-0.014214	-0.140503	0.0206256	-0.0391494	0.00596291	-0.0213295	-0.0994838	-0.00932587	-0.053009	-0.0382835	2370492885
CRIPT	0.0941329	-0.0692525	0.0584999	-0.107954	-0.0995529	-0.0984628	0.116771	-0.573999	-0.728679	-1.04688	-0.00614351	-0.0270816	-0.783187	5.19838e+07
CRISPLD1	-0.161692	-0.147561	0.0832738	0.192505	-0.123938	-0.0875399	0.23266	0.572581	0.669249	0.466165	-0.00836859	0.00706057	0.569332	22607520
CRISPLD2	0.22218	0.100335	-0.291296	-0.0635115	-0.325297	0.113134	-0.514654	0.370002	0.191261	0.0250117	-0.00807323	-0.242272	0.195425	NA
CRK	0.0577567	-0.0747968	0.0670116	0.00505209	0.0147941	0.0231273	0.0660571	0.0806758	0.0303326	0.0495186	0.0137559	0.0346595	0.053509	799411328
CRKL	-0.0723149	-0.0619207	0.174056	-0.0716705	0.0883334	0.00556789	-0.0162993	-0.012032	0.0485171	0.178353	-0.00796243	0.0258673	0.0716126	8.34081e+08
CRLF1	0.049699	0.0934658	-0.0372341	-0.034856	-0.042479	0.0690927	-0.11235	-0.0261686	-0.0509484	-0.0596353	0.0177687	-0.0285786	-0.0455841	172696800
CRLF3	-0.0883498	-0.0927588	0.0687675	-0.0108929	0.0609222	-0.0820157	0.00428844	-0.116747	-0.0998624	0.120659	-0.0308085	-0.00560169	-0.0319833	2111870267
CRLS1	0.130336	0.140969	-0.0748359	-0.191962	-0.124213	-0.064146	-0.0307174	-0.253768	-0.064304	-0.176827	0.0011266	-0.0730256	-0.164966	18243674
CRMP1	-0.0572899	-0.10983	0.0507623	0.0403784	0.127741	-0.00696709	0.00136357	-0.0654817	0.0195079	0.174336	-0.0189947	0.0407123	0.0427874	6.71245e+08
CRNKL1	-0.0606151	-0.0733823	0.108502	-0.00100127	0.0909345	-0.01587	-0.0603664	0.00159516	0.0763073	0.0275773	-0.00662406	0.00489939	0.0351599	2.51113e+08
CROCC	-0.0259981	0.0511593	-0.0191957	0.0232666	0.0242741	0.0371007	-0.0580498	-0.261442	-0.333714	-0.284549	0.00730801	0.00110833	-0.293235	5.05635e+08
CROT	-0.217062	0.101951	-0.0756737	0.172654	0.188931	-0.071723	0.0960553	-0.0620784	-0.176533	-0.207192	-0.00453272	0.0710878	-0.148601	442893682
CRTAP	0.0409015	0.0281637	-0.00129351	-0.03269	4.63826e-05	0.0359182	0.0114961	0.147169	0.109723	0.23106	0.00877042	0.0158202	0.16265	1002538731
CRTC1	0.0255191	0.0240892	0.0395848	-0.0704877	0.148265	0.0562201	0.158937	0.0983136	0.1382	0.140121	0.00467633	0.121141	0.125545	9197062
CRTC3	0.0124653	-0.0509152	-0.010557	-1.91841e-05	0.155774	-0.0812132	-0.138547	-0.48407	-0.33344	-0.288335	-0.0122565	-0.0213286	-0.368615	1.05381e+08
CRY1	-0.229766	0.188522	-0.0851767	0.100409	-0.44419	-0.194377	-0.39385	-0.891386	-0.996316	-1.27383	-0.00650293	-0.344139	-1.05385	1.70135e+07
CRYAB	-0.0281228	-0.00335041	-0.0963738	0.0343613	-0.0184999	-0.00608631	-0.0415832	-0.189724	-0.14526	-0.273652	-0.0233714	-0.0220565	-0.202879	1334936320
CRYBG3	-0.0108151	-0.0309842	-0.0428827	0.0198864	-0.039367	0.00210902	0.0110006	-0.130969	-0.256277	-0.117371	-0.0161989	-0.00875249	-0.168206	5.24657e+07
CRYL1	0.0995164	0.30304	-0.726253	0.138275	-0.455997	0.377245	0.0525476	0.311144	0.159632	0.0693506	-0.0463557	-0.00873481	0.180042	6095404
CRYZ	-0.0117386	0.0117883	0.0186615	-0.00338624	-0.0116823	0.0877105	0.00618733	0.0611679	-0.00812454	0.0127016	0.00383124	0.0274052	0.021915	673247808
CRYZL1	-0.028247	-0.0345685	0.000532024	0.018567	0.010834	0.0230352	-0.0199737	-0.245616	-0.0672917	-0.0510918	-0.0109291	0.00463182	-0.121333	2.85877e+08
CS	0.109166	0.0145113	-0.0570131	-0.0358608	-0.0527369	0.0120643	0.0162671	0.118752	0.206113	0.135863	0.00770087	-0.00813517	0.153576	2900322987
CSDC2	0.040174	-0.0818608	0.11599	-0.0667618	0.159542	0.0638815	-0.0180442	-0.874794	-0.687188	-0.898188	0.0018854	0.0684599	-0.820057	34077728
CSDE1	-0.0171686	-0.0216787	0.00939256	0.030827	0.0698573	0.0332502	0.0299056	-0.215033	-0.258422	-0.289598	0.000343076	0.0443377	-0.254351	2138253397
CSE1L	0.00208004	-0.0192598	-0.0184803	-0.00569753	-0.00436024	-0.0105716	-0.00701554	-0.00405447	-0.0302656	0.0196221	-0.0103394	-0.0073158	-0.00489934	4032907648
CSF1	0.0815251	0.168884	-0.439913	0.12146	-0.458022	0.109645	0.0766179	0.512911	0.589083	-0.0449563	-0.0170109	-0.0905865	0.352346	24960358
CSGALNACT1	0.0739248	-0.167056	0.0778763	-0.0196068	0.205985	-0.0335598	0.125492	0.131697	0.185901	0.180698	-0.00871547	0.0993055	0.166099	572011235
CSK	0.0537248	-0.0270844	0.00567472	-0.0770152	0.058456	0.0191485	0.0194454	-0.000968282	-0.0435991	0.119418	-0.011175	0.03235	0.0249502	352302432
CSNK1A1	-0.292603	0.215134	-0.112027	0.0982054	-0.431235	0.0288256	-0.0262589	-0.0903656	0.0912319	-0.419206	-0.0228227	-0.142889	-0.139447	1.08551e+08
CSNK1D	0.100102	-0.308173	0.267649	-0.153783	0.349065	0.00114658	-0.156991	-0.285964	-0.211974	-0.362537	-0.0235513	0.0644069	-0.286825	4.08097e+07
CSNK1E	-0.0236521	0.0126331	0.0454255	-0.0172536	-0.00809784	0.0815978	-0.106915	0.13435	0.0223954	0.280223	0.00428824	-0.0111382	0.145656	8.20264e+07
CSNK1G1	0.00919175	-0.0930846	0.0964665	-0.0425063	-0.0748456	0.0328115	-0.0740013	0.27917	0.200009	0.447328	-0.00748317	-0.0386784	0.308836	91024746
CSNK1G3	0.163506	-0.217805	0.10288	-0.0705852	0.0350516	0.0714286	-0.0949016	0.128403	0.202805	0.137706	-0.00550108	0.00385955	0.156305	8.11847e+07
CSNK2A1	-0.043802	-0.0034361	-0.0231233	0.037573	-0.105452	-0.0205738	-0.00878322	-0.0271329	0.00752937	-0.0190693	-0.00819709	-0.0449364	-0.0128909	433710384
CSNK2A2	-0.0349336	0.0447364	-0.0436549	0.0130075	0.0245281	0.0522386	-0.00117883	0.0512918	0.068349	0.122091	-0.00521117	0.025196	0.0805772	9.9357e+08
CSNK2B	0.0373497	0.0433777	-0.0912892	0.00501285	-0.0488359	0.0487381	-0.0103911	0.0526943	0.146331	-0.066849	-0.00138723	-0.00349632	0.0440586	7.6385e+08
CSPG4	0.0138069	-0.044248	0.026557	-0.00364708	0.0758874	-0.00191463	0.048473	0.205755	0.155631	0.310729	-0.00188278	0.0408152	0.224038	3.23275e+08
CSPP1	-0.0192643	-0.00272102	-0.0202286	-0.0128104	0.0653382	0.0349696	-0.0344148	0.561826	0.422488	0.639281	-0.0137561	0.0219643	0.541199	6.65504e+07
CSRP1	-0.0166151	0.086576	-0.142132	0.0700668	-0.0830351	0.0560684	-0.00204866	-0.015106	-0.0383277	-0.266737	-0.000526087	-0.00967178	-0.106724	3897111125
CSRP2	0.0711856	0.0246852	-0.0426231	-0.0199549	-0.138274	-0.0406986	-0.0270761	0.181519	0.210901	-0.0356317	0.00832321	-0.0686831	0.11893	8.37672e+08
CST3	-0.0192126	-0.024288	0.144818	-0.0418637	0.0887985	-0.128196	0.00753711	1.54182	1.57617	1.75696	0.0148635	-0.0106203	1.62498	2.59544e+08
CSTB	0.180658	0.0402162	-0.0738753	-0.108033	-0.0896893	0.0621623	0.018984	-0.342061	-0.42794	-0.336021	0.00974149	-0.00284768	-0.368674	3809761195
CSTF1	0.0208728	-0.14122	0.150575	-0.0799554	0.154409	-0.0168805	0.0819574	0.030095	0.0555962	0.163102	-0.0124319	0.0731621	0.0829311	3.30417e+08
CSTF2	-0.0268053	0.0809412	-0.067601	0.0523536	-0.0653287	0.0588002	0.0194653	0.0711028	-0.0445325	-0.148306	0.00972214	0.00431231	-0.0405785	720620864
CSTF2T	-0.110594	0.0145823	-0.109996	0.132452	0.00864316	-0.0307515	-0.0477628	0.0633565	-0.235105	-0.23746	-0.0183888	-0.0232904	-0.136403	159900160
CSTF3	0.00941726	-0.0510247	0.0492932	-0.0184578	0.0485013	0.0620531	0.0136473	-0.0834789	-0.0947886	0.0256248	-0.00269302	0.0414005	-0.0508809	7.45933e+08
CT83	0.00391868	0.0809781	0.0398261	-0.115729	0.0178476	-0.0301344	0.00984634	0.118665	0.126242	0.200564	0.00224848	-0.000813487	0.14849	48062304
CTBP1	-0.0376214	-0.142827	0.173087	-0.0244295	0.185245	-0.0350002	-0.0752327	0.0206202	0.00594476	0.102118	-0.00794771	0.0250041	0.0428943	3.30851e+08
CTBP2	-0.225004	-0.0647269	0.181016	0.0447739	-0.0312188	-0.144488	-0.0363624	-0.122945	-0.085047	0.0298471	-0.0159853	-0.0706899	-0.0593817	2.67244e+08
CTBS	0.188704	-0.0604094	-0.0941397	0.0616109	0.0374929	0.14281	0.0905392	0.349474	0.261674	0.406233	0.0239414	0.0902806	0.339127	22260800
CTC1	-0.50816	0.562645	-0.544496	0.21306	-0.867938	-0.362466	-0.169934	0.0996043	-0.37184	-0.532734	-0.0692376	-0.466779	-0.268323	40444220
CTCF	-0.0342532	-0.0679558	0.0571964	0.0208055	-0.0138115	-0.0320566	0.0216812	0.0157233	0.0303403	0.0579295	-0.00605178	-0.0080623	0.0346644	3.54488e+08
CTDP1	-0.040666	0.0557658	-0.0352299	0.0283069	0.0254603	-0.0130966	0.0200798	-0.0754609	-0.114558	-0.112098	0.00204421	0.0108145	-0.100706	825799232
CTDSP1	0.146109	-0.225489	0.0994987	0.0523092	-0.0726283	-0.151602	-0.0292129	-0.129732	-0.188353	-0.59125	0.0181069	-0.0844812	-0.303112	48981380
CTDSPL2	-0.0288608	-0.000361174	0.0316258	-0.056109	-0.0761313	0.0327833	-0.0327628	-0.072432	-0.022782	-0.10579	-0.0134263	-0.0253703	-0.0670013	489096416
CTGF	0.0095677	0.0573442	0.0660303	0.00315643	0.0589052	0.135128	0.179626	1.46624	1.79413	1.64999	0.0340247	0.124553	1.63679	323559232
CTH	0.0521176	-0.0156075	0.000421374	-0.0634259	0.133518	-0.0859879	-0.0160771	-0.019923	0.0863791	0.202606	-0.00662362	0.0104842	0.0896873	1.68907e+08
CTIF	-0.00435597	0.019256	0.0395685	-0.00170117	0.138064	-0.00220164	0.0505975	0.0505807	-0.0433937	0.0193599	0.0131919	0.0621532	0.00884893	5.32357e+08
CTNNA1	0.0145472	-0.00179793	0.0061318	0.00424631	0.0244203	0.0139829	-0.0106055	-0.350673	-0.340629	-0.393032	0.00578184	0.0092659	-0.361445	2006105643
CTNNA2	-0.198929	0.19691	-0.345493	0.263011	-0.0630658	-1.74269	-0.343799	-0.698445	-1.01185	-1.79875	-0.0211252	-0.716518	-1.16968	19789008
CTNNAL1	-0.0355115	0.0141754	-0.0173346	-0.0046929	-0.0122472	-0.0141736	-0.0578157	-0.389569	-0.328719	-0.345336	-0.0108409	-0.0280788	-0.354541	7.89833e+08
CTNNB1	-0.0226255	-0.00919009	-0.0669532	0.0244503	-0.0775803	-0.00542208	-0.0301478	-0.0607794	0.0165182	-0.132186	-0.0185796	-0.0377167	-0.0588158	5.92124e+08
CTNNBIP1	-0.103597	-0.0466173	0.28727	-0.15186	0.22393	-0.176028	-0.0302345	-0.0273852	0.0279131	0.343232	-0.00370121	0.00588909	0.114587	NA
CTNNBL1	-0.0170855	0.0027616	0.0375878	-0.0148739	0.0629541	-0.0951953	0.000549459	0.0623682	-0.0446293	0.0661638	0.0020975	-0.0105639	0.0279676	6.64784e+08
CTNND1	0.0164169	-0.0198829	0.054915	-0.0528687	-0.138947	-0.183437	-0.107576	-0.00737565	-0.0158919	-0.0338767	-0.000354932	-0.14332	-0.0190481	8.2839e+08
CTPS1	0.0721994	0.00650821	-0.0844537	-0.00241429	-0.0263219	0.030381	0.0251153	0.00428109	0.0260602	0.0261686	-0.0020401	0.00972477	0.0188366	1954990592
CTPS2	0.023475	-0.0419335	0.0653243	-0.0320495	0.0935212	-0.0150875	-0.0836555	-0.190159	-0.147179	0.00513575	0.00370404	-0.00174059	-0.110734	2.24964e+08
CTR9	0.0401193	0.000831446	-0.0231851	-0.0209378	-0.0112031	0.033718	-0.00375619	-0.199369	-0.184184	-0.289091	-0.000793041	0.00625288	-0.224215	961845344
CTSA	0.11062	-0.0335945	-0.0129626	-0.0435586	-0.0620136	0.0664566	-0.0457403	0.0129686	0.0365275	-0.0245776	0.00512613	-0.0137658	0.00830616	3.58465e+08
CTSB	-0.0704557	0.00887613	0.00641095	-0.0685757	0.171675	-0.0254624	-0.0590398	0.230468	0.207256	0.691943	-0.0309361	0.0290577	0.376555	1112571627
CTSC	0.0356294	-0.0918261	0.0809393	-0.0799105	0.0241648	0.00236935	0.00149266	0.0644382	0.192384	0.300684	-0.013792	0.00934228	0.185835	132792320
CTSD	0.0371025	-0.0599971	-0.0506719	0.0183124	-0.0725778	0.0321881	0.0424606	-0.221851	-0.189112	-0.206095	-0.0138135	0.00069031	-0.205686	1602961152
CTSH	-0.0191211	0.302532	-0.522368	0.13279	-0.476287	0.287326	-0.286045	0.186664	-0.298066	-0.200225	-0.0265416	-0.158335	-0.103875	73390864
CTSL	0.0239536	0.0268276	-0.0892644	-0.0485681	-0.131458	-0.00555731	-0.00309695	0.217068	0.26501	0.239451	-0.0217628	-0.0467041	0.24051	198900576
CTSZ	0.0874595	0.0515217	-0.140842	-0.0545517	-0.0368979	-0.0103933	-0.0183476	-0.0827097	-0.119223	-0.288613	-0.014103	-0.0218796	-0.163515	1014871104
CTTN	0.00217295	0.0587916	-0.0592474	-0.0143256	-0.0818001	-0.0249601	-0.0336111	-0.0168856	-0.0200142	-0.101075	-0.00315209	-0.0467904	-0.0459915	2494701909
CTTNBP2NL	-0.0165678	0.00346262	0.0557309	-0.000726983	0.0460187	0.0511075	0.0136752	-0.230284	-0.207581	-0.377686	0.0104747	0.0369338	-0.27185	2096608800
CTU1	-0.0329771	0.0365752	0.000295978	0.0333471	0.109827	-0.0196658	0.0752526	-0.387392	-0.504461	-0.383797	0.00931031	0.0551379	-0.425217	7.82811e+07
CTU2	-0.0511719	0.128196	-0.0340674	-0.0091167	-0.0847171	0.042416	-0.00608687	-0.154813	-0.0999518	-0.10943	0.00846001	-0.0161293	-0.121398	113915228
CUEDC1	0.0634504	-0.0544619	-0.0996108	0.0244738	-0.144777	-0.000765642	-0.222026	-0.374307	-0.641894	-0.591194	-0.0165371	-0.122523	-0.535798	89216871
CUEDC2	-0.118357	-0.0456472	0.164799	-0.0434196	-0.0868013	-0.069956	-0.0988122	0.117096	0.116249	0.0739656	-0.0106563	-0.0851898	0.102437	190495600
CUL1	0.0276339	-0.093026	0.115641	-0.0285933	0.11977	0.00660156	0.0237068	-0.00518637	-0.0391407	0.111	0.00541385	0.050026	0.0222242	3.6155e+08
CUL2	0.0141444	-0.0217122	0.00532383	-0.0209524	-0.00310237	0.0322536	0.0696944	0.0106413	0.0318291	0.132325	-0.0057991	0.0329485	0.058265	2407712085
CUL3	0.0124601	-0.00271282	0.00523674	-0.00390912	0.0688055	0.0220591	-0.0236327	-0.0412209	-0.0892577	-0.0234486	0.00276873	0.0224106	-0.0513091	9.02492e+08
CUL4A	-0.0175488	0.00177195	0.0260333	0.0159644	0.10648	0.00510318	-0.00284019	-0.136748	-0.142395	-0.119785	0.00655521	0.0362478	-0.132976	1463282688
CUL4B	-0.0600684	0.0439977	-0.0633641	0.0702549	0.0147919	0.00086807	-0.035542	0.038539	-0.0873999	-0.109166	-0.00229496	-0.00662735	-0.0526756	1246260843
CUL5	0.026504	0.00994751	-0.028052	0.0119278	0.0737788	0.0973066	-0.00473282	0.0607787	0.0614179	0.093305	0.00508183	0.0554508	0.0718339	274779488
CUL7	-0.0100363	0.0408735	-0.00949961	-0.00807947	0.0267399	0.0304987	-0.117355	-0.00543545	0.0859058	0.123569	0.00331453	-0.0200388	0.0680131	2.84116e+08
CUL9	-0.568596	0.437669	-0.337886	0.265779	-0.522154	0.116742	-0.121053	0.312398	0.335123	-0.198239	-0.0507587	-0.175488	0.149761	465893034
CUTA	0.0530044	0.0207351	-0.183379	0.0311484	-0.093774	-0.0440119	0.0773732	-0.0479894	0.0370749	-0.0353127	-0.0196227	-0.0201376	-0.0154091	2180166549
CUTC	0.0412756	-0.0819111	0.0984632	-0.0514381	0.196425	0.15435	-0.0158283	0.0552595	0.0432572	0.331717	0.00159739	0.111649	0.143411	1.4747e+08
CUX1	-0.0423666	-0.0557187	0.0562202	-0.00972635	0.068011	-0.0331342	-0.00594504	-0.174997	-0.158197	-0.14757	-0.0128979	0.00964392	-0.160254	1852397771
CWC15	0.0140122	0.00395887	-0.0258526	-0.0387871	0.0329153	0.0396847	-0.00259811	-0.0905095	-0.133465	-0.147481	-0.0116671	0.023334	-0.123819	301092368
CWC22	-0.015469	-0.0146737	0.0909001	0.0095466	0.0644478	0.0172616	0.0309974	-0.101435	-0.085513	0.0231418	0.017576	0.0375689	-0.0546021	158871488
CWC25	-0.0527223	0.0304685	0.018472	0.0149897	-0.0092329	0.0368287	-0.0737759	-0.292656	-0.297368	-0.41769	0.00280195	-0.0153934	-0.335904	6.57772e+08
CWC27	-0.321553	-0.120042	0.347303	0.0570557	0.0383066	-0.145945	-0.0966082	0.0547192	0.00271396	0.152375	-0.0093092	-0.0680821	0.0699361	3.40138e+08
CWF19L1	-0.033762	-0.0199955	0.041028	-0.0817422	0.123357	0.0558733	0.0309753	0.0419023	0.0764589	0.130042	-0.0236179	0.0700684	0.0828012	3.38399e+08
CWF19L2	-0.0683822	-0.0191291	0.00896076	0.0121551	0.0306551	0.00231903	-0.055892	-0.0462506	0.049907	0.0304039	-0.0165989	-0.0076393	0.0113534	8.23342e+07
CXADR	0.0403712	-0.0324057	0.0234561	-0.0663623	0.0321007	-0.0640237	-0.0216988	0.0519123	0.077062	0.202448	-0.0087352	-0.0178739	0.110474	3.71493e+08
CXCR4	-0.0511196	0.0516301	-0.477206	0.552573	-0.273	0.181365	-0.346594	0.264549	0.207408	0.101999	0.0189693	-0.146076	0.191318	77162454
CXorf23	0.187083	-0.0973247	-0.00274115	-0.0920246	0.179398	0.0251999	-0.00545989	-0.00237286	-0.209627	-0.543278	-0.00125183	0.0663793	-0.251759	1777927479
CXorf38	0.0219365	0.0396166	-0.0478139	-0.0316882	0.0222851	-0.0161298	-0.000977919	0.0587466	-0.0710482	-0.0226532	-0.00448722	0.00172579	-0.0116516	1.32924e+08
CXorf56	-0.0870796	-0.0324063	0.0496899	-0.0529746	0.0730365	-0.145557	-0.0523955	-0.593312	-0.668572	-0.584008	-0.0306927	-0.0416388	-0.615297	271671760
CXorf57	0.215348	0.126488	-0.679292	0.12324	-0.66957	0.121079	0.159456	-0.16738	-0.317229	-0.559232	-0.0535543	-0.129678	-0.347947	31049184
CXXC1	-0.046434	0.0263068	0.0575885	-0.0662311	-0.0574416	-0.0396955	-0.0280946	0.0530713	0.029713	0.1726	-0.00719243	-0.0417439	0.085128	1.66024e+08
CXXC5	0.0960249	0.0118174	0.00938237	-0.102847	-0.0254181	-0.0203758	-0.18204	-0.846964	-0.728952	-0.985429	0.00359435	-0.0759448	-0.853782	245117088
CYB561	0.00321823	0.0264427	-0.0881104	0.0538303	-0.0796661	0.00655692	-0.0993523	-0.267091	-0.275946	-0.316217	-0.00115479	-0.0574871	-0.286418	6.14048e+07
CYB561A3	0.0594653	0.149216	-0.196504	-0.0166003	-0.136388	0.0185584	0.0873877	0.12576	0.0275336	-0.0175995	-0.0011058	-0.0101473	0.0452313	88504174
CYB5A	-0.0266247	-0.019988	0.103218	-0.0150323	0.0836635	-0.0769067	-0.0869935	0.0866431	0.143505	0.0346265	0.0103933	-0.0267456	0.0882582	1339388491
CYB5B	-0.0673738	-0.0992493	-0.133201	-0.00525827	0.0112414	-0.278908	-0.106865	0.327117	0.121	0.357504	-0.0762705	-0.124844	0.26854	387258432
CYB5D2	-0.0869029	0.124107	-0.254869	0.180243	-0.270859	0.163532	-0.203824	0.139301	-0.23643	-0.238957	-0.00935528	-0.103717	-0.112029	1109775
CYB5R1	-0.0509406	0.062161	0.0151698	0.00357966	-0.0220196	0.00177043	-0.0141746	0.125692	0.0725442	0.187263	0.00749248	-0.0114746	0.1285	5.26341e+08
CYB5R2	0.113833	0.107454	-0.118814	-0.0119593	-0.119767	0.096991	-0.000734273	0.134368	0.000731667	-0.0108584	0.0226284	-0.00783679	0.0414139	1080179656
CYB5R3	-0.0380625	-0.0778723	0.0311126	0.031327	-0.0116616	-0.00423451	0.0400728	0.0880779	0.296386	0.246382	-0.0133738	0.0080589	0.210282	2950106965
CYB5R4	-0.0100336	-0.135303	0.018444	0.0686719	0.0458805	0.0152265	-0.0619415	-0.0868854	-0.103106	0.014887	-0.014555	-0.000278172	-0.0583681	1.69206e+08
CYBA	-0.188331	0.404561	-0.378039	0.0729378	-0.326111	0.280352	-0.358325	0.345238	-0.270201	0.146542	-0.0222177	-0.134695	0.0738597	2.38639e+07
CYBRD1	-0.160202	0.0244615	0.107613	-0.0730026	0.102809	-0.371111	-0.135833	0.117945	0.198639	0.381588	-0.0252824	-0.134712	0.232724	2.04557e+08
CYC1	0.00974554	0.0113769	-0.0423422	0.0226709	-0.0519531	0.00656717	0.0254496	0.08127	0.137863	0.00114855	0.000362803	-0.00664544	0.0734274	2292021717
CYCS	0.0542386	0.0441698	-0.192812	0.0329592	-0.129019	-0.0332319	0.0452098	0.131754	0.114105	0.0247922	-0.0153612	-0.0390137	0.0902171	6.50987e+08
CYFIP1	-0.00722867	-0.0580668	0.100568	-0.0782673	0.0690623	0.0166982	-0.0221958	-0.133276	-0.0282819	0.0869241	-0.0107486	0.0211882	-0.0248778	916533920
CYFIP2	-0.0713497	0.0903276	-0.0492465	0.0613315	0.00236186	0.034363	-0.0960744	-0.0973935	-0.167057	-0.179723	0.00776572	-0.0197832	-0.148058	7.63977e+07
CYHR1	-0.00529117	-0.0652777	0.0777202	-0.0111808	0.112401	0.176011	0.146734	0.128229	0.199663	-0.0694714	-0.00100738	0.145049	0.0861402	6.21649e+07
CYLD	-0.21811	-0.0538739	0.0787768	0.10905	0.254256	0.0307702	0.086039	0.110845	0.179754	-0.0257796	-0.0210393	0.123688	0.0882731	42248041
CYP1B1	-0.0529205	0.0292632	0.060149	-0.0193509	-0.189545	-0.0811549	0.0250134	-0.0786701	-0.0480463	-0.0677895	0.0042852	-0.0818955	-0.0648353	25030496
CYP20A1	-0.0763315	0.0188881	0.0918621	-0.0417143	0.130625	0.149578	-0.00886631	0.166645	0.251356	0.443048	-0.00182389	0.0904456	0.287017	1.32256e+08
CYP2S1	0.124579	0.0531722	-0.0850209	-0.0445199	-0.00235735	-0.0324829	-0.0983038	0.192165	0.216488	0.242034	0.0120527	-0.0443814	0.216896	4.82706e+07
CYP2U1	0.0982654	0.0104339	-0.0155268	-0.0793882	0.0241167	-0.0730703	-0.0550449	-0.285087	-0.100483	-0.2564	0.00344607	-0.0346662	-0.21399	34077728
CYP4F11	-0.153361	0.0856678	-0.105959	0.078611	-0.03907	0.0650666	0.110514	0.339571	0.321142	0.222606	-0.0237604	0.0455034	0.29444	4.68221e+07
CYP4F12	0.269007	0.111126	-0.505547	0.025353	0.0574058	-0.133313	0.106383	-0.172373	0.244669	-0.0185006	-0.0250153	0.0101585	0.017932	68433368
CYP4F2	0.0802866	0.0484387	-0.180388	0.048548	0.0376345	0.155993	-0.0176318	0.640213	0.797748	0.506584	-0.000778618	0.0586653	0.648182	NA
CYP51A1	0.0404406	-0.156517	0.358739	-0.0935132	0.160437	-0.0327068	-0.0467088	-1.083	-1.0167	-1.07093	0.0372873	0.0270071	-1.05687	1905362981
CYR61	-0.0864746	0.0559159	-0.0737736	0.0640956	-0.133686	0.010657	0.141485	1.59707	1.88041	1.6705	-0.0100592	0.00615195	1.716	750142592
CYTH1	-0.0736568	-0.0842424	0.134867	-0.0245203	0.0856468	0.068657	0.00354404	-0.264756	-0.290599	-0.237381	-0.011888	0.0526159	-0.264245	908757184
CYTH2	0.0454398	-0.0176396	-0.0204316	0.0608932	-0.132162	-0.05914	-0.141847	-0.564988	-0.58242	-0.904211	0.0170655	-0.11105	-0.683873	7.87208e+07
CYTH3	-0.210011	-0.0265143	0.0773375	0.0803977	0.0954363	0.15073	0.0247435	-0.174395	-0.203631	-0.294157	-0.0196975	0.0903032	-0.224061	178733000
DAAM1	-0.0165742	-0.0539009	0.0684477	-0.0139606	0.0428636	0.0404178	0.0422715	-0.268865	-0.231599	-0.262755	-0.00399701	0.0418509	-0.254406	1.08016e+08
DAB1	-0.0191931	-0.0331619	0.0314329	0.0322001	0.143377	0.112055	0.0101949	-0.356867	-0.422544	-0.567077	0.0028195	0.0885424	-0.448829	2.38532e+08
DAB2	-0.116345	-0.125043	0.105919	0.0737527	0.00115373	-0.089104	-0.0917826	-0.746031	-0.780502	-0.871199	-0.015429	-0.059911	-0.799244	1680814805
DAB2IP	-0.0530738	-0.0669703	0.109375	-0.018657	0.0756795	-0.0526119	-0.0103656	-0.197286	-0.162137	-0.119259	-0.00733141	0.00423403	-0.159561	2149814459
DAD1	-0.0346714	-0.127936	0.129441	-0.00437298	0.135108	-0.0154733	0.0381981	0.08218	0.18638	0.407918	-0.00938482	0.0526108	0.225493	4.73917e+08
DAG1	-0.04104	0.0812377	-0.0781158	0.0265499	-0.0437359	-0.0411914	-0.0377034	-0.188596	-0.218515	-0.334355	-0.00284205	-0.0408769	-0.247155	1655169792
DAGLB	0.0473821	-0.0471388	0.051803	-0.0167494	0.0723959	0.123525	-0.0109763	0.183729	0.0915448	0.041687	0.00882424	0.0616481	0.105654	120973672
DALRD3	-0.00895631	0.0696352	0.0230771	-0.00636668	0.0531762	0.106168	-0.0473204	-0.0273644	0.0181892	-0.0633764	0.0193473	0.0373413	-0.0241839	1.14203e+07
DAP	0.0623709	-0.234381	0.275904	-0.207041	0.0432212	-0.505744	-0.0647382	-1.64193	-1.22413	-1.62408	-0.0257868	-0.175754	-1.49671	1.58315e+08
DAP3	0.0572225	0.0174058	-0.0123798	-0.0323039	-0.00178426	0.0482969	0.0303284	0.0018526	0.0199332	0.050766	0.00748616	0.0256137	0.024184	1339512939
DAPK2	0.190304	0.0186723	-0.0844104	-0.125111	0.170337	0.781813	0.312209	0.14722	0.353871	-0.138111	-0.000136243	0.421453	0.120993	7767131
DAPK3	-0.110179	-0.0990464	0.0875822	-0.00233754	0.112191	-0.0331129	0.0761973	0.212477	0.20263	0.205478	-0.0309951	0.0517584	0.206861	1451564256
DARS	0.0430242	-0.00969906	-0.0206031	-0.0151632	-0.0467833	-0.0124528	0.0153474	0.00808858	-0.0547626	0.0953369	-0.000610273	-0.0146295	0.016221	1863895168
DARS2	0.00690868	-0.0219199	0.018976	-0.0339348	0.0194439	0.0217119	-0.0226056	-0.0637757	0.160239	0.151909	-0.00749253	0.00618341	0.0827908	7.61024e+08
DAXX	-0.137485	0.0216511	0.133854	-0.0918364	0.145543	-0.0588789	0.00819614	-0.0251166	0.0118393	0.127606	-0.0184543	0.03162	0.0381097	8.56672e+07
DAZAP1	-0.0901448	-0.0776358	0.00560967	0.171726	-0.0114959	0.19448	-0.0300104	-0.0186744	0.000819977	0.221997	0.00238866	0.0509914	0.0680475	5.66285e+08
DAZAP2	-1.08318	0.041125	0.209113	0.425049	0.966789	0.300305	0.613096	0.010834	-0.456276	-1.65237	-0.101973	0.62673	-0.699269	5289436
DBF4	-0.0030601	0.00968657	-0.00898294	-0.0222637	0.00264656	-0.0636937	-0.0282865	0.62792	0.629416	0.770465	-0.00615504	-0.0297779	0.675934	2.1242e+08
DBI	0.092239	-0.0258087	-0.00877988	-0.00938839	-0.0139918	0.00120776	0.0115849	-0.101281	-0.0992074	-0.0338201	0.0120655	-0.000399729	-0.0781028	1766050773
DBN1	-0.140639	-0.0355909	0.201608	-0.0505747	0.113276	0.00651963	0.0117468	0.252003	0.197796	0.295259	-0.00629916	0.0438476	0.248353	2611921920
DBNL	-0.0333899	0.0522093	-0.0443784	0.0657509	-0.0828626	0.0106105	0.00906736	-0.114723	-0.142173	-0.279778	0.010048	-0.0210616	-0.178891	1312225835
DBR1	-0.0131403	-0.0362451	0.00146452	0.0273394	0.0866692	0.00947114	-0.0116722	-0.0463492	-0.0351271	0.12036	-0.00514537	0.0281561	0.0129614	197221648
DBT	-0.0244515	-0.0365646	-0.0347539	0.0176395	-0.0886123	-0.0339365	-0.0821505	0.239295	0.161079	0.267121	-0.0195326	-0.0682331	0.222498	4.32354e+08
DCAF10	0.0769776	0.0372146	-0.12115	0.0757273	0.0421116	-0.0371553	0.0372382	-0.233362	0.0482961	-0.0645231	0.0171924	0.0140648	-0.0831962	6.78034e+07
DCAF11	-0.0207362	-0.146921	0.258072	-0.109234	0.251368	-0.0638876	0.041712	-0.127749	-0.128006	0.0489916	-0.00470492	0.0763973	-0.0689213	5.27645e+07
DCAF12	-0.259788	0.0873858	-0.124097	0.0248273	0.0459299	0.0160599	-0.0621999	-0.613097	-0.576634	-0.402997	-0.0679178	-7.00359e-05	-0.530909	1035431829
DCAF13	-0.00699167	-0.0325513	0.0748845	-0.0177393	0.0909242	-0.00285469	-0.0743112	-0.549058	-0.575103	-0.571537	0.00440056	0.00458609	-0.565233	6.55524e+08
DCAF15	0.00116608	-0.0269636	-0.0267311	-0.0459971	-0.0297597	-0.00787871	-0.0300309	-0.143579	-0.0232476	-0.0414508	-0.0246314	-0.0225564	-0.0694257	22771374
DCAF16	0.0884001	0.149821	-0.71206	0.107769	-0.54845	0.0792364	-0.0896504	0.0145463	-0.167976	-0.521849	-0.0915175	-0.186288	-0.225093	69908818
DCAF4	-0.13082	-0.0242944	0.0862094	0.0514879	0.12914	0.113721	0.114396	0.0708022	0.114744	0.139856	-0.00435421	0.119086	0.108468	190365120
DCAF5	-0.0917547	-0.124587	0.271067	0.0497173	0.089752	-0.13631	-0.0186944	-0.0281743	-0.296902	-0.238468	0.0261107	-0.0217509	-0.187848	1.22232e+08
DCAF6	-0.0286131	0.00900268	0.000198097	-0.00413303	-0.039326	0.0304161	-0.0596747	-0.26793	-0.291816	-0.219363	-0.00588633	-0.0228615	-0.259703	4.45202e+08
DCAF7	-0.0294197	0.0153547	0.0416904	-0.0448611	0.0782784	0.0351387	-0.0190417	0.0662122	-0.105715	0.167768	-0.0043089	0.0314585	0.0427552	4.06273e+08
DCAF8	-0.0542715	0.00179174	0.0336524	-0.0202192	0.0172342	-0.0973341	-0.0537589	-0.237124	-0.254357	-0.268828	-0.00976165	-0.0446196	-0.253436	1.67905e+08
DCAKD	-0.00145069	0.0591861	-0.129236	0.0193534	-0.196439	-0.109332	-0.0527254	-0.180503	-0.0784232	-0.22919	-0.0130368	-0.119499	-0.162706	4.40149e+08
DCBLD1	-0.120713	-0.0447897	0.0503352	0.0402525	0.173699	-0.248556	-0.133464	-0.0156242	0.103424	0.277965	-0.0187287	-0.0694403	0.121921	3.73555e+07
DCBLD2	0.124305	-0.0711665	-0.0110031	-0.0379139	-0.823108	-0.864625	-1.39692	0.416114	0.392789	0.556367	0.00105549	-1.02822	0.45509	26088646
DCD	0.839748	-0.413295	-0.0333955	-1.01624	-0.094121	0.0651141	-0.199219	-0.698247	-0.574472	-0.528724	-0.155795	-0.0760752	-0.600481	37018077
DCK	0.00196443	-0.0780686	0.0543039	-0.0436657	0.0612941	0.114635	-0.0050796	0.0630001	-0.0904581	0.0346806	-0.0163665	0.0569499	0.00240754	498494752
DCLK1	0.0844982	-0.296228	0.211826	-0.0416631	0.159335	-0.00100865	0.106176	0.0169035	-0.0273864	0.121006	-0.0103917	0.0881674	0.0368409	33240158
DCLK2	0.0203487	-0.0130212	0.00813927	-0.0515294	0.0157274	0.0525682	0.00381542	-0.287504	-0.334671	-0.383137	-0.00901566	0.024037	-0.335104	117010936
DCLRE1A	-0.195564	0.0160562	0.352399	-0.210548	0.387449	-0.159251	-0.145687	-0.356224	-0.338627	-0.103876	-0.00941431	0.0275038	-0.266242	3918436
DCLRE1C	0.0886517	0.031832	-0.0299686	-0.0755996	-0.0538175	0.0720644	0.0594992	0.150486	0.0722953	-0.0747804	0.00372889	0.0259154	0.0493335	130755656
DCN	-0.777239	-0.350804	1.03098	-0.567304	-1.28796	-0.989661	0.552167	0.395989	0.9293	-0.226888	-0.166092	-0.575153	0.366134	1.04121e+08
DCP1A	-0.0389017	-0.120114	0.179099	-0.0840786	0.115207	0.0473019	0.0193067	-0.167263	-0.015591	-0.0203662	-0.0159988	0.0606052	-0.0677401	114055168
DCP1B	-0.158366	0.0325236	0.202985	0.104965	0.0759443	0.0333537	0.0507063	-0.731782	-0.822778	-0.582059	0.0455271	0.0533348	-0.712207	6.57597e+07
DCP2	0.0209087	0.0507591	-0.106593	-0.0836347	0.0354422	0.093573	0.0855988	-0.0693308	0.0941217	-0.153977	-0.02964	0.071538	-0.0430619	8.44024e+07
DCPS	0.00714544	-0.0139744	-0.0236588	0.0460975	0.0636821	-0.077843	-0.0243825	-0.0982411	-0.0809206	-0.0928668	0.00390243	-0.0128478	-0.0906762	583879280
DCTD	0.118522	-0.064659	-0.0608368	-0.0296147	0.206947	0.134479	0.0267477	-0.134867	-0.0272455	0.0226176	-0.00914721	0.122724	-0.0464983	140169340
DCTN1	-0.0214593	-0.0589336	0.11699	-0.0337102	0.0601515	-0.0320918	0.0268275	0.01988	0.0102623	0.107899	0.000721778	0.0182957	0.0460136	1506947157
DCTN2	0.025937	0.030912	-0.0164647	-0.00949867	-0.0161744	-0.029307	-0.0389115	-0.00944142	0.0192766	-0.0145884	0.0077214	-0.028131	-0.0015844	2654713344
DCTN3	0.00653364	0.0300194	-0.0257581	-0.00607377	-0.140441	-0.0652453	0.048065	-0.0178464	-0.00222051	-0.0651012	0.00118031	-0.0525404	-0.0283894	1130735403
DCTN4	0.0772286	-0.00981243	0.0420783	-0.0758562	0.0483832	-0.0185111	0.0143413	-0.0939859	-0.0597246	0.148909	0.00840958	0.0147378	-0.00160041	186934744
DCTN5	-0.0200148	-0.138993	0.0453784	0.0197816	0.0436175	0.197177	-0.025636	0.171323	0.0591893	0.144526	-0.0234619	0.0717195	0.125013	1.25355e+08
DCTN6	0.0373683	0.104157	-0.103894	-0.022999	0.0559173	0.125649	0.147715	0.19216	0.218007	-0.0484985	0.00365795	0.10976	0.120556	2.54203e+08
DCTPP1	0.0384192	0.0355241	-0.0398757	0.0131107	-0.0446785	-0.0150065	-0.0216094	-0.282499	-0.317839	-0.297353	0.0117946	-0.0270981	-0.29923	2562438443
DCUN1D1	0.0474123	-0.00228451	-0.0318568	-0.0263224	0.0239918	-0.0687467	-0.00505756	-0.0987962	0.0769137	-0.0196002	-0.00326285	-0.0166042	-0.0138276	2.26276e+08
DCUN1D3	-0.0748348	-0.0552891	0.194031	-0.105383	0.299475	-0.0101905	-0.0375996	0.230019	0.370573	0.325519	-0.0103689	0.0838949	0.308704	9.62538e+07
DCUN1D4	-0.0176204	-0.0618799	0.234366	-0.160677	0.247268	-0.0713705	0.14281	0.0544968	-0.0811257	0.0619694	-0.00145291	0.106236	0.0117802	4.97931e+07
DCUN1D5	0.0700575	-0.0182237	0.0436564	-0.0116685	0.108662	0.0584833	0.0853506	0.412802	0.1213	0.401963	0.0209554	0.0841651	0.312022	1.84224e+08
DCXR	0.102202	-0.0752888	-0.00703468	-0.0647046	0.144404	-0.0358781	0.0709021	0.233378	0.255917	0.349755	-0.0112066	0.0598092	0.279683	219164304
DDA1	-0.0370431	0.11101	-0.116082	0.0304296	-0.235338	-0.0179027	-0.0886035	-0.174694	-0.308736	-0.182891	-0.0029212	-0.113948	-0.222107	3.97239e+08
DDAH1	0.00550171	-0.132394	0.215393	-0.0753604	0.0716619	-0.0450978	-0.00877852	-0.0935498	-0.118061	0.118692	0.00328503	0.00592851	-0.030973	1392106069
DDAH2	-0.0742267	-0.207425	0.108573	0.098616	0.0223469	0.01533	-0.0288285	-0.077192	0.0215055	0.00561159	-0.0186158	0.00294945	-0.0166916	440157120
DDB1	0.0789376	-0.0388541	-0.0444857	-0.0523142	-0.0305094	0.0246981	0.0243034	-0.0490103	-0.147417	0.062408	-0.0141791	0.00616406	-0.0446731	1541358507
DDB2	0.128536	0.0427506	-0.0319487	-0.0351581	-0.0455632	-0.0388785	0.0600787	0.103413	-0.0399424	0.0513485	0.026045	-0.00812099	0.0382731	8.0801e+08
DDHD1	0.025264	-0.104672	0.0836192	-0.0298091	0.174794	-0.0318159	0.0318356	0.0560113	0.0760701	0.340402	-0.00639938	0.0582711	0.157494	1.39059e+08
DDHD2	-0.0109753	-0.135039	0.134406	0.00146152	0.0390896	0.0212637	-0.0088368	-0.0536263	-0.0826997	0.0397617	-0.00253666	0.0171722	-0.0321881	254542184
DDI2	0.0503286	-0.0621598	0.113625	-0.0494778	0.033748	-0.00771899	-0.0277992	0.0544418	0.0650572	0.0855917	0.013079	-0.000590058	0.0683636	5.5891e+08
DDOST	-0.00916243	-0.155199	0.0416839	0.0779821	0.0846428	-0.00283014	0.000194123	0.223705	0.187036	0.494452	-0.0111739	0.0273356	0.301731	960273120
DDR1	0.0430982	-0.00417689	0.0752227	-0.107351	-0.0742827	-0.112463	0.0252454	-0.270637	-0.199061	-0.413069	0.00169814	-0.0538333	-0.294255	28888844
DDRGK1	-0.153386	0.0686192	0.00896777	0.0602516	0.0516137	-0.0361777	-0.00798429	0.107143	0.146652	0.126125	-0.00388697	0.00248391	0.12664	1040003307
DDT	-0.00107115	0.0372149	-0.0240884	0.0181362	-0.073134	-0.0104097	-0.00429275	-0.00383504	-0.0789167	-0.185392	0.00754789	-0.0292788	-0.0893813	1797693508
DDX1	0.0230814	-0.0236756	-0.00146908	0.00178421	-0.0324663	0.00472244	-0.0210078	0.0178497	0.0107528	0.0601146	-6.97634e-05	-0.0162506	0.0295723	2619606400
DDX10	-0.0180835	-0.0837694	0.126917	-0.0337948	0.0630975	-0.0182544	-0.092229	-1.03256	-0.934098	-0.944476	-0.00218266	-0.0157953	-0.970377	176907184
DDX11	0.0140259	0.0490395	-0.042592	0.0150207	-0.0478463	0.0530552	0.014878	-0.0376538	-0.053555	-0.0659599	0.00887354	0.00669564	-0.0523896	117604544
DDX17	0.0406624	0.0469383	-0.0278118	-0.0137193	-0.0236267	0.0264278	-0.0153676	0.19355	0.22862	0.247304	0.0115174	-0.00418882	0.223158	3922151168
DDX18	-0.042326	-0.0354957	0.0339873	0.0483478	0.030546	0.0015695	-0.0204969	-0.45426	-0.40702	-0.520043	0.00112836	0.00387285	-0.460441	1587056981
DDX19A	-0.105934	0.346096	-0.447967	0.160906	-0.323465	0.151658	-0.221479	0.0200073	-0.330445	0.179196	-0.0117248	-0.131095	-0.0437472	76476044
DDX19B	-0.0817795	0.061766	-0.0649754	0.0148446	-0.153616	-0.00592062	0.0938803	-0.164885	0.0256189	-0.405018	-0.0175361	-0.0218856	-0.181428	136169418
DDX20	-0.00880299	-0.0335648	0.0525065	-0.0156269	0.0139177	0.00260404	0.0285577	-0.0318627	-0.0570096	-0.0351998	-0.00137206	0.0150265	-0.0413574	8.36977e+08
DDX21	-0.0365655	0.00222083	0.0136138	0.0116817	0.0558289	0.0193898	0.0601555	-0.0435344	0.0152131	0.0644044	-0.00226228	0.0451247	0.0120277	2217039104
DDX23	0.000778827	-0.015983	0.00579582	-0.0137192	0.0432554	0.014511	0.00104361	-0.00109386	0.000620909	0.0555883	-0.00578191	0.0196033	0.0183718	1771765013
DDX24	-0.0413804	0.00580434	0.0364749	-0.0225085	-0.00155867	0.0276451	-0.0269479	-0.803229	-0.847416	-0.865106	-0.00540241	-0.000287147	-0.838584	1541661312
DDX27	-0.00271289	0.00974216	-0.00626092	-0.0107456	0.0546701	-0.0355238	-0.0492023	-0.878901	-0.895235	-0.992884	-0.00249431	-0.0100187	-0.92234	720655936
DDX28	0.00362618	0.0556064	0.0238824	-0.0546231	-0.0447294	0.0565021	-0.0842515	0.235476	0.359854	0.37509	0.00712296	-0.0241596	0.323474	2.39895e+08
DDX31	0.00169077	0.0093738	0.0510255	-0.0137926	0.0714213	0.0632628	-0.057123	-0.733471	-0.859345	-1.04307	0.0120743	0.0258537	-0.87863	2.65616e+08
DDX39A	-0.10939	-0.0162946	0.157708	0.0821741	0.123931	-0.0385366	0.0903935	0.116769	0.25189	0.183956	0.0285495	0.058596	0.184205	5.18314e+08
DDX39B	-0.209087	0.109586	0.00387138	0.116782	0.0203968	-0.0219342	-0.0315773	0.0862204	0.0157657	0.00425597	0.00528793	-0.0110382	0.035414	3.49894e+08
DDX3X	0.0170432	0.0107157	-0.0209202	0.0218832	-0.0544765	0.0034377	0.00697756	-0.0337641	-0.0407828	-0.0973839	0.00718047	-0.0146871	-0.0573103	2984187648
DDX4	-0.133989	0.0524116	-0.20984	0.247598	0.148577	0.461977	-0.1991	-0.132606	0.667686	-0.647994	-0.0109546	0.137151	-0.0376378	192824432
DDX41	0.0840917	-0.0567031	0.0488349	-0.0732861	0.124209	0.0205378	0.0226726	-0.459427	-0.45496	-0.404424	0.000734363	0.0558065	-0.439604	2.34305e+08
DDX42	0.00410003	0.00396791	0.0251698	0.00123736	-0.0150789	0.00262762	0.000264563	0.0571622	0.0181388	0.0383165	0.00861877	-0.00406223	0.0378725	1050119296
DDX46	-0.00451313	0.0251202	-0.0405436	0.00269969	-0.0474938	-0.00433821	-0.0119867	-0.0847081	-0.110228	-0.178251	-0.00430922	-0.0212729	-0.124396	1303434667
DDX47	-0.0197317	-0.0803304	-0.0169607	0.0494194	0.00797857	-0.00290411	-0.00194546	-0.0937554	-0.073615	-0.0980023	-0.0169009	0.001043	-0.0884576	7.26995e+08
DDX49	0.00897578	-0.00295203	0.0444684	-0.00782472	0.0212472	0.0683989	-0.0448311	-0.715163	-0.759179	-0.820286	0.0106669	0.0149383	-0.764876	176513040
DDX5	0.0210713	0.00623206	-0.0613721	0.020409	-0.0291583	0.0698831	0.0713462	0.339621	0.373057	0.318354	-0.00341495	0.037357	0.343677	4063024555
DDX50	-0.0736848	-0.0504298	0.111814	-0.00534366	0.172608	0.038874	0.102408	-0.161862	-0.185135	-0.124049	-0.00441104	0.10463	-0.157015	229823712
DDX51	0.0301443	-0.0707853	0.177256	-0.0198275	0.141544	-0.049336	0.0321968	0.0465825	0.162612	0.17188	0.0291969	0.0414683	0.127025	4.58518e+08
DDX52	-0.061373	-0.0159674	-0.0190067	0.0813772	-0.238684	0.0049435	-0.191166	-1.54883	-1.43533	-1.87904	-0.00374248	-0.141636	-1.62107	4.04021e+08
DDX54	0.0295787	-0.00118531	0.0148033	-0.0627636	-0.0116247	-0.00443061	-0.0579861	-0.963313	-0.985424	-1.09922	-0.00489174	-0.0246805	-1.01599	1.42916e+08
DDX55	-0.0587424	0.0528358	-0.0450449	0.017823	0.0381038	0.0468405	-0.0107883	-0.265625	-0.396457	-0.317509	-0.0082821	0.0247187	-0.32653	3.06011e+08
DDX56	-0.0634977	-0.0228354	0.000205406	0.0158369	-0.0193435	0.0710971	-0.000242443	-0.483105	-0.455778	-0.46428	-0.0175727	0.0171704	-0.467721	5.07773e+08
DDX58	0.0423662	-0.0589478	0.0118478	0.0242862	0.105789	0.075297	0.0384745	0.38763	0.347516	0.448712	0.00488811	0.0731869	0.39462	98850528
DDX59	-8.49625e-05	-0.0232855	0.0368441	-0.0610808	0.0598933	0.0215776	-0.0303762	-0.0815623	-0.022641	0.0633937	-0.0119018	0.0170315	-0.0136032	225450592
DDX6	0.0448598	-0.0299004	-0.0227387	-0.0399473	-0.0187301	0.0539497	0.056255	-0.107485	-0.00215743	-0.0416356	-0.0119317	0.0304915	-0.0504261	1082500203
DDX60	-0.0322016	0.00821058	0.0386991	-0.0439997	0.137133	0.141798	0.0188506	0.19512	0.204678	0.201529	-0.0073229	0.0992605	0.200442	166224288
DDX60L	-0.0357624	-0.0375287	0.0578569	-0.0224477	0.178371	0.0428593	-0.00572225	0.200576	0.283804	0.286438	-0.00947047	0.0718361	0.256939	2.23515e+08
DECR1	-0.0592256	-0.0859113	0.0548488	0.0881833	-0.0343458	-0.0169678	-0.00738211	0.216262	0.377878	0.263403	-0.000526212	-0.0195652	0.285848	571379712
DECR2	0.0276973	0.187497	-0.231137	0.0757808	-0.0114278	0.134811	0.11022	0.142126	0.0325593	0.0644109	0.0149593	0.0778678	0.0796988	174408120
DEFA1	0.190027	-0.101058	-0.00547135	-0.0894275	-0.379881	0.0391343	1.04147	-0.15887	-0.124933	-0.390924	-0.00148238	0.233574	-0.224909	NA
DEGS1	-0.263829	-0.393489	0.477655	-0.100743	0.438446	-0.0853765	-0.168315	-0.201855	0.112624	0.662465	-0.0701014	0.0615849	0.191078	130394072
DEK	0.0306622	0.0500908	-0.0608116	0.0436125	-0.134988	0.0471968	-0.026998	0.0660887	-0.0246516	-0.17561	0.0158885	-0.0382632	-0.0447243	2323718912
DENND1A	-0.0515345	0.0168837	-0.0211706	0.0896114	-0.0439336	0.052326	-0.128794	-0.215561	-0.191888	-0.36569	0.00844748	-0.0401337	-0.257713	5.81056e+08
DENND1B	-0.0200739	-0.171683	0.22368	-0.0472357	0.282041	0.0119818	-0.103797	-0.0455537	0.0279335	0.239808	-0.00382811	0.0634086	0.0740624	44178284
DENND2D	0.06789	-0.0879619	0.127967	-0.108411	-0.136644	-0.152916	-0.165488	0.000165543	-0.0565267	0.0162811	-0.000128972	-0.151683	-0.01336	17316815
DENND3	0.00690387	0.0769239	-0.0310089	-0.0286729	-0.00641204	-0.0588595	-0.0647889	-0.274619	-0.265022	-0.359507	0.00603649	-0.0433535	-0.299716	1.83175e+08
DENND4A	-0.133901	-0.0128941	-0.0101273	0.104999	0.0563324	0.0463896	-0.0697986	-0.0973102	-0.211389	-0.16831	-0.0129807	0.0109744	-0.159003	4.91262e+07
DENND4B	-0.00960103	-0.258322	0.211035	0.0115075	0.119596	0.0902444	0.0212809	0.16561	0.129039	0.164243	-0.011345	0.0770404	0.152964	1.84558e+07
DENND4C	-0.0968944	-0.0820111	0.098544	-0.0107888	0.0690508	-0.0246534	-0.0244677	-0.0799696	-0.0532681	-0.011517	-0.0227876	0.00664323	-0.0482515	2.17034e+08
DENND5A	-0.0657845	0.00712337	0.0801579	-0.0279344	0.0888638	-0.0156655	0.0378578	0.141114	0.142819	0.00816355	-0.00160939	0.0370187	0.0973655	30398084
DENND5B	-0.0335691	0.0857557	0.0203398	-0.0616005	-0.00204005	-0.0133778	0.00361292	-0.351202	-0.469625	-0.358351	0.00273147	-0.00393496	-0.393059	2.20004e+08
DENND6A	-0.0634674	0.0220482	-0.0341118	0.0216154	0.0767106	0.00429368	0.0137743	0.1421	0.104397	0.0561195	-0.0134789	0.0315929	0.100872	356219760
DENR	-0.178905	-0.644933	0.495607	-0.0287232	0.159563	-0.300335	0.0206992	0.23034	0.056215	0.293623	-0.0892385	-0.0400241	0.193393	5.84521e+08
DEPDC1	-0.110268	0.0266003	0.0738234	-0.00321695	0.0142103	0.0553339	-0.0204015	0.116142	0.179178	0.0992841	-0.00326531	0.0163809	0.131535	8.80679e+07
DEPDC1B	-0.212517	-0.057663	0.0946142	0.149592	0.168472	0.141363	0.0967219	0.394132	0.533961	0.478629	-0.00649338	0.135519	0.468907	9185523
DEPDC5	0.0803643	0.0212452	-0.146306	0.0367334	-0.138501	0.0182704	-0.113141	-0.00682425	-0.0825822	0.0141615	-0.00199076	-0.0777908	-0.0250817	1.81482e+07
DEPDC7	0.0337971	-0.0639669	0.0042549	0.0173037	0.0418742	0.0938629	0.0636656	0.492251	0.523637	0.558714	-0.00215281	0.0664676	0.524867	169107624
DERA	0.0975452	-0.0978204	0.0379019	-0.0586919	0.0927554	0.0616615	-0.0195025	-0.14518	-0.079453	-0.0607027	-0.0052663	0.0449715	-0.0951119	7.667e+08
DERL1	0.0436702	0.0536854	0.0229165	-0.101298	-0.0659105	0.0835257	0.0415895	-0.330498	0.0353103	0.149168	0.00474346	0.0197349	-0.0486731	144270870
DERL2	0.102056	-0.0337072	-0.178163	-0.0302553	-0.0100664	0.10609	0.0345948	0.16613	0.208571	0.214391	-0.0350174	0.0435395	0.196364	167851420
DES	0.0262699	-0.0238839	0.113962	-0.103109	0.0987265	-0.207815	0.0579673	0.463119	0.0993437	0.501394	0.0033097	-0.0170403	0.354619	1.78382e+08
DESI1	0.0534281	-0.0523758	-0.134958	-0.0299638	-0.359159	-0.0405195	-0.0127806	-0.216987	-0.243776	-0.595609	-0.0409674	-0.137486	-0.352124	7.65251e+07
[truncated: 7,182 more rows]
