# Supplementary material for: Isoelectric point-based fractionation by HiRIEF coupled to LC-MS allows for in-depth quantitative analysis of the phosphoproteome
Source: Sci Rep. 2017 Jul 3;7:4513. doi: 10.1038/s41598-017-04798-z (PMC5495806; doi:10.1038/s41598-017-04798-z)
Supplement: Supplementary file 3 — Dataset 2 [file 41598_2017_4798_MOESM3_ESM.xls]

## Sheet: p-sites_table_data_S2.txt
Peptide sequence	No. of phosphorylations	Phospho-site sequence window	Site probability	Phospho-site	Modified residue	Uniprot id	Protein precursor area	Description	Gene symbol	XCorr	N Missed Cleavages	Ion Inject Time ms	Untreated R#1 log2 ratio 126/(126+127N+127C+128N)	Untreated R#2 log2 ratio 127 N/(126+127N+127C+128N)	Untreated R#3 log2 ratio 127 C/(126+127N+127C+128N)	Untreated R#4 log2 ratio 128 N/(126+127N+127C+128N)	Pervanadate R#1 log2 ratio 128 C/(126+127N+127C+128N)	Pervanadate R#2 log2 ratio 129 N/(126+127N+127C+128N)	Pervanadate R#3 log2 ratio 129 C/(126+127N+127C+128N)	Mitotic R#1 log2 ratio 130 N/(126+127N+127C+128N)	Mitotic R#2 log2 ratio 130 C/(126+127N+127C+128N)	Mitotic R#3 log2 ratio 131/(126+127N+127C+128N)	Untreated average log2 ratio tot. protein	Pervanadate average log2 ratio tot. Protein	Mitotic average log2 ratio tot. Protein	Untreated R#1 normalized log2 ratio 126/(126+127N+127C+128N)	Untreated R#2 normalized log2 ratio 127 N/(126+127N+127C+128N)	Untreated R#3 normalized log2 ratio 127 C/(126+127N+127C+128N)	Untreated R#4 normalized log2 ratio 128 N/(126+127N+127C+128N)	Pervanadate R#1 normalized log2 ratio 128 C/(126+127N+127C+128N)	Pervanadate R#2 normalized log2 ratio 129 N/(126+127N+127C+128N)	Pervanadate R#3 normalized log2 ratio 129 C/(126+127N+127C+128N)	Mitotic R#1 normalized log2 ratio 130 N/(126+127N+127C+128N)	Mitotic R#2 normalized log2 ratio 130 C/(126+127N+127C+128N)	Mitotic R#3 normalized log2 ratio 131/(126+127N+127C+128N)	Novel phospho-site	Max NetworKIN score	Functional phospho-site (from PhosphoSitePlus)	t-test p-value pervanadate	t-test p-value p-value mitotic	Benjamini-Hochberg adjusted p-value pervanadate	Benjamini-Hochberg adjusted p-value mitotic	Pervanadate average phospho-site normalized ratio	Mitotic average phospho-site normalized ratio	Class	Gene is part of the GO cell cycle network	Putatively functional phospho-sites	Number of D/E residues	Number of K/H/R residues
AAAAAAAAVPSAGPAGPAPTSAAGR	1	PAGPAPTSAAGRTFP	99.4	S714	S	Q9Y4H2	4.50605e+08	Insulin receptor substrate 2 OS=Homo sapiens GN=IRS2 PE=1 SV=2 - [IRS2_HUMAN]	IRS2	3.62	0	400	-1.18935	-0.12393	-0.12588	0.788576	-0.606763	-0.202483	0.792882	4.68305	3.78383	5.10532	-0.0227213	-0.0947932	0.019536	-1.16662	-0.101209	-0.103158	0.811298	-0.511969	-0.10769	0.887675	4.66352	3.76429	5.08578	FALSE	6.11252	FALSE	0.7098	0.000480308	0.79413	0.00172774	0.0893385	4.50453	None	FALSE	TRUE	0	1
AAAAAATAPPSPGPAQPGPR	1	AAATAPPSPGPAQPG	100	S161	S	Q6SPF0	89383904	Atherin OS=Homo sapiens GN=SAMD1 PE=1 SV=1 - [SAMD1_HUMAN]	SAMD1	3.77	0	301	0.112697	-0.417807	0.221963	-0.0536388	1.04651	0.272891	0.773336	1.56173	1.26877	1.51945	0.00148718	-0.0166874	-0.0827132	0.11121	-0.419294	0.220475	-0.055126	1.06319	0.289579	0.790023	1.64444	1.35148	1.60216	FALSE	1.89589	FALSE	0.0563563	0.000288251	0.125627	0.00121385	0.714265	1.5327	None	FALSE	FALSE	0	1
AAAAALSGSPPQTEKPTHYR	1	AAAALSGSPPQTEKP	100	S15	S	Q9H9P5	7.13596e+07	Putative E3 ubiquitin-protein ligase UNKL OS=Homo sapiens GN=UNKL PE=1 SV=3 - [UNKL_HUMAN]	UNKL	3.925	0	400	0.326194	-0.354152	0.130948	-0.202645	-0.157576	-0.0426342	0.187861	0.919452	0.343152	1.24258	0.0362219	-0.0178643	0.26404	0.289972	-0.390374	0.0947264	-0.238867	-0.139712	-0.0247698	0.205725	0.655412	0.0791121	0.978543	FALSE	1.17016	FALSE	0.703249	0.120377	0.789362	0.145107	0.013748	0.571022	None	FALSE	FALSE	1	3
AAAAVAPGGLQSTPGR	1	APGGLQSTPGRSGVT	99.4	T451	T	O60346	2.23262e+08	PH domain leucine-rich repeat-containing protein phosphatase 1 OS=Homo sapiens GN=PHLPP1 PE=1 SV=3 - [PHLP1_HUMAN]	PHLPP1	3.56	0	269	-0.322824	-0.0462807	0.34724	-0.0589808	-0.135653	-0.182335	0.397988	4.38175	4.26419	4.39316	-0.00483097	0.0346292	0.08697	-0.317993	-0.0414497	0.352071	-0.0541498	-0.170282	-0.216965	0.363359	4.29478	4.17722	4.30619	FALSE	4.86339	FALSE	0.976002	2.39186e-05	0.984527	0.000256264	-0.00796264	4.2594	None + Phosphatase	FALSE	TRUE	0	1
AAAGEEETAAAGSPGR	1	EETAAAGSPGRKQQF	100	S50	S	Q9NS37	18578044	CREB/ATF bZIP transcription factor OS=Homo sapiens GN=CREBZF PE=1 SV=2 - [ZHANG_HUMAN]	CREBZF	3.17	0	400	-0.393195	-0.345225	0.351985	0.232731	0.383961	0.148863	0.0326416	1.17286	0.976284	0.64161	-0.0118969	0.0549872	0.184299	-0.381298	-0.333328	0.363882	0.244628	0.328974	0.0938762	-0.0223456	0.988558	0.791985	0.457311	FALSE	1.09669	FALSE	0.501258	0.0261909	0.617796	0.0388014	0.133502	0.745951	None + Transcription factor	FALSE	FALSE	3	1
AAAGEEETAAAGSPGRK	1	EETAAAGSPGRKQQF	100	S50	S	Q9NS37	18578044	CREB/ATF bZIP transcription factor OS=Homo sapiens GN=CREBZF PE=1 SV=2 - [ZHANG_HUMAN]	CREBZF	3.66	1	249.5	-0.0506926	-0.0889878	-0.0047098	0.134358	0.0749823	0.189393	-0.00284188	0.565257	0.567406	0.286651	-0.0118969	0.0549872	0.184299	-0.0387957	-0.0770908	0.00718711	0.146255	0.0199951	0.134406	-0.057829	0.380958	0.383107	0.102352	FALSE	1.09669	FALSE	0.772167	0.0742609	0.840331	0.0950232	0.0321908	0.288805	None + Transcription factor	FALSE	FALSE	3	2
AAAGEFADDPCSSVK	1	FADDPCSSVKRGNMV	99.6	S118	S	P35221	2006105643	Catenin alpha-1 OS=Homo sapiens GN=CTNNA1 PE=1 SV=1 - [CTNA1_HUMAN]	CTNNA1	3.47	0	325	-0.0551031	-0.236907	0.324296	-0.0940972	0.228937	0.312417	0.512572	2.86684	3.15237	2.34965	0.00578184	0.0092659	-0.361445	-0.0608849	-0.242689	0.318514	-0.099879	0.219671	0.303151	0.503306	3.22829	3.51382	2.7111	FALSE	9.13855	FALSE	0.056737	0.00116239	0.126276	0.00324864	0.342043	3.15107	None	FALSE	TRUE	3	1
AAAGLGGGDSGDGTAR	1	AGLGGGDSGDGTARA	100	S96	S	Q96T51	5.23643e+08	RUN and FYVE domain-containing protein 1 OS=Homo sapiens GN=RUFY1 PE=1 SV=2 - [RUFY1_HUMAN]	RUFY1	3	0	400	-0.477451	0.166672	0.165075	0.053895	0.93686	0.624797	0.966181	2.76504	2.76416	2.93624	-0.00849255	-0.0184271	0.0432056	-0.468958	0.175164	0.173568	0.0623875	0.955287	0.643224	0.984608	2.72184	2.72096	2.89303	TRUE	1.47696	FALSE	0.00587439	0.000103442	0.0247422	0.000607197	0.86104	2.77861	None	FALSE	FALSE	2	1
AAAGPLDMSLPSTPDIK	1	LDMSLPSTPDIKIKE	99.75	T101	T	P17544-4	107306028	Isoform 4 of Cyclic AMP-dependent transcription factor ATF-7 OS=Homo sapiens GN=ATF7 - [ATF7_HUMAN]	ATF7	4.235	0	298.5	0.0873276	-0.412686	0.276843	-0.036769	2.04711	1.38252	1.79053	0.152666	-0.224044	-0.643869	-0.00157517	-0.675907	-1.1701	0.0889027	-0.411111	0.278418	-0.0351938	2.72302	2.05843	2.46644	1.32277	0.94606	0.526235	FALSE	1.6092	FALSE	0.000521964	0.030423	0.00463111	0.044083	2.41596	0.931688	None + Transcription factor	FALSE	FALSE	2	1
AAAGPLDMSLPSTPDIK	2	AAGPLDMSLPSTPDI	99.2	S97	S	P17544-4	107306028	Isoform 4 of Cyclic AMP-dependent transcription factor ATF-7 OS=Homo sapiens GN=ATF7 - [ATF7_HUMAN]	ATF7	1.99	0	400	-0.0959941	-0.428382	0.755088	-0.658483	1.48945	1.6379	1.50857	3.17169	2.52655	2.56273	-0.00157517	-0.675907	-1.1701	-0.0944189	-0.426807	0.756663	-0.656908	2.16536	2.31381	2.18447	4.34179	3.69666	3.73283	FALSE	1.66219	FALSE	0.00433246	0.000142987	0.0199301	0.000749604	2.22121	3.92376	None + Transcription factor	FALSE	FALSE	2	1
AAAGPLDMSLPSTPDIK	2	LDMSLPSTPDIKIKE	99.6	T101	T	P17544-4	107306028	Isoform 4 of Cyclic AMP-dependent transcription factor ATF-7 OS=Homo sapiens GN=ATF7 - [ATF7_HUMAN]	ATF7	1.95	0	400	-0.401507	-0.18051	0.518962	-0.22365	1.31371	1.06358	1.17136	2.62784	2.44151	2.18264	-0.00157517	-0.675907	-1.1701	-0.399931	-0.178935	0.520537	-0.222075	1.98962	1.73949	1.84727	3.79795	3.61161	3.35275	FALSE	1.6092	FALSE	0.00118298	3.23503e-05	0.00797283	0.000303385	1.85879	3.58744	None + Transcription factor	FALSE	FALSE	2	1
AAAGVGGSLR	1	AAAGVGGSLRAQVER	100	S570	S	Q9BRK4	4.53219e+07	Leucine zipper putative tumor suppressor 2 OS=Homo sapiens GN=LZTS2 PE=1 SV=2 - [LZTS2_HUMAN]	LZTS2	1.98	0	116	0.0659804	-0.0874502	-0.157415	0.157547	0.565774	0.799993	0.340058	0.911578	1.26305	0.542143	0.00433768	0.0737412	-0.316845	0.0616427	-0.0917879	-0.161753	0.153209	0.492033	0.726252	0.266317	1.22842	1.5799	0.858988	FALSE	3.07105	FALSE	0.0410649	0.0184018	0.100401	0.0288243	0.494867	1.22244	None	TRUE	TRUE	0	1
AAALQALQAQAPTSPPPPPPPLK	1	LQAQAPTSPPPPPPP	99.5	S483	S	Q8NAF0	9.20408e+07	Zinc finger protein 579 OS=Homo sapiens GN=ZNF579 PE=1 SV=2 - [ZN579_HUMAN]	ZNF579	5.12	0	400	0.61546	-1.10617	0.40503	-0.557854	0.456637	0.411283	1.13436	2.82929	0.586849	1.46845	-0.000247225	-0.043802	-0.0295265	0.615707	-1.10593	0.405277	-0.557606	0.500439	0.455085	1.17816	2.85881	0.616376	1.49797	FALSE	NA	FALSE	0.127095	0.0863815	0.226031	0.108245	0.711228	1.65772	None + Transcription factor	FALSE	NA	0	1
AAALSLSTLASPK	1	LSLSTLASPKGGSGT	100	S287	S	P98172	NA	Ephrin-B1 OS=Homo sapiens GN=EFNB1 PE=1 SV=1 - [EFNB1_HUMAN]	EFNB1	2.9	0	275	0.611293	-0.505973	0.418801	-1.213	-1.12675	-0.159313	-0.455443	3.81013	1.81036	3.15564	-0.00285084	0.0799818	-0.0844326	0.614144	-0.503122	0.421652	-1.21015	-1.20673	-0.239295	-0.535425	3.89456	1.89479	3.24008	FALSE	4.26479	FALSE	0.382469	0.0124547	0.507609	0.0208293	-0.660482	3.00981	None	FALSE	TRUE	0	1
AAAMTPPEEELK	1	AQRAAAMTPPEEELK	100	T864	T	Q15042-4	1060405696	Isoform 3 of Rab3 GTPase-activating protein catalytic subunit OS=Homo sapiens GN=RAB3GAP1 - [RB3GP_HUMAN]	RAB3GAP1	2.11	0	116	-0.367639	-0.211934	0.476914	0.162585	0.326586	0.422163	0.391373	2.87095	3.03308	2.31521	-0.00361694	0.0203916	0.0506441	-0.364022	-0.208317	0.480531	0.166202	0.306194	0.401772	0.370981	2.82031	2.98243	2.26456	FALSE	1.40267	FALSE	0.169978	0.000437306	0.279507	0.00162302	0.359649	2.6891	None	FALSE	FALSE	3	1
AAAMTPPEEELKR	1	AQRAAAMTPPEEELK	100	T864	T	Q15042-4	1060405696	Isoform 3 of Rab3 GTPase-activating protein catalytic subunit OS=Homo sapiens GN=RAB3GAP1 - [RB3GP_HUMAN]	RAB3GAP1	2.89	1	309	-0.0849383	0.0955258	-0.0398172	-0.407511	0.229223	0.700981	0.492628	2.55519	2.22715	2.62487	-0.00361694	0.0203916	0.0506441	-0.0813214	0.0991428	-0.0362002	-0.403894	0.208831	0.680589	0.472237	2.50455	2.17651	2.57423	FALSE	1.40267	FALSE	0.0302775	4.67317e-05	0.0811664	0.000374438	0.453886	2.41843	None	FALSE	FALSE	3	2
AAAPASPFR	1	LRAAAPASPFRQLLQ	100	S26	S	Q07021	2832784320	Complement component 1 Q subcomponent-binding protein, mitochondrial OS=Homo sapiens GN=C1QBP PE=1 SV=1 - [C1QBP_HUMAN]	C1QBP	1.73	0	181	-0.0257643	0.351828	-0.178224	-0.221399	-0.519316	0.303315	0.568873	3.17063	2.90213	2.82426	0.000877365	0.00942835	0.293386	-0.0266417	0.350951	-0.179101	-0.222277	-0.528744	0.293886	0.559445	2.87725	2.60874	2.53088	TRUE	7.11327	FALSE	0.744658	1.69398e-05	0.82067	0.000215749	0.108196	2.67229	None	FALSE	TRUE	0	1
AAAPPQPSPPPTK	1	AAAPPQPSPPPTKFI	100	S522	S	P49848-2	4.06014e+08	Isoform 2 of Transcription initiation factor TFIID subunit 6 OS=Homo sapiens GN=TAF6 - [TAF6_HUMAN]	TAF6	2.17	0	326	-0.0619039	-0.0684308	0.183015	-0.0606707	1.51766	1.63258	1.58707	2.31921	2.16653	1.93237	0.00267787	0.0296519	-0.06648	-0.0645818	-0.0711087	0.180337	-0.0633485	1.48801	1.60292	1.55742	2.38569	2.23301	1.99885	FALSE	1.90946	FALSE	1.0153e-05	0.000294562	0.000491271	0.00123324	1.54945	2.20585	None	FALSE	FALSE	0	1
AAASPPTPIR	1	PSGRAAASPPTPIRS	100	S212	S	Q6PGN9-2	158095044	Isoform A of Proline/serine-rich coiled-coil protein 1 OS=Homo sapiens GN=PSRC1 - [PSRC1_HUMAN]	PSRC1	1.555	0	215	0.190278	0.0444599	-0.165885	-0.0948996	-0.0707626	0.0581153	-0.48349	0.0905681	-0.197308	-0.459354	-0.0016345	0.0780448	0.963083	0.191913	0.0460944	-0.16425	-0.0932651	-0.148807	-0.0199296	-0.561535	-0.872515	-1.16039	-1.42244	FALSE	18.5867	FALSE	0.281776	0.00760468	0.404942	0.0138775	-0.243424	-1.15178	None	TRUE	TRUE	0	1
AAASPPTPIR	2	PSGRAAASPPTPIRS	100	S212	S	Q6PGN9-2	158095044	Isoform A of Proline/serine-rich coiled-coil protein 1 OS=Homo sapiens GN=PSRC1 - [PSRC1_HUMAN]	PSRC1	1.46	0	345.5	-0.191071	-0.194885	0.18281	0.146215	0.372202	0.881724	0.424767	3.76966	3.60906	3.48386	-0.0016345	0.0780448	0.963083	-0.189436	-0.19325	0.184445	0.147849	0.294157	0.803679	0.346722	2.80658	2.64598	2.52078	FALSE	18.5867	FALSE	0.0690939	5.57578e-06	0.145153	0.000129177	0.481519	2.65778	None	TRUE	TRUE	0	1
AAASPPTPIR	2	RAAASPPTPIRSVLA	100	T215	T	Q6PGN9-2	158095044	Isoform A of Proline/serine-rich coiled-coil protein 1 OS=Homo sapiens GN=PSRC1 - [PSRC1_HUMAN]	PSRC1	1.46	0	345.5	-0.191071	-0.194885	0.18281	0.146215	0.372202	0.881724	0.424767	3.76966	3.60906	3.48386	-0.0016345	0.0780448	0.963083	-0.189436	-0.19325	0.184445	0.147849	0.294157	0.803679	0.346722	2.80658	2.64598	2.52078	FALSE	19.8908	FALSE	0.0690939	5.57578e-06	0.145153	0.000129177	0.481519	2.65778	None	TRUE	TRUE	0	1
AAATPESQEPQAK	1	KAAATPESQEPQAKG	100	S151	S	P49006	1414321984	MARCKS-related protein OS=Homo sapiens GN=MARCKSL1 PE=1 SV=2 - [MRP_HUMAN]	MARCKSL1	2.27	0	400	-0.252282	-0.37553	0.390141	0.109813	0.269117	0.0170643	0.354783	1.71583	2.40953	1.78648	0.0111714	-0.105517	0.113602	-0.263453	-0.386702	0.37897	0.0986419	0.374634	0.122581	0.4603	1.60223	2.29593	1.67288	FALSE	0.941737	FALSE	0.137654	0.00210395	0.23917	0.00505901	0.319172	1.85701	None	FALSE	FALSE	2	1
AAATPESQEPQAK	1	QEGKAAATPESQEPQ	100	T148	T	P49006	1414321984	MARCKS-related protein OS=Homo sapiens GN=MARCKSL1 PE=1 SV=2 - [MRP_HUMAN]	MARCKSL1	2.86	0	156.5	-0.155357	-0.162722	0.201726	0.0585374	1.43389	1.32917	1.56072	2.73688	2.85263	2.59989	0.0111714	-0.105517	0.113602	-0.166528	-0.173893	0.190554	0.047366	1.53941	1.43468	1.66624	2.62328	2.73902	2.48629	FALSE	1.02149	FALSE	3.27204e-05	2.87566e-06	0.000863409	9.51603e-05	1.54678	2.6162	None	FALSE	FALSE	2	1
AAAVYAMEINVEK	1	TSRAAAVYAMEINVE	100	Y168	Y	Q8IXS6-2	1125916421	Isoform 2 of Paralemmin-2 OS=Homo sapiens GN=PALM2 - [PALM2_HUMAN]	PALM2	1.94	0	89	-0.247431	0.0500407	-0.0301297	0.192798	2.9931	2.60194	2.69838	2.27294	2.79584	1.6354	-0.0161177	-0.122574	-0.52703	-0.231313	0.0661584	-0.014012	0.208916	3.11568	2.72451	2.82095	2.79997	3.32287	2.16243	FALSE	1.66219	FALSE	3.18051e-05	0.0102041	0.000854352	0.0176759	2.88705	2.76176	None	FALSE	FALSE	2	1
AAAYDISEDEED	1	KAAAYDISEDEED__	100	S362	S	P49585	3.11654e+08	Choline-phosphate cytidylyltransferase A OS=Homo sapiens GN=PCYT1A PE=1 SV=2 - [PCY1A_HUMAN]	PCYT1A	1.86	0	305.5	-0.553175	-1.51556	0.176281	0.879916	0.993147	0.387527	0.840492	1.05438	0.994159	0.973061	0.00804571	-0.0340774	-0.211829	-0.56122	-1.5236	0.168236	0.87187	1.02722	0.421604	0.87457	1.26621	1.20599	1.18489	FALSE	6.71935	FALSE	0.135034	0.0629331	0.235688	0.0822286	0.774466	1.21903	None	FALSE	TRUE	6	0
AACPCPQSSPPEQK	1	ACPCPQSSPPEQKEV	100	S1994	S	Q5THK1-2	3.29215e+08	Isoform 2 of Protein PRR14L OS=Homo sapiens GN=PRR14L - [PR14L_HUMAN]	PRR14L	2.53	0	400	-0.20578	-0.126324	0.126166	0.170409	0.196318	0.194415	0.442292	2.11615	2.31581	2.08721	-0.0140977	-0.0339878	-0.366137	-0.191683	-0.112226	0.140264	0.184507	0.230306	0.228402	0.47628	2.48228	2.68195	2.45334	TRUE	1.39818	FALSE	0.0566604	4.0226e-06	0.126154	0.000112231	0.311663	2.53919	None	FALSE	FALSE	1	1
AACPLDSESAEGVVPPASGGGR	1	EGVVPPASGGGRVQN	100	S2218	S	O95359-3	1024494533	Isoform 3 of Transforming acidic coiled-coil-containing protein 2 OS=Homo sapiens GN=TACC2 - [TACC2_HUMAN]	TACC2	1.98	0	400	0.332724	0.133514	-0.299575	-0.266807	0.394304	0.286768	0.235565	3.60954	3.48534	3.31212	0.00515031	0.0505442	0.0142196	0.327574	0.128364	-0.304726	-0.271957	0.34376	0.236223	0.185021	3.59532	3.47112	3.2979	FALSE	1.39947	FALSE	0.161758	1.53387e-05	0.269221	0.000204814	0.255002	3.45478	None	FALSE	FALSE	3	1
AACSSSEEDDCVSLSK	1	PEHKAACSSSEEDDC	99.5	S211	S	Q9H019-3	1.50761e+08	Isoform 3 of Mitochondrial fission regulator 1-like OS=Homo sapiens GN=MTFR1L - [MFR1L_HUMAN]	MTFR1L	2.27	0	400	-0.933369	-0.524708	0.429334	0.520703	1.0053	0.2905	0.897874	1.41613	1.627	1.51459	0.0296282	0.00597265	-0.739045	-0.962997	-0.554336	0.399706	0.491075	0.999327	0.284527	0.891901	2.15518	2.36604	2.25364	FALSE	0.975026	FALSE	0.0940393	0.00580447	0.181142	0.011141	0.725252	2.25829	None	FALSE	FALSE	4	1
AADGGERPLAASPPGTVK	1	GERPLAASPPGTVKA	100	S831	S	O95785-3	205714592	Isoform 3 of Protein Wiz OS=Homo sapiens GN=WIZ - [WIZ_HUMAN]	WIZ	2.935	0	345.5	0.00561679	0.0552331	0.0178551	-0.129873	0.124803	0.441144	0.34152	2.89252	2.73286	2.56342	-0.000100663	-0.0669993	-0.103828	0.00571745	0.0553337	0.0179558	-0.129772	0.191802	0.508143	0.408519	2.99635	2.83669	2.66725	FALSE	NA	FALSE	0.0381348	0.000202504	0.0954243	0.000944359	0.369488	2.83343	None + Transcription factor	FALSE	NA	2	2
AADISLDNLVEGK	1	LTKAADISLDNLVEG	100	S1618	S	Q12888	8.94066e+08	Tumor suppressor p53-binding protein 1 OS=Homo sapiens GN=TP53BP1 PE=1 SV=2 - [TP53B_HUMAN]	TP53BP1	2.61	0	72	0.0345433	-0.132091	0.199162	0.0119186	0.0467664	0.812848	0.83615	4.62111	4.56586	4.41042	0.00269474	-0.00477972	-0.588216	0.0318486	-0.134785	0.196468	0.00922385	0.0515461	0.817627	0.840929	5.20933	5.15407	4.99863	FALSE	24.2768	TRUE	0.163705	4.73878e-08	0.271626	4.03519e-05	0.570034	5.12068	None	FALSE	NA	3	1
AADPPAENSSAPEAEQGGAE	1	ADPPAENSSAPEAEQ	99.5	S313	S	P67809	4933988352	Nuclease-sensitive element-binding protein 1 OS=Homo sapiens GN=YBX1 PE=1 SV=3 - [YBOX1_HUMAN]	YBX1	2.89	0	400	-0.537186	-1.55113	0.57283	0.567745	0.507407	-0.483415	-0.117408	1.49442	1.1088	1.13035	-0.032318	-0.0795246	-0.619404	-0.504868	-1.51881	0.605148	0.600063	0.586932	-0.40389	-0.0378835	2.11383	1.72821	1.74975	FALSE	1.73004	FALSE	0.685799	0.0237161	0.775794	0.0356633	0.0483861	1.86393	None + Transcription factor	FALSE	FALSE	5	0
AADPPAENSSAPEAEQGGAE	1	DPPAENSSAPEAEQG	99.3	S314	S	P67809	4933988352	Nuclease-sensitive element-binding protein 1 OS=Homo sapiens GN=YBX1 PE=1 SV=3 - [YBOX1_HUMAN]	YBX1	3.21	0	400	-1.13228	-1.11693	0.621925	0.62649	0.46477	-0.35395	0.0668327	0.944036	0.478776	0.544908	-0.032318	-0.0795246	-0.619404	-1.09996	-1.08461	0.654243	0.658808	0.544295	-0.274425	0.146357	1.56344	1.09818	1.16431	FALSE	1.53494	FALSE	0.555879	0.0550052	0.66649	0.073228	0.138742	1.27531	None + Transcription factor	FALSE	FALSE	5	0
AADPVPSFDESSQDTSEK	1	VPSFDESSQDTSEKS	99.7	S817	S	Q96QE3	2.32069e+08	ATPase family AAA domain-containing protein 5 OS=Homo sapiens GN=ATAD5 PE=1 SV=4 - [ATAD5_HUMAN]	ATAD5	2.45	0	400	-0.687598	-0.471055	-0.0195014	0.7408	-0.242278	-0.956986	-0.927474	-1.10477	-1.52112	-1.5955	-0.00474041	0.0281927	-0.305923	-0.682857	-0.466315	-0.014761	0.745541	-0.270471	-0.985179	-0.955666	-0.798852	-1.21519	-1.28957	FALSE	1.3564	FALSE	0.168653	0.0439403	0.278085	0.0604963	-0.737106	-1.10121	None	FALSE	FALSE	5	1
AADRLPNLSSPSAEGPPGPPSGPAPR	1	DRLPNLSSPSAEGPP	100	S430	S	O60784-4	2.52151e+08	Isoform 4 of Target of Myb protein 1 OS=Homo sapiens GN=TOM1 - [TOM1_HUMAN]	TOM1	7.16	1	17	0.659822	-1.80506	0.717592	-1.0306	3.67823	1.94096	3.46497	3.88444	4.06506	4.5705	-0.0093796	-0.0210755	0.00917106	0.669202	-1.79568	0.726972	-1.02122	3.69931	1.96203	3.48605	3.87526	4.05588	4.56133	FALSE	1.75818	FALSE	0.00956369	0.00344288	0.0354258	0.00737035	3.04913	4.16416	None	FALSE	FALSE	2	2
AADSQNSGEGNTGAAESSFSQEVSR	1	GNHRAADSQNSGEGN	100	S2034	S	P12270	2757232896	Nucleoprotein TPR OS=Homo sapiens GN=TPR PE=1 SV=3 - [TPR_HUMAN]	TPR	2.67	0	400	0.0987475	-1.00348	0.0902821	0.449728	0.90703	-0.516064	0.628113	2.24892	2.37851	2.16008	0.00262321	-0.0239854	0.205384	0.0961243	-1.0061	0.0876589	0.447105	0.931015	-0.492078	0.652098	2.04353	2.17313	1.9547	FALSE	2.95471	FALSE	0.443568	0.00534063	0.565066	0.0104131	0.363678	2.05712	None	TRUE	FALSE	4	1
AADSQNSGEGNTGAAESSFSQEVSR	1	NTGAAESSFSQEVSR	99.55	S2048	S	P12270	2757232896	Nucleoprotein TPR OS=Homo sapiens GN=TPR PE=1 SV=3 - [TPR_HUMAN]	TPR	5.175	0	251.5	-0.70205	-0.0523891	0.643957	-0.220354	0.395	0.841246	1.19904	3.84	3.82	3.72945	0.00262321	-0.0239854	0.205384	-0.704673	-0.0550123	0.641334	-0.222977	0.418986	0.865231	1.22303	3.63462	3.61462	3.52406	FALSE	0.800992	FALSE	0.0520473	0.000828365	0.119042	0.00254402	0.835747	3.5911	None	TRUE	FALSE	4	1
AADSQNSGEGNTGAAESSFSQEVSR	1	RAADSQNSGEGNTGA	100	S2037	S	P12270	2757232896	Nucleoprotein TPR OS=Homo sapiens GN=TPR PE=1 SV=3 - [TPR_HUMAN]	TPR	3.88	0	400	-0.339344	-0.984108	0.567512	0.289358	0.581818	-0.294432	0.427074	1.93033	1.82325	1.93355	0.00262321	-0.0239854	0.205384	-0.341968	-0.986731	0.564889	0.286734	0.605803	-0.270447	0.45106	1.72494	1.61786	1.72817	FALSE	0.963504	FALSE	0.424494	0.0130602	0.547366	0.0216747	0.262139	1.69032	None	TRUE	FALSE	4	1
AAEAGGAEEQYGFLTTPTK	1	AGGAEEQYGFLTTPT	100	Y1062	Y	P46821	2966220629	Microtubule-associated protein 1B OS=Homo sapiens GN=MAP1B PE=1 SV=2 - [MAP1B_HUMAN]	MAP1B	5.94	0	263	-0.529213	-0.16474	0.227831	0.314876	4.33483	3.98966	4.12473	2.31225	1.81302	1.22415	-0.0119674	-0.0492476	-0.100456	-0.517245	-0.152773	0.239798	0.326844	4.38407	4.03891	4.17398	2.4127	1.91348	1.32461	FALSE	2.4762	FALSE	2.19337e-05	0.00966479	0.000722452	0.016913	4.19899	1.8836	None	FALSE	FALSE	3	1
AAEAGGAEEQYGFLTTPTK	1	EQYGFLTTPTKQLGA	99.5	T1067	T	P46821	2966220629	Microtubule-associated protein 1B OS=Homo sapiens GN=MAP1B PE=1 SV=2 - [MAP1B_HUMAN]	MAP1B	4.52	0	400	-0.182289	-0.411605	0.23132	0.268065	0.405231	0.538007	0.248263	2.3858	2.50991	2.1696	-0.0119674	-0.0492476	-0.100456	-0.170321	-0.399637	0.243288	0.280032	0.454479	0.587255	0.297511	2.48626	2.61037	2.27006	FALSE	14.025	FALSE	0.0637381	8.26401e-05	0.137103	0.000526276	0.446415	2.45556	None	FALSE	TRUE	3	1
AAECSDFPVPSAEGTPIQGSK	1	PVPSAEGTPIQGSKL	100	T5045	T	Q03001-8	1295647168	Isoform 2 of Dystonin OS=Homo sapiens GN=DST - [DYST_HUMAN]	DST	4.12	0	71	-0.843084	-0.553222	0.632098	0.27648	0.378414	0.647957	0.707037	4.21815	4.40679	4.18737	-0.00351271	0.0344585	0.0628999	-0.839572	-0.549709	0.635611	0.279992	0.343955	0.613499	0.672578	4.15525	4.34389	4.12447	FALSE	NA	FALSE	0.150185	0.000802184	0.255281	0.00248463	0.543344	4.20787	None	FALSE	NA	3	1
AAEDSPYWVSPAYSK	1	EDSPYWVSPAYSKTQ	100	S621	S	Q9NW82	610098656	WD repeat-containing protein 70 OS=Homo sapiens GN=WDR70 PE=1 SV=1 - [WDR70_HUMAN]	WDR70	2.49	0	142	-0.025421	0.0291463	-0.15939	0.115596	0.0392352	0.115559	0.603609	3.51095	4.34786	4.11286	0.00536989	0.0327121	-0.128979	-0.0307909	0.0237765	-0.16476	0.110227	0.00652304	0.082847	0.570897	3.63993	4.47684	4.24183	FALSE	1.57654	FALSE	0.31319	0.00241894	0.437841	0.00560872	0.220089	4.11953	None	FALSE	FALSE	2	1
AAEHDLEVASEEEQER	1	EHDLEVASEEEQERE	100	S530	S	Q9UPS8	1.78906e+08	Ankyrin repeat domain-containing protein 26 OS=Homo sapiens GN=ANKRD26 PE=1 SV=3 - [ANR26_HUMAN]	ANKRD26	2.84	0	400	-0.776926	0.296509	0.103165	0.155872	0.340814	0.455634	0.333206	1.35356	0.802744	0.651124	-0.000553256	-0.189177	-0.714183	-0.776372	0.297062	0.103718	0.156425	0.529991	0.644811	0.522382	2.06775	1.51693	1.36531	FALSE	0.945848	FALSE	0.0827126	0.00334603	0.165285	0.00720665	0.565728	1.64999	None	FALSE	FALSE	7	2
AAELSPEER	1	ARRAAELSPEERAPP	100	S88	S	Q5U5Q3	13995599	RNA-binding E3 ubiquitin-protein ligase MEX3C OS=Homo sapiens GN=MEX3C PE=1 SV=3 - [MEX3C_HUMAN]	MEX3C	1.58	0	163	-0.243265	0.00702637	0.091654	0.11729	0.532045	0.367089	0.305482	1.13525	1.09252	0.962146	-0.0126995	-0.483666	-3.2341	-0.230565	0.0197259	0.104354	0.129989	1.01571	0.850754	0.789147	4.36935	4.32662	4.19625	FALSE	1.03081	FALSE	0.000424933	2.20462e-07	0.00403554	4.65945e-05	0.885204	4.29741	None	FALSE	FALSE	3	1
AAEMVPDLPSPPMEAPAPASNPSGR	1	EMVPDLPSPPMEAPA	100	S479	S	Q6ZVM7	4.58245e+08	TOM1-like protein 2 OS=Homo sapiens GN=TOM1L2 PE=1 SV=1 - [TM1L2_HUMAN]	TOM1L2	4.565	0	400	0.233997	-0.123516	0.119108	-0.286479	1.40975	1.21796	1.51285	3.47383	3.27885	3.18983	-0.00346362	0.00938067	-0.120604	0.23746	-0.120053	0.122572	-0.283015	1.40037	1.20858	1.50346	3.59443	3.39946	3.31044	FALSE	1.74549	FALSE	0.000233167	2.80607e-06	0.00276822	9.38427e-05	1.3708	3.43477	None	FALSE	FALSE	3	1
AAEPHFGTLPK	1	AAEPHFGTLPKALTK	100	T288	T	Q8IVT5-4	68643828	Isoform 4 of Kinase suppressor of Ras 1 OS=Homo sapiens GN=KSR1 - [KSR1_HUMAN]	KSR1	2.58	0	400	0.163499	0.0649811	-0.162097	0.0214516	-0.152094	0.22809	-0.451031	-0.601212	-0.962902	-1.74843	-0.00342453	-0.07465	0.0648743	0.166923	0.0684056	-0.158672	0.0248761	-0.0774437	0.30274	-0.376381	-0.666086	-1.02778	-1.8133	FALSE	17.6852	FALSE	0.744445	0.0665072	0.820516	0.0861566	-0.0503615	-1.16906	None + Kinase	FALSE	TRUE	1	2
AAEQYTPK	1	LRAAEQYTPKAKYHG	100	T2434	T	P49327	3491696725	Fatty acid synthase OS=Homo sapiens GN=FASN PE=1 SV=3 - [FAS_HUMAN]	FASN	1.59	0	247	0.238083	-0.573462	0.197111	0.00313231	-0.0797294	0.285122	0.474072	2.71687	2.51734	2.60657	0.00108873	-0.0130438	-0.100118	0.236994	-0.574551	0.196022	0.00204358	-0.0666856	0.298166	0.487116	2.81699	2.61746	2.70669	FALSE	1.95604	FALSE	0.318722	0.000308076	0.443471	0.00126872	0.239532	2.71371	None	FALSE	FALSE	1	1
AAESAEIEPR	1	RRTRAAESAEIEPRN	100	S483	S	Q9NS91	9.17403e+08	E3 ubiquitin-protein ligase RAD18 OS=Homo sapiens GN=RAD18 PE=1 SV=2 - [RAD18_HUMAN]	RAD18	2.01	0	175	-0.151309	-0.21964	0.10094	0.21559	1.38027	1.24634	1.38286	1.6568	1.41824	1.45186	-0.00764082	0.0065264	0.0640866	-0.143669	-0.211999	0.108581	0.22323	1.37375	1.23981	1.37633	1.59271	1.35415	1.38777	FALSE	4.82509	FALSE	0.000271064	9.7796e-05	0.00303936	0.000586122	1.32996	1.44488	None + Ubiquitin and UBL	FALSE	TRUE	3	1
AAESETPGKSPEK	1	ESETPGKSPEKKPKI	100	S427	S	O76021	2374580352	Ribosomal L1 domain-containing protein 1 OS=Homo sapiens GN=RSL1D1 PE=1 SV=3 - [RL1D1_HUMAN]	RSL1D1	2.24	1	203	-2.48593	0.707116	-1.86585	0.937036	-3.13769	-1.09877	-2.20272	-0.671782	-1.38716	-2.4773	0.0136693	-0.0143638	-0.224413	-2.4996	0.693446	-1.87952	0.923367	-3.12333	-1.08441	-2.18835	-0.447369	-1.16274	-2.25288	FALSE	1.60975	FALSE	0.232121	0.585985	0.350182	0.613106	-2.13203	-1.28766	None	FALSE	FALSE	3	2
AAESETPGKSPEK	2	ESETPGKSPEKKPKI	100	S427	S	O76021	2374580352	Ribosomal L1 domain-containing protein 1 OS=Homo sapiens GN=RSL1D1 PE=1 SV=3 - [RL1D1_HUMAN]	RSL1D1	1.63	1	266	-0.875382	0.0525994	-0.0703893	0.458415	-0.507961	0.717548	0.454294	4.80002	4.09577	2.25371	0.0136693	-0.0143638	-0.224413	-0.889051	0.0389301	-0.0840586	0.444745	-0.493597	0.731912	0.468657	5.02444	4.32019	2.47813	FALSE	1.60975	FALSE	0.484508	0.0222401	0.602958	0.0338117	0.235657	3.94092	None	FALSE	FALSE	3	2
AAESETPGKSPEK	2	PKAAESETPGKSPEK	100	T423	T	O76021	2374580352	Ribosomal L1 domain-containing protein 1 OS=Homo sapiens GN=RSL1D1 PE=1 SV=3 - [RL1D1_HUMAN]	RSL1D1	1.48	1	266	-0.875382	0.336122	-0.288945	0.458415	-0.389177	0.361048	0.191647	4.82621	4.09577	2.22228	0.0136693	-0.0143638	-0.224413	-0.889051	0.322453	-0.302614	0.444745	-0.374813	0.375412	0.206011	5.05062	4.32019	2.44669	FALSE	1.48445	FALSE	0.666893	0.0224097	0.760558	0.0340067	0.0688699	3.93917	None	FALSE	FALSE	3	2
AAEVVASAMRPGPESPSTR	1	AMRPGPESPSTRRLL	100	S51	S	Q96N21-2	NA	Isoform 2 of AP-4 complex accessory subunit Tepsin OS=Homo sapiens GN=TEPSIN - [AP4AT_HUMAN]	TEPSIN	3.195	0	400	0.198017	-0.178233	0.123027	-0.184299	-0.591397	-0.55772	-0.373666	1.64968	1.03154	1.61989	-0.0317374	-0.217899	-1.07014	0.229755	-0.146495	0.154765	-0.152561	-0.373498	-0.33982	-0.155767	2.71983	2.10168	2.69003	FALSE	1.89589	FALSE	0.0509232	0.00162399	0.117117	0.00415228	-0.289695	2.50385	None	FALSE	FALSE	2	2
AAFGISDSYVDGSSFDPQR	1	AAFGISDSYVDGSSF	100	S144	S	Q9UQ35	1419879616	Serine/arginine repetitive matrix protein 2 OS=Homo sapiens GN=SRRM2 PE=1 SV=2 - [SRRM2_HUMAN]	SRRM2	3.23	0	400	0.171147	-0.325021	-0.89698	0.621759	0.876487	1.28615	0.871851	4.08738	4.15441	3.97546	0.00165674	0.00036634	-0.361479	0.169491	-0.326678	-0.898636	0.620102	0.87612	1.28578	0.871485	4.44886	4.51589	4.33694	FALSE	0.95188	FALSE	0.0345184	0.000643917	0.0888664	0.00212237	1.01113	4.4339	None	FALSE	FALSE	3	1
AAFGISDSYVDGSSFDPQR	1	AFGISDSYVDGSSFD	99.5	Y145	Y	Q9UQ35	1419879616	Serine/arginine repetitive matrix protein 2 OS=Homo sapiens GN=SRRM2 PE=1 SV=2 - [SRRM2_HUMAN]	SRRM2	2.74	0	400	-0.352223	-0.50738	-0.386307	0.805738	4.52153	4.02369	4.47497	3.75592	3.39356	2.66721	0.00165674	0.00036634	-0.361479	-0.353879	-0.509037	-0.387964	0.804081	4.52116	4.02332	4.47461	4.1174	3.75504	3.02869	FALSE	1.66219	FALSE	0.000125091	0.000508326	0.00189097	0.00180048	4.3397	3.63371	None	FALSE	FALSE	3	1
AAFPSPTAAEMAEISR	1	VSRAAFPSPTAAEMA	100	S21	S	Q9GZY8	619194336	Mitochondrial fission factor OS=Homo sapiens GN=MFF PE=1 SV=1 - [MFF_HUMAN]	MFF	1.9	0	191	-0.218624	-0.565621	0.10225	0.476646	1.12941	1.18291	0.967486	3.3857	3.40721	3.28818	-0.00809135	-0.0707038	-0.0260975	-0.210532	-0.55753	0.110341	0.484737	1.20012	1.25362	1.03819	3.4118	3.4333	3.31428	FALSE	1.03569	FALSE	0.0093428	0.000462121	0.0347975	0.00168422	1.16397	3.38646	None	FALSE	FALSE	2	1
AAFTTPDHAPLSPQSSVASSGSEQTEEQGSSR	1	TPDHAPLSPQSSVAS	100	S271	S	Q5PRF9	1.40538e+08	Protein Smaug homolog 2 OS=Homo sapiens GN=SAMD4B PE=1 SV=1 - [SMAG2_HUMAN]	SAMD4B	6.08	0	74	-1.0061	-2.03633	0.246247	1.05117	2.95481	1.23838	2.30676	0.2696	0.626869	0.621837	0.0149444	0.0428518	-0.0958039	-1.02105	-2.05127	0.231302	1.03623	2.91196	1.19553	2.26391	0.365404	0.722673	0.717641	FALSE	1.75787	FALSE	0.028884	0.219906	0.0784636	0.249332	2.1238	0.601906	None	FALSE	FALSE	4	2
AAGALLTEGEACHMSLSSPELGPLTK	1	ACHMSLSSPELGPLT	99.3	S1282	S	Q12802-4	1123111819	Isoform 3 of A-kinase anchor protein 13 OS=Homo sapiens GN=AKAP13 - [AKP13_HUMAN]	AKAP13	7.06	0	400	-0.170391	-0.432348	0.506033	-0.0736925	4.04435	0.495503	2.21996	1.38818	3.19286	5.6884	-0.0103116	0.00919764	-0.0992505	-0.160079	-0.422036	0.516345	-0.0633809	4.03515	0.486305	2.21076	1.48743	3.29211	5.78765	FALSE	1.57542	FALSE	0.151974	0.100644	0.257559	0.123986	2.24407	3.5224	None	FALSE	FALSE	3	2
AAGARPLTSPESLSR	1	AGARPLTSPESLSRD	99.4	S1075	S	P46379-2	647607808	Isoform 2 of Large proline-rich protein BAG6 OS=Homo sapiens GN=BAG6 - [BAG6_HUMAN]	BAG6	1.93	0	400	0.0122367	-0.208532	0.264449	-0.11265	0.841204	-0.00918989	0.711858	1.89145	2.68765	2.60206	0.00480219	-0.00845975	-0.0775884	0.00743448	-0.213334	0.259647	-0.117452	0.849663	-0.000730138	0.720318	1.96904	2.76524	2.67965	FALSE	1.1141	FALSE	0.167405	0.00438942	0.27627	0.0089218	0.523084	2.47131	None	FALSE	FALSE	1	2
AAGDTTVIENSDVSPETESSEK	1	VIENSDVSPETESSE	100	S1313	S	Q86UP2	2918679040	Kinectin OS=Homo sapiens GN=KTN1 PE=1 SV=1 - [KTN1_HUMAN]	KTN1	3.06	0	400	-1.26663	0.33394	0.061039	0.356935	0.64487	0.327605	0.400512	1.62319	1.70856	1.38568	0.00981779	-0.0206972	-0.0320414	-1.27645	0.324123	0.0512212	0.347117	0.665567	0.348302	0.421209	1.65523	1.7406	1.41772	FALSE	1.08204	FALSE	0.208288	0.0171599	0.324535	0.0271608	0.478359	1.60452	None	FALSE	FALSE	6	1
AAGFERPSPVQLK	1	AAGFERPSPVQLKAI	100	S86	S	Q9UHI6	8.36977e+08	Probable ATP-dependent RNA helicase DDX20 OS=Homo sapiens GN=DDX20 PE=1 SV=2 - [DDX20_HUMAN]	DDX20	2.24	0	400	0.627589	-0.224612	0.448211	-0.987313	0.220571	0.501395	1.13427	4.96495	4.53676	4.9407	-0.00137206	0.0150265	-0.0413574	0.628961	-0.22324	0.449583	-0.985941	0.205544	0.486368	1.11924	5.0063	4.57812	4.98206	FALSE	1.09023	FALSE	0.221903	0.000318616	0.339082	0.00129875	0.603719	4.85549	None	FALSE	FALSE	1	2
AAGGAPSPPPPVR	1	RAAGGAPSPPPPVRR	100	S678	S	Q4KMP7	283259072	TBC1 domain family member 10B OS=Homo sapiens GN=TBC1D10B PE=1 SV=3 - [TB10B_HUMAN]	TBC1D10B	2.23	0	40	0.0564079	0.0625207	-0.145146	-0.0167018	-1.07841	-0.73087	-1.36321	0.636147	0.406627	0.111206	-0.02368	-0.00910342	-0.0910056	0.0800879	0.0862007	-0.121466	0.00697821	-1.0693	-0.721767	-1.35411	0.727152	0.497633	0.202212	FALSE	1.89589	FALSE	0.0223596	0.0812388	0.0652916	0.102645	-1.04839	0.475666	None	FALSE	FALSE	0	1
AAGGAPSPPPPVRR	1	RAAGGAPSPPPPVRR	100	S678	S	Q4KMP7	283259072	TBC1 domain family member 10B OS=Homo sapiens GN=TBC1D10B PE=1 SV=3 - [TB10B_HUMAN]	TBC1D10B	2.505	1	400	0.154824	-0.134493	0.141316	-0.156325	-1.70527	-2.0567	-1.7789	-0.605402	-0.332205	-0.940494	-0.02368	-0.00910342	-0.0910056	0.178504	-0.110813	0.164996	-0.132645	-1.69617	-2.0476	-1.7698	-0.514396	-0.2412	-0.849489	FALSE	1.89589	FALSE	0.000123085	0.0659091	0.00187456	0.0855135	-1.83785	-0.535028	None	FALSE	FALSE	0	2
AAGGGAGSPPAPLAPSASGPPVCK	1	AAGGGAGSPPAPLAP	100	S364	S	Q96HB5-2	237553928	Isoform 2 of Coiled-coil domain-containing protein 120 OS=Homo sapiens GN=CCDC120 - [CC120_HUMAN]	CCDC120	3.95	0	400	0.270437	-0.601082	0.155605	0.0295292	1.3498	-0.202859	0.695499	2.6922	2.53667	2.90332	-0.00663562	-0.0352669	-0.160557	0.277072	-0.594447	0.162241	0.0361649	1.38507	-0.167592	0.730766	2.85275	2.69722	3.06388	FALSE	1.73739	FALSE	0.267566	9.96216e-05	0.38978	0.000592782	0.649413	2.87129	None	FALSE	FALSE	0	1
AAGGSPAVGCTTR	1	TARAAGGSPAVGCTT	100	S20	S	Q7Z624-2	25968184	Isoform 2 of Calmodulin-lysine N-methyltransferase OS=Homo sapiens GN=CAMKMT - [CMKMT_HUMAN]	CAMKMT	2.24	0	400	-0.190211	0.0564137	-0.0155582	0.130102	-0.00227542	0.506615	0.376604	3.82014	3.61828	3.56547	-0.0219483	-0.0589559	-0.474848	-0.168263	0.078362	0.00639009	0.152051	0.0566805	0.565571	0.435559	4.29499	4.09312	4.04032	FALSE	1.57542	FALSE	0.144775	6.4048e-07	0.248308	6.07028e-05	0.352604	4.14281	None	FALSE	FALSE	0	1
AAGISLIVPGKSPTR	1	SLIVPGKSPTRKKSG	100	S484	S	P47736	3.7572e+07	Rap1 GTPase-activating protein 1 OS=Homo sapiens GN=RAP1GAP PE=1 SV=2 - [RPGP1_HUMAN]	RAP1GAP	2.85	1	317	0.766798	-1.13708	0.44353	-1.0472	0.28832	1.14418	1.42786	1.75334	-0.449579	1.00801	-0.0293434	-0.0685505	-0.106622	0.796141	-1.10774	0.472873	-1.01786	0.35687	1.21273	1.49641	1.85996	-0.342957	1.11463	FALSE	32.0078	FALSE	0.0964693	0.249818	0.18456	0.2801	1.022	0.877213	None	FALSE	TRUE	0	2
AAGLENGHCLSK	1	LENGHCLSKDSSPVG	100	S176	S	Q6ICB4	7.61325e+07	Sesquipedalian-2 OS=Homo sapiens GN=FAM109B PE=1 SV=1 - [SESQ2_HUMAN]	FAM109B	3.155	0	400	-0.0404869	-0.0878883	0.123165	-0.00339044	-0.468707	0.200755	0.25043	3.87209	3.84073	2.92303	0.000615008	0.122607	-0.30048	-0.0411019	-0.0885033	0.12255	-0.00400545	-0.591315	0.0781482	0.127823	4.17257	4.14121	3.22351	FALSE	NA	FALSE	0.644554	0.00565503	0.742299	0.0109083	-0.128448	3.84576	None	FALSE	NA	1	2
AAGMSSPGAQSHPEELPR	1	EKAAGMSSPGAQSHP	99.5	S717	S	Q13459-2	1575503616	Isoform Short of Unconventional myosin-IXb OS=Homo sapiens GN=MYO9B - [MYO9B_HUMAN]	MYO9B	4.26	0	137	-0.121991	0.0620793	0.264585	-0.258734	-0.561125	0.332712	0.0305191	1.51114	1.51032	1.73078	0.00188877	-0.0514312	-0.163483	-0.123879	0.0601906	0.262697	-0.260623	-0.509694	0.384143	0.0819504	1.67462	1.6738	1.89427	FALSE	1.26	FALSE	0.997779	6.4665e-05	0.998269	0.000453566	-0.0145334	1.74756	None	FALSE	FALSE	2	2
AAGPASPPEEDPER	1	LKAAGPASPPEEDPE	100	S409	S	Q96KM6	1686300536	Zinc finger protein 512B OS=Homo sapiens GN=ZNF512B PE=1 SV=1 - [Z512B_HUMAN]	ZNF512B	2.21	0	400	-0.217373	-0.507302	0.192322	0.237774	0.413792	0.204682	0.363678	1.7422	1.75139	1.55493	-0.018967	-0.0667409	-0.325988	-0.198406	-0.488335	0.211289	0.256741	0.480532	0.271423	0.430418	2.06819	2.07737	1.88092	FALSE	1.89589	FALSE	0.0802758	0.000561739	0.161986	0.00193075	0.394125	2.00883	None + Transcription factor	FALSE	FALSE	4	1
AAGSDADHLR	1	SARRAAGSDADHLRE	100	S2963	S	O95613	2020645451	Pericentrin OS=Homo sapiens GN=PCNT PE=1 SV=4 - [PCNT_HUMAN]	PCNT	1.96	0	400	-0.455688	0.263826	-0.0473849	0.140766	0.17299	0.726536	0.652535	3.25539	3.16328	2.54513	0.00497878	0.0504149	0.0906555	-0.460667	0.258847	-0.0523637	0.135787	0.122575	0.676121	0.602121	3.16474	3.07262	2.45447	FALSE	3.89062	FALSE	0.0925927	0.000522901	0.179163	0.00183679	0.466939	2.89728	None	TRUE	TRUE	2	2
AAGSPSPLPAPDPAPK	1	YMSRAAGSPSPLPAP	100	S448	S	Q9BZE9-3	6.66326e+07	Isoform 3 of Tether containing UBX domain for GLUT4 OS=Homo sapiens GN=ASPSCR1 - [ASPC1_HUMAN]	ASPSCR1	2.84	0	206	-0.0675414	-0.103429	-0.119483	0.256288	0.938	1.0841	1.14205	2.64821	2.63126	2.55376	-0.0592666	-0.0525094	-0.269777	-0.00827488	-0.0441627	-0.0602166	0.315555	0.99051	1.13661	1.19456	2.91799	2.90104	2.82354	FALSE	1.75787	FALSE	0.000218395	1.77193e-05	0.0026447	0.000219683	1.10723	2.88086	None	FALSE	FALSE	1	1
AAHASADLPEASSK	1	SADLPEASSKKAEKE	99.6	S1507	S	Q5JSZ5	951739968	Protein PRRC2B OS=Homo sapiens GN=PRRC2B PE=1 SV=2 - [PRC2B_HUMAN]	PRRC2B	3.85	0	400	0.0753831	0.185213	-0.16352	-0.125745	0.521068	1.01904	0.541088	1.40501	2.40365	2.24906	-0.00236231	-0.000481493	0.131448	0.0777454	0.187575	-0.161158	-0.123382	0.521549	1.01952	0.54157	1.27357	2.2722	2.11761	FALSE	2.49482	FALSE	0.0307825	0.0199885	0.0820288	0.0309084	0.694213	1.88779	None	FALSE	FALSE	2	2
AAHMYSGAK	1	KKAAHMYSGAKTGLV	99.5	S424	S	Q9BRD0	104952888	BUD13 homolog OS=Homo sapiens GN=BUD13 PE=1 SV=1 - [BUD13_HUMAN]	BUD13	1.395	0	400	0.0768784	0.19454	0.134202	-0.507539	-1.14885	0.739435	0.948564	4.25278	4.11488	4.35309	0.00505032	0.0829873	0.107907	0.0718281	0.18949	0.129152	-0.51259	-1.23184	0.656448	0.865577	4.14487	4.00697	4.24518	FALSE	1.03784	FALSE	0.868397	1.97201e-05	0.911099	0.000229878	0.0967296	4.13234	None	FALSE	FALSE	0	2
AAHTEDINACTLTTSPR	1	NACTLTTSPRLPVF_	99.5	S642	S	P04049	5.95856e+07	RAF proto-oncogene serine/threonine-protein kinase OS=Homo sapiens GN=RAF1 PE=1 SV=1 - [RAF1_HUMAN]	RAF1	3.61	0	400	-0.314347	0.110862	0.0315767	0.129326	2.90131	2.35885	2.77507	3.41066	3.51142	3.46371	-0.0035171	-0.0760422	-0.268183	-0.31083	0.114379	0.0350938	0.132844	2.97735	2.43489	2.85111	3.67884	3.7796	3.73189	FALSE	13.5415	TRUE	0.000299207	1.57705e-05	0.00323861	0.000207218	2.75445	3.73011	None + Kinase	FALSE	NA	2	2
AAHVPENSDTEQDVLTVKPVR	1	AAHVPENSDTEQDVL	100	S1370	S	Q9H2Y7	1.94684e+08	Zinc finger protein 106 OS=Homo sapiens GN=ZNF106 PE=1 SV=1 - [ZN106_HUMAN]	ZNF106	5.76	0	118	-0.0691359	-0.158676	-0.035995	0.144152	0.174477	0.0486469	-0.0157604	0.541002	0.50438	0.208191	-0.00415299	-0.0932375	-0.242708	-0.0649829	-0.154523	-0.031842	0.148305	0.267714	0.141884	0.077477	0.783711	0.747088	0.4509	FALSE	0.595046	FALSE	0.0770858	0.00796589	0.157625	0.01441	0.162359	0.660566	None	FALSE	FALSE	4	3
AAIIADSSTFR	1	KAAIIADSSTFRVDT	100	S1479	S	O43432	4.75018e+08	Eukaryotic translation initiation factor 4 gamma 3 OS=Homo sapiens GN=EIF4G3 PE=1 SV=2 - [IF4G3_HUMAN]	EIF4G3	2.21	0	129	-0.233244	-0.0514159	0.323616	0.192204	0.685422	1.10273	1.27606	4.86756	4.62811	4.70342	0.00275001	0.0107498	-0.204692	-0.235994	-0.0541659	0.320866	0.189454	0.674673	1.09198	1.26531	5.07225	4.8328	4.90811	TRUE	1.57652	FALSE	0.0121772	1.1866e-06	0.0421972	7.07003e-05	1.01065	4.93772	None	FALSE	FALSE	1	1
AAISQLRSPR	1	AAISQLRSPRVKESI	100	S359	S	O95747	1656423253	Serine/threonine-protein kinase OSR1 OS=Homo sapiens GN=OXSR1 PE=1 SV=1 - [OXSR1_HUMAN]	OXSR1	2.16	1	337.5	0.127988	-0.00251418	0.314971	-0.588604	0.944141	0.916429	1.83475	2.96001	3.60246	3.98948	0.0083123	0.00695447	0.0426167	0.119675	-0.0108265	0.306659	-0.596916	0.937187	0.909474	1.8278	2.91739	3.55985	3.94686	FALSE	1.57542	FALSE	0.0286122	0.000976434	0.0778572	0.00287034	1.22482	3.4747	None + Kinase	FALSE	FALSE	0	2
AAKPTTTPEVK	1	KAAKPTTTPEVKAAR	99.6	T2305	T	P46821	2966220629	Microtubule-associated protein 1B OS=Homo sapiens GN=MAP1B PE=1 SV=2 - [MAP1B_HUMAN]	MAP1B	2.23	0	400	-0.972893	0.482786	-0.437435	0.482956	-1.15117	0.196584	-0.117705	3.40954	3.25953	1.90783	-0.0119674	-0.0492476	-0.100456	-0.960926	0.494753	-0.425468	0.494923	-1.10192	0.245831	-0.0684571	3.51	3.35998	2.00829	FALSE	14.025	FALSE	0.717981	0.00669625	0.8003	0.0125272	-0.308183	2.95942	None	FALSE	TRUE	1	2
AALAPAKESPR	1	ALAPAKESPRKGAAP	100	S906	S	Q13428-3	9.71436e+08	Treacle protein OS=Homo sapiens GN=TCOF1 PE=1 SV=3 - [TCOF_HUMAN]|Isoform 3 of Treacle protein OS=Homo sapiens GN=TCOF1 - [TCOF_HUMAN]|Isoform 6 of Treacle protein OS=Homo sapiens GN=TCOF1 - [TCOF_HUMAN]|Isoform 7 of Treacle protein OS=Homo sapiens GN=TCOF1 - [TCOF_HUMAN]	TCOF1	1.745	1	335	0.0415237	-0.131002	0.255393	-0.210993	-0.150013	0.0455269	-0.16385	2.26404	0.246713	5.55991	-0.0101671	-0.0396976	-0.226288	0.0516908	-0.120835	0.26556	-0.200826	-0.110315	0.0852245	-0.124153	2.49033	0.473001	5.7862	FALSE	1.19809	FALSE	0.710508	0.199747	0.794643	0.228558	-0.0497479	2.91651	None	FALSE	FALSE	1	2
AALEDTLAETEAR	1	MKAALEDTLAETEAR	100	T323	T	P08727	3246788779	Keratin, type I cytoskeletal 19 OS=Homo sapiens GN=KRT19 PE=1 SV=4 - [K1C19_HUMAN]	KRT19	2.89	0	400	-0.0244518	-0.286821	0.252684	0.00816807	0.23591	0.191514	0.467028	2.68321	2.754	2.55092	-0.00292331	-0.0126447	0.0380804	-0.0215285	-0.283897	0.255607	0.0110914	0.248555	0.204159	0.479673	2.64513	2.71592	2.51284	FALSE	1	FALSE	0.0702116	1.30266e-05	0.146854	0.000189728	0.310795	2.62463	None	FALSE	FALSE	4	1
AALETPIIQGQDGSPELLIR	1	IIQGQDGSPELLIRS	100	S837	S	Q8IWT3-3	465893034	Isoform 2 of Cullin-9 OS=Homo sapiens GN=CUL9 - [CUL9_HUMAN]	CUL9	3.41	0	291	-0.047234	-0.326993	0.266043	0.0461532	1.51713	1.81282	1.81036	3.32665	3.10705	3.50967	-0.0507587	-0.175488	0.149761	0.00352471	-0.276234	0.316802	0.096912	1.69262	1.9883	1.98585	3.17689	2.95729	3.35991	FALSE	1.57654	FALSE	7.75119e-05	1.02581e-05	0.00144141	0.000170103	1.88892	3.1647	None + Ubiquitin and UBL	FALSE	FALSE	3	1
AALLAQYADVTDEEDEADEK	1	LAQYADVTDEEDEAD	100	T139	T	Q96MW1	6.60863e+08	Coiled-coil domain-containing protein 43 OS=Homo sapiens GN=CCDC43 PE=1 SV=2 - [CCD43_HUMAN]	CCDC43	2.68	0	400	-1.67792	-0.501417	-0.299885	1.11686	0.0648793	0.00324861	-0.11767	1.39293	2.30627	-0.344876	-0.0371318	0.132972	-0.00704829	-1.64079	-0.464285	-0.262753	1.15399	-0.068093	-0.129724	-0.250642	1.39998	2.31332	-0.337827	FALSE	1	FALSE	0.806115	0.213561	0.865988	0.242654	-0.149486	1.12516	None	FALSE	FALSE	8	1
AALPSLTNPPSLSPIR	1	LTNPPSLSPIRRKGK	100	S1179	S	P42858	4.11749e+08	Huntingtin OS=Homo sapiens GN=HTT PE=1 SV=2 - [HD_HUMAN]	HTT	3.04	0	279	0.339646	-2.15215	0.46096	0.180299	-0.851487	0.448073	0.458303	5.75677	3.10967	4.11373	-0.00282436	0.0481842	-0.0163939	0.34247	-2.14932	0.463784	0.183123	-0.899672	0.399889	0.410119	5.77317	3.12607	4.13012	FALSE	2.70166	TRUE	0.746163	0.0081905	0.821655	0.0147537	-0.0298879	4.34312	None	TRUE	NA	0	1
AALSLPAK	1	ATAKAALSLPAKQAP	100	S456	S	Q14978	1871693312	Nucleolar and coiled-body phosphoprotein 1 OS=Homo sapiens GN=NOLC1 PE=1 SV=2 - [NOLC1_HUMAN]	NOLC1	1.52	0	400	0.121473	0.142069	0.0273113	-0.340883	1.89308	2.04251	1.64638	4.50405	4.25567	4.02329	0.00724448	-0.08026	-0.461064	0.114228	0.134824	0.0200668	-0.348128	1.97334	2.12277	1.72664	4.96511	4.71674	4.48435	FALSE	3.73073	FALSE	9.3136e-05	6.80213e-06	0.0015843	0.00014097	1.94092	4.72207	None	TRUE	TRUE	0	1
AAMYDIISSPSK	1	AMYDIISSPSKDSTK	99.5	S350	S	Q6KC79-2	8.95905e+08	Isoform 2 of Nipped-B-like protein OS=Homo sapiens GN=NIPBL - [NIPBL_HUMAN]	NIPBL	2.51	0	338	0.125314	-0.0812412	-0.108999	0.0361831	0.390291	0.425383	0.222994	1.67423	1.48404	0.790473	-0.00301205	0.00441516	-0.106086	0.128326	-0.0782292	-0.105986	0.0391951	0.385876	0.420968	0.218578	1.78032	1.59013	0.896559	FALSE	1.04585	FALSE	0.0110156	0.0295279	0.0392091	0.0429694	0.341807	1.42233	None	FALSE	FALSE	1	1
AAMYDIISSPSKDSTK	1	AMYDIISSPSKDSTK	100	S350	S	Q6KC79-2	8.95905e+08	Isoform 2 of Nipped-B-like protein OS=Homo sapiens GN=NIPBL - [NIPBL_HUMAN]	NIPBL	3.08	1	245	0.38359	-0.443931	0.228233	-0.524387	0.194378	-0.490826	0.865847	1.06825	-0.214787	2.52106	-0.00301205	0.00441516	-0.106086	0.386602	-0.440919	0.231245	-0.521375	0.189963	-0.495242	0.861432	1.17433	-0.108701	2.62715	FALSE	1.04585	FALSE	0.588245	0.232451	0.694444	0.262189	0.185384	1.23093	None	FALSE	FALSE	2	2
AAMYSVEITVEK	1	PMMKAAMYSVEITVE	99.6	Y170	Y	O75781	578828032	Paralemmin-1 OS=Homo sapiens GN=PALM PE=1 SV=2 - [PALM_HUMAN]	PALM	3.1	0	197.5	-0.500596	-0.389456	0.29746	0.379387	3.94891	4.04818	3.84352	1.85582	1.65324	1.01341	-0.0218804	0.0258974	-0.307649	-0.478716	-0.367576	0.31934	0.401268	3.92301	4.02228	3.81762	2.16347	1.96089	1.32106	TRUE	1.66219	FALSE	0.000219289	0.00386859	0.0026541	0.00807265	3.92097	1.81514	None	FALSE	FALSE	2	1
AANMLQQSGSK	1	AANMLQQSGSKNTGA	100	S634	S	P46063	1357863915	ATP-dependent DNA helicase Q1 OS=Homo sapiens GN=RECQL PE=1 SV=3 - [RECQ1_HUMAN]	RECQL	1.82	0	193	0.138678	0.0579036	0.21178	-0.342133	-1.09908	0.498604	0.606878	4.16624	4.05722	3.95786	-0.0157305	-0.00293001	0.208405	0.154408	0.073634	0.227511	-0.326402	-1.09615	0.501534	0.609808	3.95784	3.84881	3.74945	FALSE	1.38915	FALSE	0.965597	5.93309e-06	0.978349	0.000132981	0.00506251	3.85204	None	FALSE	FALSE	0	1
AANQVEETLHTHLPQTPETNFR	1	LHTHLPQTPETNFRD	100	T217	T	Q5VZL5-2	3.12422e+08	Isoform 2 of Zinc finger MYM-type protein 4 OS=Homo sapiens GN=ZMYM4 - [ZMYM4_HUMAN]	ZMYM4	5.37	0	400	-0.0516858	0.0475729	0.421902	-0.23977	1.09463	1.15847	0.831403	1.98077	1.38084	1.33943	-0.00461379	0.0176705	0.121517	-0.047072	0.0521867	0.426516	-0.235157	1.07696	1.14079	0.813733	1.85925	1.25932	1.21791	FALSE	1.4204	FALSE	0.00261141	0.00625683	0.0138914	0.0118408	1.0105	1.44549	None	FALSE	FALSE	3	3
AANRTPPKSPGDPSK	2	ANRTPPKSPGDPSKD	100	S18	S	O94811	3616097	Tubulin polymerization-promoting protein OS=Homo sapiens GN=TPPP PE=1 SV=1 - [TPPP_HUMAN]	TPPP	2.16	2	400	0.109068	-0.030349	-0.067505	-0.0174193	-0.117154	0.263936	0.0558331	2.28101	2.09522	1.23575	-0.136687	-0.582286	-0.426874	0.245755	0.106338	0.0691818	0.119268	0.465133	0.846223	0.638119	2.70788	2.52209	1.66263	FALSE	2.54309	TRUE	0.0315137	0.0202326	0.083373	0.0312049	0.649825	2.29753	None	FALSE	NA	1	3
AANRTPPKSPGDPSK	2	PAKAANRTPPKSPGD	100	T14	T	O94811	3616097	Tubulin polymerization-promoting protein OS=Homo sapiens GN=TPPP PE=1 SV=1 - [TPPP_HUMAN]	TPPP	2.16	2	400	0.109068	-0.030349	-0.067505	-0.0174193	-0.117154	0.263936	0.0558331	2.28101	2.09522	1.23575	-0.136687	-0.582286	-0.426874	0.245755	0.106338	0.0691818	0.119268	0.465133	0.846223	0.638119	2.70788	2.52209	1.66263	FALSE	6.3834	FALSE	0.0315137	0.0202326	0.083373	0.0312049	0.649825	2.29753	None	FALSE	TRUE	1	3
AANSNGLPR	1	QRIRAANSNGLPRCK	100	S11	S	Q9P0V3	618515168	SH3 domain-binding protein 4 OS=Homo sapiens GN=SH3BP4 PE=1 SV=1 - [SH3B4_HUMAN]	SH3BP4	2.09	0	142	0.0152211	-0.390206	0.0952204	0.211816	2.36277	2.41372	2.08707	1.06933	0.589295	0.268278	-0.0115275	0.0170172	-0.178967	0.0267486	-0.378679	0.106748	0.223343	2.34576	2.39671	2.07006	1.2483	0.768262	0.447244	FALSE	1.29657	FALSE	3.71436e-05	0.0480967	0.000936743	0.065371	2.27084	0.821269	None	FALSE	FALSE	0	1
AAPEASGTPSSDAVSR	1	AAPEASGTPSSDAVS	100	T424	T	P31146	54368886	Coronin-1A OS=Homo sapiens GN=CORO1A PE=1 SV=4 - [COR1A_HUMAN]	CORO1A	2.72	0	330	-0.46473	0.151668	0.186116	0.0382162	0.102195	0.435215	0.597735	3.45758	3.69888	3.74347	0.0123398	-0.0768949	0.0441264	-0.47707	0.139329	0.173776	0.0258764	0.17909	0.51211	0.67463	3.41346	3.65475	3.69934	FALSE	1.91935	FALSE	0.0683478	1.00363e-05	0.144045	0.000168802	0.455277	3.58918	None	FALSE	FALSE	2	1
AAPEASSPPASPLQHLLPGK	1	EASSPPASPLQHLLP	100	S683	S	Q96TA1-2	3510067371	Isoform 2 of Niban-like protein 1 OS=Homo sapiens GN=FAM129B - [NIBL1_HUMAN]	FAM129B	3.44	0	351	0.577017	-1.4886	0.702609	-0.931163	3.44581	1.7877	2.81776	2.42624	1.89492	2.6584	-0.00719274	-0.0301941	-0.153368	0.58421	-1.48141	0.709802	-0.92397	3.476	1.8179	2.84795	2.57961	2.04829	2.81177	FALSE	1.89589	FALSE	0.00947331	0.00991915	0.0351666	0.017257	2.71395	2.47989	None	FALSE	FALSE	1	2
AAPEASSPPASPLQHLLPGK	2	EASSPPASPLQHLLP	99.5	S683	S	Q96TA1-2	3510067371	Isoform 2 of Niban-like protein 1 OS=Homo sapiens GN=FAM129B - [NIBL1_HUMAN]	FAM129B	2.68	0	343	0.148345	-0.476179	0.335114	-0.106667	2.77598	1.82207	2.55595	2.58348	2.50693	3.06247	-0.00719274	-0.0301941	-0.153368	0.155538	-0.468986	0.342307	-0.0994741	2.80618	1.85227	2.58614	2.73685	2.6603	3.21584	FALSE	1.89589	FALSE	0.00342717	0.000101574	0.0167644	0.000600886	2.41486	2.871	None	FALSE	FALSE	1	2
AAPEASSPPASPLQHLLPGK	2	KAAPEASSPPASPLQ	99.1	S679	S	Q96TA1-2	3510067371	Isoform 2 of Niban-like protein 1 OS=Homo sapiens GN=FAM129B - [NIBL1_HUMAN]	FAM129B	2.39	0	400	-0.0442974	-0.716635	0.452088	0.0754701	2.79619	1.74977	2.38004	2.23717	2.47287	3.0292	-0.00719274	-0.0301941	-0.153368	-0.0371047	-0.709443	0.459281	0.0826628	2.82638	1.77997	2.41023	2.39054	2.62624	3.18257	FALSE	1.74549	FALSE	0.00298089	0.000491633	0.0152259	0.00175831	2.33886	2.73312	None	FALSE	FALSE	1	2
AAPLVTSGK	1	RAAPLVTSGKAPPNL	100	S790	S	Q5T6F2	8.996e+08	Ubiquitin-associated protein 2 OS=Homo sapiens GN=UBAP2 PE=1 SV=1 - [UBAP2_HUMAN]	UBAP2	1.53	0	397	-0.0638325	0.066003	0.0314447	-0.0373647	0.241638	0.823508	0.538542	2.9404	2.83263	2.48751	-0.00778179	0.0189914	0.0393554	-0.0560508	0.0737848	0.0392265	-0.0295829	0.222646	0.804517	0.51955	2.90105	2.79327	2.44816	TRUE	2.02179	FALSE	0.0895487	0.00170476	0.174661	0.00431057	0.515571	2.71416	None	FALSE	FALSE	0	1
AAPPAPNAPAAGEDTTETAPAPGTPAR	1	ETAPAPGTPARGPRM	100	T193	T	Q99501	1.61559e+08	GAS2-like protein 1 OS=Homo sapiens GN=GAS2L1 PE=1 SV=2 - [GA2L1_HUMAN]|Isoform 2 of GAS2-like protein 1 OS=Homo sapiens GN=GAS2L1 - [GA2L1_HUMAN]	GAS2L1	2.92	0	382	-0.13836	-0.507195	0.0447649	0.439724	-0.0260144	0.389895	0.5326	3.77735	3.84762	3.60799	0.0138352	-0.0144197	-0.238255	-0.152196	-0.52103	0.0309297	0.425889	-0.0115947	0.404315	0.54702	4.0156	4.08587	3.84625	FALSE	1.72498	FALSE	0.214719	7.02017e-05	0.331406	0.000477356	0.313247	3.98257	None	FALSE	FALSE	3	1
AAPPCPPCQSPVPQR	1	PPCPPCQSPVPQRRS	100	S365	S	A7MCY6	73421018	TANK-binding kinase 1-binding protein 1 OS=Homo sapiens GN=TBKBP1 PE=1 SV=1 - [TBKB1_HUMAN]	TBKBP1	2	0	400	0.148752	-0.381746	0.173403	-0.00554088	-0.772663	-1.26386	-1.02292	0.425969	0.20253	0.227037	-0.00726185	0.00479375	-0.394994	0.156013	-0.374484	0.180665	0.00172096	-0.777456	-1.26865	-1.02771	0.820963	0.597524	0.622031	FALSE	1.50299	FALSE	0.00412075	0.00697175	0.0192191	0.0129316	-1.02461	0.680173	None	FALSE	FALSE	0	1
AAPPPPALTPDSQTVDSSCK	1	APPPPALTPDSQTVD	100	T989	T	Q9H7N4	5.20342e+08	Splicing factor, arginine/serine-rich 19 OS=Homo sapiens GN=SCAF1 PE=1 SV=3 - [SFR19_HUMAN]	SCAF1	2.67	0	308	-0.07429	-0.257422	-0.0383595	0.310163	0.868359	0.534075	0.698348	0.08701	-0.243223	-0.356904	0.00933501	0.00987342	-0.0288709	-0.083625	-0.266757	-0.0476945	0.300828	0.858486	0.524201	0.688475	0.115881	-0.214352	-0.328033	FALSE	1.75787	FALSE	0.00545246	0.540613	0.0234276	0.569786	0.690387	-0.142168	None	FALSE	FALSE	2	1
AAPPPPGYHQNGVIR	1	AAPPPPGYHQNGVIR	100	Y961	Y	Q12965	2969185877	Unconventional myosin-Ie OS=Homo sapiens GN=MYO1E PE=1 SV=2 - [MYO1E_HUMAN]	MYO1E	3.32	0	400	0.228114	0.196698	0.144124	-0.791944	0.904605	1.66807	1.34635	1.52018	0.623744	0.625032	-0.00694432	0.0058779	0.0390996	0.235058	0.203642	0.151069	-0.784999	0.898727	1.6622	1.34047	1.48108	0.584644	0.585932	FALSE	1.66219	FALSE	0.0097488	0.0688752	0.0359199	0.0888422	1.30047	0.883886	None	FALSE	FALSE	0	2
AAPQSPSVPK	1	QSKAAPQSPSVPKKP	100	S933	S	O75694-2	1693833984	Isoform 2 of Nuclear pore complex protein Nup155 OS=Homo sapiens GN=NUP155 - [NU155_HUMAN]	NUP155	1.855	0	400	0.049535	0.0242425	0.0812678	-0.154234	0.643966	0.825213	0.806616	2.77381	2.57816	2.46936	-0.00661884	0.0141773	0.0443276	0.0561538	0.0308613	0.0878866	-0.147615	0.629788	0.811036	0.792439	2.72948	2.53384	2.42503	FALSE	1.64535	FALSE	0.000346857	6.24635e-05	0.00356721	0.000444104	0.744421	2.56278	None	FALSE	FALSE	0	1
AAPSPQEALVR	1	SKSRAAPSPQEALVR	100	S21	S	Q96CF2	76309932	Charged multivesicular body protein 4c OS=Homo sapiens GN=CHMP4C PE=1 SV=1 - [CHM4C_HUMAN]	CHMP4C	1.64	0	176	-0.0416382	0.129052	-0.236847	0.119391	0.548079	1.24042	0.705775	2.60746	2.51802	2.34525	0.00873049	-0.0530313	0.0898468	-0.0503687	0.120322	-0.245578	0.110661	0.60111	1.29345	0.758806	2.51761	2.42817	2.25541	FALSE	6.27538	FALSE	0.0349426	4.95599e-06	0.0896391	0.000123092	0.884457	2.4004	None	TRUE	TRUE	1	1
AAPSTAPAEATPPKPGEAEAPPK	1	STAPAEATPPKPGEA	100	T406	T	O95817	747979712	BAG family molecular chaperone regulator 3 OS=Homo sapiens GN=BAG3 PE=1 SV=3 - [BAG3_HUMAN]	BAG3	4.18	0	220	0.0272936	-0.308624	0.0640649	0.141745	0.0443032	0.198631	0.0831659	1.71667	1.39699	1.35883	0.00943666	-0.0402948	0.0404126	0.0178569	-0.318061	0.0546282	0.132308	0.0845981	0.238926	0.123461	1.67626	1.35657	1.31842	FALSE	2.37969	FALSE	0.178906	0.000337661	0.290396	0.00135397	0.148995	1.45042	None	FALSE	FALSE	3	2
AAPSTAPAEATPPKPGEAEAPPKHPGVLK	1	STAPAEATPPKPGEA	100	T406	T	O95817	747979712	BAG family molecular chaperone regulator 3 OS=Homo sapiens GN=BAG3 PE=1 SV=3 - [BAG3_HUMAN]	BAG3	3.33	1	400	-0.0918659	0.219696	0.027195	-0.187421	0.403315	-0.782991	-0.120256	-0.0794253	1.51213	0.808346	0.00943666	-0.0402948	0.0404126	-0.101303	0.21026	0.0177583	-0.196857	0.44361	-0.742696	-0.0799612	-0.119838	1.47172	0.767933	FALSE	2.37969	FALSE	0.784727	0.25412	0.849944	0.284425	-0.126349	0.706604	None	FALSE	FALSE	3	4
AAPTTPPPPVK	1	PRRAAPTTPPPPVKR	100	T174	T	Q9NZQ3-3	222233136	Isoform 3 of NCK-interacting protein with SH3 domain OS=Homo sapiens GN=NCKIPSD - [SPN90_HUMAN]	NCKIPSD	2.03	0	400	-0.00606978	0.0142166	-0.092798	0.00229644	-0.0388527	0.247928	-0.0783326	0.715423	0.177309	0.191523	0.0039363	0.0107543	0.0521315	-0.0100061	0.0102803	-0.0967343	-0.00163986	-0.049607	0.237173	-0.089087	0.663291	0.125178	0.139391	FALSE	14.1444	FALSE	0.636754	0.198075	0.735319	0.226876	0.0328264	0.309287	None	FALSE	TRUE	0	1
AAPTTPPPPVK	1	QPRRAAPTTPPPPVK	99.6	T173	T	Q9NZQ3-3	222233136	Isoform 3 of NCK-interacting protein with SH3 domain OS=Homo sapiens GN=NCKIPSD - [SPN90_HUMAN]	NCKIPSD	2.94	0	400	0.0623188	-0.0271981	-0.1756	0.123182	-0.163205	0.0623188	-0.645426	0.302695	0.0434289	-0.375734	0.0039363	0.0107543	0.0521315	0.0583825	-0.0311344	-0.179537	0.119245	-0.173959	0.0515644	-0.656181	0.250564	-0.00870264	-0.427866	FALSE	4.65242	FALSE	0.352323	0.816394	0.477022	0.83184	-0.259525	-0.0620016	None	FALSE	TRUE	0	1
AAPTTPPPPVKR	1	QPRRAAPTTPPPPVK	99.6	T173	T	Q9NZQ3-3	222233136	Isoform 3 of NCK-interacting protein with SH3 domain OS=Homo sapiens GN=NCKIPSD - [SPN90_HUMAN]	NCKIPSD	1.405	1	400	0.578053	-0.0729987	0.0601507	-0.96035	-1.25718	-0.973668	-0.443842	0.734259	-1.82462	0.926404	0.0039363	0.0107543	0.0521315	0.574117	-0.076935	0.0562144	-0.964286	-1.26794	-0.984422	-0.454596	0.682128	-1.87675	0.874272	FALSE	4.65242	FALSE	0.101694	0.996881	0.191601	0.997326	-0.902318	-0.106782	None	FALSE	TRUE	0	2
AAPWGSNPSPSAESTQAMDR	1	APWGSNPSPSAESTQ	99.3	S946	S	Q96N67-2	2.23627e+08	Isoform 2 of Dedicator of cytokinesis protein 7 OS=Homo sapiens GN=DOCK7 - [DOCK7_HUMAN]	DOCK7	3.24	0	400	-0.0999555	-0.2131	-0.0771133	0.329186	0.328702	0.265195	0.726694	1.80011	2.33635	2.11703	-0.00493242	-0.020997	-0.0264862	-0.0950231	-0.208167	-0.0721809	0.334118	0.349699	0.286192	0.747691	1.8266	2.36283	2.14351	FALSE	1.07885	FALSE	0.0608212	0.000369758	0.132779	0.00144089	0.461194	2.11098	None	FALSE	FALSE	2	1
AAQQAASSSGQGQQAQTPTGF	1	GQGQQAQTPTGF___	100	T321	T	P48729-3	1.08551e+08	Isoform 3 of Casein kinase I isoform alpha OS=Homo sapiens GN=CSNK1A1 - [KC1A_HUMAN]	CSNK1A1	3.8	0	400	-0.634167	-0.672007	0.493079	0.401203	0.842764	0.86745	1.28283	2.61855	2.56275	2.62882	-0.0228227	-0.142889	-0.139447	-0.611345	-0.649184	0.515902	0.424026	0.985653	1.01034	1.42572	2.758	2.7022	2.76827	FALSE	NA	FALSE	0.0241048	0.00294233	0.0688452	0.00651733	1.14057	2.74282	None + Kinase	TRUE	NA	0	0
AAQQAASSSGQGQQAQTPTGK	1	GQGQQAQTPTGKQTD	100	T349	T	P48729-2	1.08551e+08	Isoform 2 of Casein kinase I isoform alpha OS=Homo sapiens GN=CSNK1A1 - [KC1A_HUMAN]	CSNK1A1	4.19	0	73	-0.406781	-0.891048	0.46645	0.405739	2.47885	4.87256	4.68235	4.93821	5.1509	4.65231	-0.0228227	-0.142889	-0.139447	-0.383958	-0.868226	0.489273	0.428562	2.62174	5.01545	4.82524	5.07766	5.29035	4.79176	FALSE	3.74055	FALSE	0.0183986	0.000129151	0.056995	0.000701253	4.15414	5.05326	None + Kinase	TRUE	TRUE	0	1
AAQQQQPSASPR	1	QQQQPSASPRAGTPV	100	S1468	S	Q86U86-8	3.19204e+08	Isoform 8 of Protein polybromo-1 OS=Homo sapiens GN=PBRM1 - [PB1_HUMAN]	PBRM1	2.36	0	358	-1.53741	0.460894	-0.455204	0.631985	-0.856009	-0.471709	-0.541667	1.11427	0.993909	-0.255294	0.00462387	0.00527763	-0.225376	-1.54204	0.45627	-0.459828	0.627361	-0.861287	-0.476986	-0.546945	1.33964	1.21929	-0.0299174	FALSE	4.03207	FALSE	0.487711	0.167146	0.605866	0.194523	-0.628406	0.843004	None + Transcription factor	TRUE	TRUE	0	1
AARPSSFQSR	1	EPRAARPSSFQSRMT	99.4	S54	S	Q9NZT2-2	3.95753e+08	Isoform 2 of Opioid growth factor receptor OS=Homo sapiens GN=OGFR - [OGFR_HUMAN]	OGFR	2.16	0	400	-0.402642	0.222426	-0.198877	0.269758	1.51918	1.72545	1.6748	2.08969	1.57805	1.06807	-0.0339549	-0.0454962	-0.0632754	-0.368687	0.256381	-0.164922	0.303713	1.56468	1.77095	1.72029	2.15296	1.64132	1.13134	TRUE	1.36171	FALSE	0.00083435	0.0142223	0.00631943	0.0232401	1.68531	1.64188	None	FALSE	FALSE	0	2
AASAATAAPTATPAAQESGTIPK	1	ATAAPTATPAAQESG	100	T74	T	O00116	1184901184	Alkyldihydroxyacetonephosphate synthase, peroxisomal OS=Homo sapiens GN=AGPS PE=1 SV=1 - [ADAS_HUMAN]	AGPS	3.75	0	400	0.115419	-0.487114	0.0446122	0.228792	0.551749	0.195179	0.843397	2.45845	2.40665	2.49733	0.0145772	-0.00812738	0.200492	0.100842	-0.501691	0.030035	0.214215	0.559877	0.203306	0.851524	2.25796	2.20616	2.29684	FALSE	1.09528	FALSE	0.0726686	0.000564022	0.150726	0.00193741	0.538236	2.25365	None	FALSE	FALSE	1	1
AASAATAAPTATPAAQESGTIPK	1	CKARRAASAATAAPT	100	S65	S	O00116	1184901184	Alkyldihydroxyacetonephosphate synthase, peroxisomal OS=Homo sapiens GN=AGPS PE=1 SV=1 - [ADAS_HUMAN]	AGPS	3.74	0	341	-0.10752	-0.31054	-0.165644	0.458327	0.651752	0.369856	0.666683	1.40185	1.54805	1.34897	0.0145772	-0.00812738	0.200492	-0.122097	-0.325117	-0.180221	0.44375	0.659879	0.377983	0.674811	1.20136	1.34756	1.14848	FALSE	1.90165	FALSE	0.0281605	0.00269434	0.0769928	0.00609526	0.570891	1.23246	None	FALSE	FALSE	1	1
AASADSTTEGTPADGFTVLSTK	1	ADSTTEGTPADGFTV	100	T177	T	O75367-3	4056403712	Isoform 3 of Core histone macro-H2A.1 OS=Homo sapiens GN=H2AFY - [H2AY_HUMAN]	H2AFY	5.235	0	330	-0.087366	-0.437493	0.211634	0.217038	0.434299	0.547683	1.08411	4.59553	4.78777	4.65741	-0.00192349	0.0185609	0.101131	-0.0854425	-0.43557	0.213558	0.218961	0.415738	0.529122	1.06555	4.4944	4.68663	4.55628	FALSE	1.3564	FALSE	0.0506001	1.72334e-05	0.116577	0.000216663	0.670137	4.57911	None	FALSE	FALSE	3	1
AASADSTTEGTPADGFTVLSTK	1	GEVSKAASADSTTEG	100	S169	S	O75367-3	4056403712	Isoform 3 of Core histone macro-H2A.1 OS=Homo sapiens GN=H2AFY - [H2AY_HUMAN]	H2AFY	4.83	0	24	-0.440878	-0.431866	0.361733	0.306896	1.08192	1.2805	1.59903	4.95203	5.06814	5.08879	-0.00192349	0.0185609	0.101131	-0.438955	-0.429942	0.363656	0.308819	1.06335	1.26194	1.58047	4.8509	4.96701	4.98766	FALSE	1.39921	FALSE	0.00437683	0.000129032	0.0200725	0.000701169	1.30192	4.93519	None	FALSE	FALSE	3	1
AASADSTTEGTPADGFTVLSTK	1	KAASADSTTEGTPAD	98.7	T173	T	O75367-3	4056403712	Isoform 3 of Core histone macro-H2A.1 OS=Homo sapiens GN=H2AFY - [H2AY_HUMAN]	H2AFY	4.9	0	400	0.0599902	-1.28113	0.337667	0.358798	0.780578	0.815642	1.39129	4.88772	5.00517	4.87535	-0.00192349	0.0185609	0.101131	0.0619136	-1.27921	0.339591	0.360721	0.762017	0.797081	1.37273	4.78659	4.90404	4.77422	FALSE	1	FALSE	0.059913	0.000954865	0.131398	0.00282662	0.977276	4.82162	None	FALSE	FALSE	3	1
AASADSTTEGTPADGFTVLSTK	1	SKAASADSTTEGTPA	99.6	S172	S	O75367-3	4056403712	Isoform 3 of Core histone macro-H2A.1 OS=Homo sapiens GN=H2AFY - [H2AY_HUMAN]	H2AFY	4.34	0	58	0.232641	0.0646141	-0.233227	-0.107055	0.95238	1.76825	2.14665	5.68055	5.80677	5.56257	-0.00192349	0.0185609	0.101131	0.234564	0.0665376	-0.231303	-0.105132	0.933819	1.74969	2.12809	5.57941	5.70564	5.46144	FALSE	1.3564	FALSE	0.0359641	1.34013e-07	0.0914637	4.57806e-05	1.60387	5.58217	None	FALSE	FALSE	3	1
AASADSTTEGTPADGFTVLSTK	2	SKAASADSTTEGTPA	99.2	S172	S	O75367-3	4056403712	Isoform 3 of Core histone macro-H2A.1 OS=Homo sapiens GN=H2AFY - [H2AY_HUMAN]	H2AFY	3.06	0	400	0.279134	-0.637644	-0.299572	0.412812	1.39744	1.07795	1.45624	4.1197	4.02211	4.00867	-0.00192349	0.0185609	0.101131	0.281057	-0.635721	-0.297648	0.414736	1.37888	1.05939	1.43768	4.01857	3.92098	3.90754	FALSE	1.3564	FALSE	0.00687837	0.000416874	0.0276838	0.00156462	1.29198	3.94903	None	FALSE	FALSE	3	1
AASADYLRPR	1	VFQTRAASADYLRPR	100	S577	S	Q9NRA8	1819150691	Eukaryotic translation initiation factor 4E transporter OS=Homo sapiens GN=EIF4ENIF1 PE=1 SV=2 - [4ET_HUMAN]	EIF4ENIF1	1.92	0	389	-0.0191215	0.0622709	-0.431915	0.296054	0.234418	0.167496	-0.0962153	-0.0911479	-0.297443	-0.836908	-0.0248647	0.0455863	-0.336805	0.00574318	0.0871356	-0.40705	0.320918	0.188831	0.121909	-0.141802	0.245657	0.039362	-0.500103	FALSE	1.90165	FALSE	0.776845	0.799479	0.843854	0.815941	0.0563131	-0.0716947	None	FALSE	FALSE	1	2
AASALLLR	1	FRLRRAASALLLRSP	100	S14	S	Q9H1K1	465768304	Iron-sulfur cluster assembly enzyme ISCU, mitochondrial OS=Homo sapiens GN=ISCU PE=1 SV=2 - [ISCU_HUMAN]	ISCU	1.59	0	25	0.308273	-0.242742	0.15776	-0.319974	0.289195	0.293988	-0.0840447	-0.274323	-0.65832	-0.675864	0.0155885	0.00334538	-0.016634	0.292684	-0.258331	0.142172	-0.335562	0.28585	0.290643	-0.0873901	-0.257689	-0.641686	-0.65923	FALSE	1.90165	TRUE	0.351119	0.0627691	0.475812	0.0820683	0.163034	-0.519535	None	FALSE	NA	0	1
AASDPLLSSVSPAVSK	1	DPLLSSVSPAVSKAS	100	S556	S	P19532	5.31976e+07	Transcription factor E3 OS=Homo sapiens GN=TFE3 PE=1 SV=4 - [TFE3_HUMAN]	TFE3	2.94	0	173	0.00333441	-0.141341	-0.139099	0.166971	-0.97642	-0.78631	-0.786145	1.6892	1.61767	1.59785	-0.0370888	0.0705629	0.00654389	0.0404233	-0.104252	-0.10201	0.20406	-1.04698	-0.856873	-0.856707	1.68266	1.61112	1.59131	FALSE	1.57654	FALSE	0.000211245	4.70659e-05	0.00259272	0.000376037	-0.920188	1.62836	None + Transcription factor	FALSE	FALSE	1	1
AASDPLLSSVSPAVSK	1	LSPLRAASDPLLSSV	100	S548	S	P19532	5.31976e+07	Transcription factor E3 OS=Homo sapiens GN=TFE3 PE=1 SV=4 - [TFE3_HUMAN]	TFE3	2.77	0	128	0.0172204	-0.394636	0.252296	0.0513159	2.79423	2.49782	2.24257	0.114702	-0.447862	-0.575726	-0.0370888	0.0705629	0.00654389	0.0543093	-0.357547	0.289385	0.0884047	2.72367	2.42726	2.172	0.108158	-0.454406	-0.58227	FALSE	1.66219	FALSE	0.000183071	0.270072	0.00237308	0.301001	2.44098	-0.309506	None + Transcription factor	FALSE	FALSE	1	1
AASDPLLSSVSPAVSK	2	DPLLSSVSPAVSKAS	99.5	S556	S	P19532	5.31976e+07	Transcription factor E3 OS=Homo sapiens GN=TFE3 PE=1 SV=4 - [TFE3_HUMAN]	TFE3	1.88	0	400	-0.383266	-0.231304	-0.0364987	0.593087	-0.536493	-0.675669	-0.946952	0.309125	0.188912	-0.375523	-0.0370888	0.0705629	0.00654389	-0.346177	-0.194215	0.000590116	0.630176	-0.607056	-0.746231	-1.01751	0.302582	0.182368	-0.382067	FALSE	1.57654	FALSE	0.0249132	0.970546	0.07042	0.973196	-0.790267	0.0342943	None + Transcription factor	FALSE	FALSE	1	1
AASDPLLSSVSPAVSK	2	SSVSPAVSKASSRRS	100	S560	S	P19532	5.31976e+07	Transcription factor E3 OS=Homo sapiens GN=TFE3 PE=1 SV=4 - [TFE3_HUMAN]	TFE3	1.88	0	400	-0.383266	-0.231304	-0.0364987	0.593087	-0.536493	-0.675669	-0.946952	0.309125	0.188912	-0.375523	-0.0370888	0.0705629	0.00654389	-0.346177	-0.194215	0.000590116	0.630176	-0.607056	-0.746231	-1.01751	0.302582	0.182368	-0.382067	FALSE	3.51453	FALSE	0.0249132	0.970546	0.07042	0.973196	-0.790267	0.0342943	None + Transcription factor	FALSE	TRUE	1	1
AASDSCKEPVANSR	1	CKEPVANSRESSPLP	100	S294	S	Q9HCE3	8.1767e+07	Zinc finger protein 532 OS=Homo sapiens GN=ZNF532 PE=1 SV=2 - [ZN532_HUMAN]	ZNF532	2.23	1	145	-1.77206	0.705826	-1.03252	0.666554	-1.47998	-0.654308	-0.777205	0.958213	1.37122	-0.102279	0.00542471	0.104506	0.402871	-1.77748	0.700401	-1.03795	0.661129	-1.58449	-0.758815	-0.881711	0.555342	0.968345	-0.50515	FALSE	0.945976	FALSE	0.350623	0.398675	0.475312	0.429709	-1.07501	0.339513	None + Transcription factor	FALSE	FALSE	2	2
AASEDMTSDEER	1	AASEDMTSDEERMVI	99.4	S436	S	Q96RK0	4.51933e+07	Protein capicua homolog OS=Homo sapiens GN=CIC PE=1 SV=2 - [CIC_HUMAN]	CIC	1.44	0	167	-0.448436	-0.612823	0.359824	0.411402	-3.60079	-4.68525	-5.01813	-3.01231	-2.3788	-2.74522	0.00133403	0.063083	-0.0357876	-0.44977	-0.614157	0.35849	0.410068	-3.66387	-4.74834	-5.08122	-2.97652	-2.34301	-2.70943	FALSE	1.02652	FALSE	0.00166085	0.000543632	0.0100999	0.00188909	-4.49781	-2.67632	None + Transcription factor	FALSE	FALSE	5	1
AASEDMTSDEER	1	SRSQRAASEDMTSDE	100	S431	S	Q96RK0	4.51933e+07	Protein capicua homolog OS=Homo sapiens GN=CIC PE=1 SV=2 - [CIC_HUMAN]	CIC	1.41	0	400	0.0501873	-1.74327	0.329939	0.205161	1.24621	0.315845	0.683022	1.59	1.19312	1.16975	0.00133403	0.063083	-0.0357876	0.0488533	-1.74461	0.328605	0.203827	1.18313	0.252762	0.619939	1.62578	1.22891	1.20553	FALSE	1.90165	FALSE	0.147223	0.0389388	0.251448	0.0544808	0.685277	1.35341	None + Transcription factor	FALSE	FALSE	5	1
AASEQQADTSGGDSPK	1	ADTSGGDSPKDESKP	100	S299	S	P85037	5.34649e+08	Forkhead box protein K1 OS=Homo sapiens GN=FOXK1 PE=1 SV=1 - [FOXK1_HUMAN]	FOXK1	2.825	0	400	-1.77768	0.136131	-0.475601	0.918559	-1.40302	-0.328473	-1.12558	0.077035	0.403334	-2.59428	0.00792197	-0.0616788	-0.219576	-1.7856	0.128209	-0.483522	0.910637	-1.34135	-0.266795	-1.0639	0.296611	0.62291	-2.3747	FALSE	1.56788	FALSE	0.417495	0.881683	0.540613	0.891882	-0.890682	-0.48506	None + Transcription factor	FALSE	FALSE	3	1
AASFLKDDGDPPLLYDE	1	KNGRKAASFLKDDGD	100	S502	S	O14730-2	110250348	Isoform 2 of Serine/threonine-protein kinase RIO3 OS=Homo sapiens GN=RIOK3 - [RIOK3_HUMAN]	RIOK3	1.05	1	400	0.138418	-0.647809	0.157721	0.196015	0.519987	-0.270157	0.664191	3.58865	2.6353	3.45292	0.0395833	-0.0193174	-0.489867	0.0988344	-0.687392	0.118138	0.156432	0.539304	-0.250839	0.683508	4.07852	3.12517	3.94279	FALSE	5.59002	FALSE	0.322284	0.000636692	0.447205	0.00210288	0.323991	3.71549	None + Kinase	FALSE	TRUE	5	1
AASGGSGSENVGPPAAAVPGPLSR	1	QPLRRAASGGSGSEN	100	S1011	S	Q9UL54-2	1.61662e+08	Isoform 2 of Serine/threonine-protein kinase TAO2 OS=Homo sapiens GN=TAOK2 - [TAOK2_HUMAN]	TAOK2	3.11	0	393	-0.281161	-0.444093	0.32575	0.249397	2.59364	1.78078	2.28086	1.12357	1.0864	1.41755	0.00413459	0.0686595	0.138756	-0.285295	-0.448228	0.321615	0.245262	2.52498	1.71212	2.2122	0.984813	0.947641	1.27879	FALSE	1.90165	FALSE	0.00155167	0.00517242	0.00960544	0.0101514	2.14977	1.07042	None + Kinase	FALSE	FALSE	1	1
AASIENVLQDSSPEHCGR	1	ENVLQDSSPEHCGRG	99.75	S502	S	O60291-4	54352586	Isoform 4 of E3 ubiquitin-protein ligase MGRN1 OS=Homo sapiens GN=MGRN1 - [MGRN1_HUMAN]	MGRN1	4.31	0	215.5	-0.449702	0.0876555	0.0123373	0.258912	0.729277	0.592683	0.0872369	2.20031	2.82237	2.78432	-0.0389584	-0.00969526	-0.11277	-0.410744	0.126614	0.0512957	0.29787	0.738972	0.602379	0.0969322	2.31308	2.93514	2.89709	FALSE	1.0477	FALSE	0.131844	0.000407705	0.231735	0.00154305	0.479428	2.7151	None + Ubiquitin and UBL	FALSE	FALSE	3	2
AASITSEVFNK	1	NLMKKAASITSEVFN	100	S188	S	Q9Y5B9	2127478272	FACT complex subunit SPT16 OS=Homo sapiens GN=SUPT16H PE=1 SV=1 - [SP16H_HUMAN]	SUPT16H	2.22	0	400	0.165038	-0.0387184	-0.105367	-0.0354654	0.277597	0.0859981	-0.11701	0.106168	-0.153219	-0.0328683	0.00231862	0.0329847	0.0122912	0.162719	-0.041037	-0.107686	-0.037784	0.244613	0.0530135	-0.149995	0.0938765	-0.16551	-0.0451594	FALSE	1.26645	FALSE	0.695297	0.745491	0.783605	0.765479	0.0492104	-0.038931	None	FALSE	FALSE	1	1
AASLDSVATSR	1	SSSQRAASLDSVATS	100	S757	S	Q9Y2J4-3	3.08826e+08	Isoform 3 of Angiomotin-like protein 2 OS=Homo sapiens GN=AMOTL2 - [AMOL2_HUMAN]	AMOTL2	2.085	0	167.5	-0.346226	-0.0379969	0.205004	-0.0410302	-0.682745	-0.522445	-0.27213	2.85852	2.90781	2.76651	-0.00537958	0.0477883	1.72266	-0.340847	-0.0326174	0.210384	-0.0356506	-0.730534	-0.570233	-0.319918	1.13587	1.18515	1.04385	FALSE	1.90165	TRUE	0.0332928	0.000839137	0.0866774	0.00257093	-0.540228	1.12162	None	FALSE	NA	1	1
AASLGSSQSSR	1	SDEKKAASLGSSQSS	100	S51	S	P20810-9	2786967552	Isoform 9 of Calpastatin OS=Homo sapiens GN=CAST - [ICAL_HUMAN]	CAST	1.64	0	225	-0.706033	0.455663	-0.740228	0.502778	-0.367063	0.229581	0.309216	2.81971	2.33167	1.44753	-0.0058164	-0.0207131	-0.111209	-0.700217	0.461479	-0.734412	0.508595	-0.34635	0.250294	0.329929	2.93091	2.44288	1.55874	FALSE	1.62141	FALSE	0.655298	0.00795477	0.751279	0.0143962	0.0779579	2.31085	None	FALSE	FALSE	0	1
AASLNYLNQPSAAPLQVSR	1	SNMKRAASLNYLNQP	100	S590	S	Q9NSK0	200341312	Kinesin light chain 4 OS=Homo sapiens GN=KLC4 PE=1 SV=3 - [KLC4_HUMAN]	KLC4	4	0	400	0.724759	-2.14126	0.682282	-0.954509	0.598612	-0.283637	0.734295	-0.530562	-1.08819	0.836337	0.00845993	0.00222826	0.028846	0.716299	-2.14972	0.673822	-0.962969	0.596384	-0.285865	0.732067	-0.559408	-1.11703	0.807491	FALSE	1.90165	FALSE	0.364101	0.8815	0.488973	0.89177	0.347528	-0.289651	None	FALSE	FALSE	0	1
AASLSSIPSGIER	1	FSFRKAASLSSIPSG	100	S184	S	Q03001-13	1295647168	Isoform 8 of Dystonin OS=Homo sapiens GN=DST - [DYST_HUMAN]	DST	2.37	0	286.5	0.205842	-0.243	0.0237592	-0.0217317	0.364318	0.00259939	0.108228	0.238325	0.129271	0.235768	-0.00351271	0.0344585	0.0628999	0.209354	-0.239487	0.0272719	-0.018219	0.32986	-0.0318591	0.0737699	0.175425	0.0663715	0.172869	FALSE	NA	FALSE	0.408389	0.223593	0.532298	0.253141	0.123924	0.138222	None	FALSE	NA	1	1
AASLTEDR	1	EGLRKAASLTEDRDR	100	S1013	S	Q04637-6	3208788309	Isoform E of Eukaryotic translation initiation factor 4 gamma 1 OS=Homo sapiens GN=EIF4G1 - [IF4G1_HUMAN]	EIF4G1	1.4	0	192	-0.228783	-0.127727	0.0842292	0.230569	2.24209	2.35862	2.02845	1.70303	0.907604	1.03507	-0.0143805	-0.00718702	0.017461	-0.214402	-0.113347	0.0986097	0.244949	2.24928	2.36581	2.03563	1.68557	0.890143	1.01761	FALSE	5.05757	FALSE	2.24122e-05	0.0258821	0.000727683	0.0384201	2.21691	1.19778	None	FALSE	TRUE	2	1
AASLTEDRDR	1	EGLRKAASLTEDRDR	100	S1013	S	Q04637-6	3208788309	Isoform E of Eukaryotic translation initiation factor 4 gamma 1 OS=Homo sapiens GN=EIF4G1 - [IF4G1_HUMAN]	EIF4G1	2.055	1	195	-0.690124	0.202409	-0.124192	0.455446	1.76229	2.47605	2.02515	1.25624	1.13386	0.518973	-0.0143805	-0.00718702	0.017461	-0.675743	0.21679	-0.109812	0.469827	1.76948	2.48324	2.03234	1.23878	1.1164	0.501512	FALSE	5.05757	FALSE	0.00124361	0.0342361	0.00821362	0.0487784	2.09502	0.952229	None	FALSE	TRUE	3	2
AASLTEDRDR	1	LRKAASLTEDRDRGR	99.55	T1015	T	Q04637-6	3208788309	Isoform E of Eukaryotic translation initiation factor 4 gamma 1 OS=Homo sapiens GN=EIF4G1 - [IF4G1_HUMAN]	EIF4G1	1.46	1	91	-0.645504	0.288784	-0.115807	0.33966	1.34495	2.038	1.66849	1.02199	0.894482	0.697341	-0.0143805	-0.00718702	0.017461	-0.631124	0.303165	-0.101426	0.354041	1.35214	2.04519	1.67568	1.00453	0.877021	0.67988	FALSE	2.76079	FALSE	0.00248382	0.0247129	0.0134181	0.0369316	1.691	0.85381	None	FALSE	FALSE	3	2
AASPAKPSSLDLVPNLPK	1	KVSPRAASPAKPSSL	100	S589	S	Q8N3V7-2	2.17476e+08	Isoform 2 of Synaptopodin OS=Homo sapiens GN=SYNPO - [SYNPO_HUMAN]	SYNPO	2.51	0	400	0.781303	-1.81775	0.546837	-0.95538	-0.324024	-1.76767	-0.547466	0.497824	-0.94015	0.0965588	-0.00151543	0.0331243	-0.200193	0.782818	-1.81624	0.548353	-0.953864	-0.357148	-1.80079	-0.58059	0.698017	-0.739957	0.296751	FALSE	0.529141	FALSE	0.502379	0.581185	0.618803	0.608595	-0.912843	0.084937	None	FALSE	FALSE	1	2
AASPESASSTPESLQAR	1	DASGRAASPESASST	100	S397	S	Q96BT3	1.16977e+08	Centromere protein T OS=Homo sapiens GN=CENPT PE=1 SV=2 - [CENPT_HUMAN]	CENPT	2.92	0	400	-0.0827187	-0.188323	-0.109007	0.322934	0.455064	0.182209	0.0545265	-1.04071	-1.39215	-1.68963	-0.0372312	0.0437561	0.124215	-0.0454875	-0.151092	-0.0717755	0.360165	0.411308	0.138453	0.0107704	-1.16492	-1.51637	-1.81385	FALSE	2.05019	FALSE	0.367488	0.00386804	0.492226	0.00807226	0.186844	-1.49838	None	FALSE	FALSE	2	1
AASPHQVTPQADEK	1	RQKERAASPHQVTPQ	100	S2368	S	Q96L73-3	62294248	Isoform 3 of Histone-lysine N-methyltransferase, H3 lysine-36 and H4 lysine-20 specific OS=Homo sapiens GN=NSD1 - [NSD1_HUMAN]	NSD1	3.395	0	163	-0.0773677	-0.115014	0.00591521	0.169583	-0.404297	-0.434407	-0.529488	-1.13849	-1.64626	-1.7148	0.00111366	0.0154679	-0.314542	-0.0784813	-0.116128	0.00480155	0.168469	-0.419765	-0.449875	-0.544956	-0.823952	-1.33171	-1.40026	FALSE	0.984556	FALSE	0.0019039	0.0146904	0.011125	0.0238917	-0.471532	-1.18531	None	FALSE	FALSE	2	2
AASPHQVTPQADEK	2	AASPHQVTPQADEKM	100	T2373	T	Q96L73-3	62294248	Isoform 3 of Histone-lysine N-methyltransferase, H3 lysine-36 and H4 lysine-20 specific OS=Homo sapiens GN=NSD1 - [NSD1_HUMAN]	NSD1	2.77	0	400	-0.393792	-0.0802119	0.18254	0.111851	1.20855	1.24989	1.1938	3.05258	3.06489	2.80646	0.00111366	0.0154679	-0.314542	-0.394906	-0.0813256	0.181426	0.110737	1.19308	1.23442	1.17833	3.36712	3.37944	3.12101	FALSE	1.04637	FALSE	0.00208544	5.69954e-06	0.0118489	0.000130961	1.20194	3.28919	None	FALSE	FALSE	2	2
AASPHQVTPQADEK	2	RQKERAASPHQVTPQ	100	S2368	S	Q96L73-3	62294248	Isoform 3 of Histone-lysine N-methyltransferase, H3 lysine-36 and H4 lysine-20 specific OS=Homo sapiens GN=NSD1 - [NSD1_HUMAN]	NSD1	2.77	0	400	-0.393792	-0.0802119	0.18254	0.111851	1.20855	1.24989	1.1938	3.05258	3.06489	2.80646	0.00111366	0.0154679	-0.314542	-0.394906	-0.0813256	0.181426	0.110737	1.19308	1.23442	1.17833	3.36712	3.37944	3.12101	FALSE	0.984556	FALSE	0.00208544	5.69954e-06	0.0118489	0.000130961	1.20194	3.28919	None	FALSE	FALSE	2	2
AASPPASASDLIEQQQK	1	IRNMRAASPPASASD	100	S335	S	Q5VSL9	3.49064e+08	Striatin-interacting protein 1 OS=Homo sapiens GN=STRIP1 PE=1 SV=1 - [STRP1_HUMAN]	STRIP1	3.8	0	336	-0.074462	-0.270065	0.037159	0.264168	0.430924	0.235999	0.257986	0.727485	0.778503	0.548987	-0.00435073	0.0379252	-0.0288913	-0.0701112	-0.265714	0.0415097	0.268519	0.392998	0.198074	0.22006	0.756377	0.807395	0.577878	FALSE	1.66219	FALSE	0.0881085	0.00329695	0.172498	0.00712744	0.270378	0.713883	None	FALSE	FALSE	2	1
AASPPRPLLSNASATPVGR	1	PSEEKAASPPRPLLS	100	S182	S	Q9NQW6-2	1012971285	Isoform 2 of Anillin OS=Homo sapiens GN=ANLN - [ANLN_HUMAN]	ANLN	2.9	0	346	0.253228	-2.21604	-2.78079	1.29124	2.76722	0.936688	3.05222	1.16292	2.25789	2.58307	0.00218207	0.000550826	1.30576	0.251046	-2.21822	-2.78297	1.28906	2.76667	0.936138	3.05167	-0.14284	0.952132	1.27731	FALSE	1.56859	FALSE	0.047048	0.215783	0.110775	0.24498	2.25149	0.695535	None	FALSE	FALSE	0	2
AASPPRPLLSNASATPVGR	2	LLSNASATPVGRRGR	100	T194	T	Q9NQW6-2	1012971285	Isoform 2 of Anillin OS=Homo sapiens GN=ANLN - [ANLN_HUMAN]	ANLN	2.09	0	400	-0.959685	-0.901708	0.100734	0.909396	1.13502	0.0384053	1.16267	3.29269	5.34412	4.92714	0.00218207	0.000550826	1.30576	-0.961867	-0.90389	0.0985524	0.907214	1.13447	0.0378545	1.16212	1.98693	4.03836	3.62138	FALSE	1.84856	FALSE	0.147454	0.0119289	0.251746	0.020086	0.778149	3.21556	None	FALSE	FALSE	0	2
AASPPRPLLSNASATPVGR	2	PSEEKAASPPRPLLS	100	S182	S	Q9NQW6-2	1012971285	Isoform 2 of Anillin OS=Homo sapiens GN=ANLN - [ANLN_HUMAN]	ANLN	2.09	0	400	-0.959685	-0.901708	0.100734	0.909396	1.13502	0.0384053	1.16267	3.29269	5.34412	4.92714	0.00218207	0.000550826	1.30576	-0.961867	-0.90389	0.0985524	0.907214	1.13447	0.0378545	1.16212	1.98693	4.03836	3.62138	FALSE	1.56859	FALSE	0.147454	0.0119289	0.251746	0.020086	0.778149	3.21556	None	FALSE	FALSE	0	2
AASPPSYTLDLGESQLAPPPSK	1	VKSMRAASPPSYTLD	98.9	S318	S	Q9ULQ0-2	28190822	Isoform 2 of Striatin-interacting protein 2 OS=Homo sapiens GN=STRIP2 - [STRP2_HUMAN]	STRIP2	1.51	0	400	-0.421456	-1.078	0.402865	0.54351	0.715212	0.115548	0.819977	1.09685	1.16718	1.31165	-0.0140888	-0.0760259	0.23492	-0.407367	-1.06391	0.416953	0.557599	0.791238	0.191574	0.896002	0.86193	0.932258	1.07673	FALSE	1.66219	FALSE	0.152454	0.0629169	0.25806	0.0822217	0.626271	0.956971	None	FALSE	FALSE	2	1
AASPQDLAGGYTSSLACHR	1	LNHVRAASPQDLAGG	100	S237	S	P51948-2	6.27653e+08	Isoform 2 of CDK-activating kinase assembly factor MAT1 OS=Homo sapiens GN=MNAT1 - [MAT1_HUMAN]	MNAT1	5.21	0	400	0.104735	-0.403567	0.422488	-0.271463	0.974248	-0.481386	0.360805	1.16761	0.16094	0.692011	0.0081077	0.0534064	0.182444	0.096627	-0.411674	0.414381	-0.279571	0.920842	-0.534793	0.307399	0.985162	-0.0215042	0.509567	FALSE	17.046	FALSE	0.594618	0.203921	0.699535	0.232823	0.231149	0.491075	None + Ubiquitin and UBL	TRUE	TRUE	1	2
AASPSPQSVR	1	IKKAASPSPQSVRRV	99.4	S740	S	Q8IYB3	1593402048	Serine/arginine repetitive matrix protein 1 OS=Homo sapiens GN=SRRM1 PE=1 SV=2 - [SRRM1_HUMAN]	SRRM1	1.435	0	282	-0.509655	-0.0367661	-0.0959818	0.47211	0.224677	0.0484107	0.185725	0.994687	0.971279	1.19052	-0.001278	0.0376453	0.0607741	-0.508377	-0.0354881	-0.0947038	0.473388	0.187031	0.0107654	0.14808	0.933913	0.910505	1.12975	FALSE	1.11672	FALSE	0.500533	0.010264	0.617169	0.0177591	0.115292	0.991388	None	FALSE	FALSE	0	1
AASPSPQSVR	1	KKIKKAASPSPQSVR	99.4	S738	S	Q8IYB3	1593402048	Serine/arginine repetitive matrix protein 1 OS=Homo sapiens GN=SRRM1 PE=1 SV=2 - [SRRM1_HUMAN]	SRRM1	1.53	0	260	0.0132981	-0.0057478	-0.132046	0.16977	0.401719	0.352656	0.191725	-0.493971	-1.37056	-0.410979	-0.001278	0.0376453	0.0607741	0.0145761	-0.00446979	-0.130768	0.171048	0.364074	0.315011	0.154079	-0.554745	-1.43133	-0.471753	FALSE	1.4066	FALSE	0.0323906	0.108083	0.0849106	0.131948	0.277721	-0.819276	None	FALSE	FALSE	0	1
AASPSPQSVR	2	IKKAASPSPQSVRRV	100	S740	S	Q8IYB3	1593402048	Serine/arginine repetitive matrix protein 1 OS=Homo sapiens GN=SRRM1 PE=1 SV=2 - [SRRM1_HUMAN]	SRRM1	1.36	0	321	0.0122017	-0.0857436	-0.0754227	0.174348	0.405528	0.479367	0.171476	1.37848	1.33449	1.16608	-0.001278	0.0376453	0.0607741	0.0134797	-0.0844656	-0.0741447	0.175626	0.367882	0.441721	0.13383	1.31771	1.27372	1.10531	FALSE	1.11672	FALSE	0.0562356	5.94257e-05	0.125508	0.000430152	0.314478	1.23225	None	FALSE	FALSE	0	1
AASPSPQSVR	2	KKIKKAASPSPQSVR	100	S738	S	Q8IYB3	1593402048	Serine/arginine repetitive matrix protein 1 OS=Homo sapiens GN=SRRM1 PE=1 SV=2 - [SRRM1_HUMAN]	SRRM1	1.36	0	321	0.0122017	-0.0857436	-0.0754227	0.174348	0.405528	0.479367	0.171476	1.37848	1.33449	1.16608	-0.001278	0.0376453	0.0607741	0.0134797	-0.0844656	-0.0741447	0.175626	0.367882	0.441721	0.13383	1.31771	1.27372	1.10531	FALSE	1.4066	FALSE	0.0562356	5.94257e-05	0.125508	0.000430152	0.314478	1.23225	None	FALSE	FALSE	0	1
AASPVLLSSNSQK	1	PSLDRAASPVLLSSN	100	S396	S	P41970	3811540	ETS domain-containing protein Elk-3 OS=Homo sapiens GN=ELK3 PE=1 SV=2 - [ELK3_HUMAN]	ELK3	2.875	0	282	0.0462271	-0.0861578	-0.138723	0.159743	0.0486735	0.0244654	-0.0406513	0.0996337	0.21407	0.267934	-0.010138	-0.0449972	-0.0543853	0.0563651	-0.0760198	-0.128585	0.169881	0.0936707	0.0694626	0.00434586	0.154019	0.268455	0.322319	FALSE	2.54375	FALSE	0.525304	0.0339087	0.639795	0.0483796	0.0558264	0.248264	None + Transcription factor	FALSE	FALSE	0	1
AASPYSQRPASPTAIR	1	PYSQRPASPTAIRRI	100	S281	S	Q99569-2	63480304	Isoform 2 of Plakophilin-4 OS=Homo sapiens GN=PKP4 - [PKP4_HUMAN]	PKP4	2.21	0	400	0.0620287	-0.15901	-0.0201023	0.116945	0.993151	0.390363	0.51556	-1.26093	-1.77042	-1.61251	0.00116791	-0.0643818	-0.449474	0.0608608	-0.160178	-0.0212702	0.115777	1.05753	0.454745	0.579942	-0.811454	-1.32094	-1.16303	FALSE	1.50299	FALSE	0.0509516	0.00974674	0.117165	0.0170245	0.697407	-1.09848	None	FALSE	FALSE	0	2
AASPYSQRPASPTAIR	2	LPAARAASPYSQRPA	100	S273	S	Q99569-2	63480304	Isoform 2 of Plakophilin-4 OS=Homo sapiens GN=PKP4 - [PKP4_HUMAN]	PKP4	2.32	0	304	0.0815299	0.0175997	-0.313101	0.169511	-0.670042	-0.00279863	-0.238638	0.986893	1.35364	1.42479	0.00116791	-0.0643818	-0.449474	0.080362	0.0164318	-0.314269	0.168343	-0.60566	0.0615831	-0.174256	1.43637	1.80311	1.87426	FALSE	1.35267	FALSE	0.378064	0.000474999	0.503165	0.00171569	-0.239444	1.70458	None	FALSE	FALSE	0	2
AASPYSQRPASPTAIR	2	PYSQRPASPTAIRRI	100	S281	S	Q99569-2	63480304	Isoform 2 of Plakophilin-4 OS=Homo sapiens GN=PKP4 - [PKP4_HUMAN]	PKP4	1.64	0	400	0.549199	-0.548705	0.456788	-1.05706	3.29044	3.21487	3.3748	1.55443	1.17947	0.551103	0.00116791	-0.0643818	-0.449474	0.548031	-0.549873	0.45562	-1.05823	3.35483	3.27925	3.43919	2.0039	1.62894	1.00058	FALSE	1.50299	FALSE	0.00268285	0.0180747	0.0141621	0.0283781	3.35775	1.54447	None	FALSE	FALSE	0	2
AASPYSQRPASPTAIR	2	SQRPASPTAIRRIGS	99.1	T283	T	Q99569-2	63480304	Isoform 2 of Plakophilin-4 OS=Homo sapiens GN=PKP4 - [PKP4_HUMAN]	PKP4	2.32	0	304	0.0815299	0.0175997	-0.313101	0.169511	-0.670042	-0.00279863	-0.238638	0.986893	1.35364	1.42479	0.00116791	-0.0643818	-0.449474	0.080362	0.0164318	-0.314269	0.168343	-0.60566	0.0615831	-0.174256	1.43637	1.80311	1.87426	FALSE	3.31682	FALSE	0.378064	0.000474999	0.503165	0.00171569	-0.239444	1.70458	None	FALSE	TRUE	0	2
AASQGSDSPLLPAQR	1	RLAERAASQGSDSPL	100	S845	S	Q5TCZ1-2	7.51956e+07	Isoform 2 of SH3 and PX domain-containing protein 2A OS=Homo sapiens GN=SH3PXD2A - [SPD2A_HUMAN]	SH3PXD2A	2.48	0	173	-0.154386	-0.104185	-0.0345597	0.256799	2.00069	2.09432	1.59062	1.9515	1.61176	1.20569	-0.0289834	-0.0518504	-0.341032	-0.125403	-0.0752012	-0.00557635	0.285783	2.05254	2.14617	1.64247	2.29253	1.9528	1.54672	FALSE	4.77588	FALSE	0.00100062	0.00538779	0.00709369	0.0104931	1.94706	1.93068	None	FALSE	TRUE	1	1
AASQGSDSPLLPAQR	2	ERAASQGSDSPLLPA	99.2	S848	S	Q5TCZ1-2	7.51956e+07	Isoform 2 of SH3 and PX domain-containing protein 2A OS=Homo sapiens GN=SH3PXD2A - [SPD2A_HUMAN]	SH3PXD2A	0.97	0	400	-0.354479	0.0979922	0.165571	0.0369676	-1.28948	0.467099	0.132945	2.53342	2.11032	2.14631	-0.0289834	-0.0518504	-0.341032	-0.325495	0.126976	0.194554	0.065951	-1.23763	0.51895	0.184795	2.87446	2.45135	2.48734	TRUE	1.03836	FALSE	0.756474	6.61012e-05	0.828997	0.000460046	-0.177961	2.60438	None	FALSE	FALSE	1	1
AASQGSDSPLLPAQR	2	RLAERAASQGSDSPL	100	S845	S	Q5TCZ1-2	7.51956e+07	Isoform 2 of SH3 and PX domain-containing protein 2A OS=Homo sapiens GN=SH3PXD2A - [SPD2A_HUMAN]	SH3PXD2A	0.97	0	400	-0.354479	0.0979922	0.165571	0.0369676	-1.28948	0.467099	0.132945	2.53342	2.11032	2.14631	-0.0289834	-0.0518504	-0.341032	-0.325495	0.126976	0.194554	0.065951	-1.23763	0.51895	0.184795	2.87446	2.45135	2.48734	FALSE	4.77588	FALSE	0.756474	6.61012e-05	0.828997	0.000460046	-0.177961	2.60438	None	FALSE	TRUE	1	1
AASSDQLRDNSPPPAFKPEPPK	1	SDQLRDNSPPPAFKP	100	S963	S	Q9UDY2-3	1046223808	Isoform C1 of Tight junction protein ZO-2 OS=Homo sapiens GN=TJP2 - [ZO2_HUMAN]	TJP2	3.86	1	224	-0.296289	0.141325	-0.039226	0.149989	1.01086	0.551907	0.993324	0.0655399	1.07477	0.727263	-0.0023108	0.00223735	0.0625749	-0.293978	0.143636	-0.0369152	0.1523	1.00862	0.54967	0.991086	0.00296501	1.01219	0.664688	FALSE	2.20217	FALSE	0.0105068	0.185636	0.0378797	0.213897	0.849794	0.559948	None	FALSE	FALSE	3	3
AASSLNLSNGETESVK	1	AASSLNLSNGETESV	100	S800	S	O95819-5	235840992	Isoform 5 of Mitogen-activated protein kinase kinase kinase kinase 4 OS=Homo sapiens GN=MAP4K4 - [M4K4_HUMAN]	MAP4K4	3.87	0	303.5	-0.0631161	0.0284913	-0.0274811	0.0589798	0.208311	0.420027	0.11952	2.51918	2.51787	2.52375	-0.0106712	-0.039043	-0.216951	-0.052445	0.0391625	-0.0168099	0.069651	0.247354	0.45907	0.158563	2.73613	2.73483	2.7407	FALSE	0.980645	FALSE	0.0778025	2.05507e-06	0.15866	8.63593e-05	0.288329	2.73722	None + Kinase	FALSE	FALSE	2	1
AASSLNLSNGETESVK	2	AASSLNLSNGETESV	100	S800	S	O95819-5	235840992	Isoform 5 of Mitogen-activated protein kinase kinase kinase kinase 4 OS=Homo sapiens GN=MAP4K4 - [M4K4_HUMAN]	MAP4K4	2.135	0	400	-0.00559611	-0.337469	0.113489	0.177091	0.316026	0.936332	0.859064	4.36777	4.32504	4.02803	-0.0106712	-0.039043	-0.216951	0.00507508	-0.326798	0.12416	0.187762	0.355069	0.975375	0.898107	4.58472	4.542	4.24498	FALSE	0.980645	FALSE	0.039125	1.20692e-06	0.0970566	7.07192e-05	0.74285	4.45723	None + Kinase	FALSE	FALSE	2	1
AASSLNLSNGETESVK	2	EDTRAASSLNLSNGE	99.55	S796	S	O95819-5	235840992	Isoform 5 of Mitogen-activated protein kinase kinase kinase kinase 4 OS=Homo sapiens GN=MAP4K4 - [M4K4_HUMAN]	MAP4K4	2.135	0	400	-0.00559611	-0.337469	0.113489	0.177091	0.316026	0.936332	0.859064	4.36777	4.32504	4.02803	-0.0106712	-0.039043	-0.216951	0.00507508	-0.326798	0.12416	0.187762	0.355069	0.975375	0.898107	4.58472	4.542	4.24498	FALSE	3.34723	FALSE	0.039125	1.20692e-06	0.0970566	7.07192e-05	0.74285	4.45723	None + Kinase	FALSE	TRUE	2	1
AASSPSNPAALPVASDSSPMGSK	2	PKAASSPSNPAALPV	100	S1063	S	Q7Z5J4-2	2788057688	Isoform 2 of Retinoic acid-induced protein 1 OS=Homo sapiens GN=RAI1 - [RAI1_HUMAN]	RAI1	2.84	0	400	0.0295352	-0.51024	0.0661073	0.299037	0.299256	0.242866	0.290672	2.44989	2.64253	2.32772	0.00989472	-0.0215421	-0.0671907	0.0196404	-0.520134	0.0562126	0.289142	0.320799	0.264408	0.312214	2.51708	2.70972	2.39491	FALSE	1.66219	FALSE	0.142446	9.89598e-05	0.24529	0.000590726	0.29914	2.54057	None	FALSE	FALSE	1	1
AASSPSNPAALPVASDSSPMGSK	2	PSPKAASSPSNPAAL	98.3	S1061	S	Q7Z5J4-2	2788057688	Isoform 2 of Retinoic acid-induced protein 1 OS=Homo sapiens GN=RAI1 - [RAI1_HUMAN]	RAI1	2.35	0	400	-0.138658	-0.796837	-0.0606107	0.638925	0.630397	0.535267	0.660754	2.65442	2.85319	2.50723	0.00989472	-0.0215421	-0.0671907	-0.148553	-0.806731	-0.0705054	0.62903	0.651939	0.55681	0.682296	2.72161	2.92038	2.57442	FALSE	1.08351	FALSE	0.0877705	0.00118165	0.172113	0.00328395	0.630348	2.7388	None	FALSE	FALSE	1	1
AASSSSPGSPVASSPSR	1	ASSSSPGSPVASSPS	99.6	S1780	S	Q92538-3	6.19367e+08	Isoform 3 of Golgi-specific brefeldin A-resistance guanine nucleotide exchange factor 1 OS=Homo sapiens GN=GBF1 - [GBF1_HUMAN]	GBF1	3.46	0	400	-0.133243	0.170989	-0.31278	0.210765	2.62406	2.21146	1.83462	-0.201586	-0.977713	-0.213111	0.00774799	0.0289245	-0.399976	-0.140991	0.163241	-0.320528	0.203017	2.59514	2.18254	1.80569	0.19839	-0.577737	0.186865	FALSE	14.8484	FALSE	0.00265298	0.896787	0.0140375	0.905845	2.19446	-0.0641608	None	FALSE	TRUE	0	1
AASSSSPGSPVASSPSR	1	PGSPVASSPSRLSPT	99	S1785	S	Q92538-3	6.19367e+08	Isoform 3 of Golgi-specific brefeldin A-resistance guanine nucleotide exchange factor 1 OS=Homo sapiens GN=GBF1 - [GBF1_HUMAN]	GBF1	2.86	0	400	0.00387284	0.0354482	-0.278096	0.198818	-0.599501	-0.800967	-1.33008	-1.87039	-2.71076	-1.63271	0.00774799	0.0289245	-0.399976	-0.00387515	0.0277002	-0.285844	0.19107	-0.628426	-0.829892	-1.359	-1.47042	-2.31078	-1.23274	FALSE	17.4128	FALSE	0.0342568	0.0283417	0.0883841	0.0414911	-0.939106	-1.67131	None	FALSE	TRUE	0	1
AASSSSPGSPVASSPSR	1	SPRAASSSSPGSPVA	99.8	S1776	S	Q92538-3	6.19367e+08	Isoform 3 of Golgi-specific brefeldin A-resistance guanine nucleotide exchange factor 1 OS=Homo sapiens GN=GBF1 - [GBF1_HUMAN]	GBF1	2.95	0	396.5	0.047349	0.228592	-0.480945	0.108941	-1.13976	-0.980778	-1.17747	-1.67089	-2.95091	-3.17939	0.00774799	0.0289245	-0.399976	0.039601	0.220844	-0.488693	0.101193	-1.16868	-1.0097	-1.20639	-1.27092	-2.55094	-2.77942	FALSE	2.77802	FALSE	0.00332374	0.0330047	0.0164354	0.0472674	-1.12826	-2.20042	None	FALSE	FALSE	0	1
AASSSSPGSPVASSPSR	2	ASSSSPGSPVASSPS	99.5	S1780	S	Q92538-3	6.19367e+08	Isoform 3 of Golgi-specific brefeldin A-resistance guanine nucleotide exchange factor 1 OS=Homo sapiens GN=GBF1 - [GBF1_HUMAN]	GBF1	2.62	0	400	0.132898	-0.215276	-0.112951	0.0655927	1.16214	1.11186	0.975998	-0.234865	-1.67461	-2.0926	0.00774799	0.0289245	-0.399976	0.12515	-0.223024	-0.120699	0.0578447	1.13321	1.08293	0.947074	0.16511	-1.27463	-1.69262	FALSE	14.8484	FALSE	0.00011241	0.251643	0.00177723	0.281963	1.05441	-0.934048	None	FALSE	TRUE	0	1
AASSSSPGSPVASSPSR	2	PGSPVASSPSRLSPT	98.9	S1785	S	Q92538-3	6.19367e+08	Isoform 3 of Golgi-specific brefeldin A-resistance guanine nucleotide exchange factor 1 OS=Homo sapiens GN=GBF1 - [GBF1_HUMAN]	GBF1	2.115	0	400	0.424176	-0.929192	0.185228	-0.00571641	3.45494	3.15854	3.26178	1.01617	0.555042	-0.101437	0.00774799	0.0289245	-0.399976	0.416428	-0.93694	0.17748	-0.0134644	3.42602	3.12962	3.23286	1.41615	0.955018	0.298538	FALSE	17.4128	FALSE	0.000806769	0.0809043	0.00619399	0.102268	3.26283	0.889901	None	FALSE	TRUE	0	1
AASSSSPGSPVASSPSR	2	SPRAASSSSPGSPVA	98.8	S1776	S	Q92538-3	6.19367e+08	Isoform 3 of Golgi-specific brefeldin A-resistance guanine nucleotide exchange factor 1 OS=Homo sapiens GN=GBF1 - [GBF1_HUMAN]	GBF1	2.62	0	400	-0.00120033	-0.215276	-0.0885811	0.27117	1.16214	1.11186	0.975998	-0.234865	-1.67461	-2.0926	0.00774799	0.0289245	-0.399976	-0.00894832	-0.223024	-0.096329	0.263422	1.13321	1.08293	0.947074	0.16511	-1.27463	-1.69262	FALSE	2.77802	FALSE	0.000482276	0.242017	0.00438491	0.272104	1.05441	-0.934048	None	FALSE	FALSE	0	1
AASTDLGAGETVVGK	1	RQAKKAASTDLGAGE	99.7	S845	S	Q15032-2	35690460	Isoform 2 of R3H domain-containing protein 1 OS=Homo sapiens GN=R3HDM1 - [R3HD1_HUMAN]	R3HDM1	3	0	191	-0.103217	-0.202134	0.241762	0.0799419	3.19838	3.17181	2.92292	3.14403	2.92798	2.6227	-0.118979	-0.0741527	-0.295896	0.0157625	-0.0831551	0.360742	0.198921	3.27254	3.24596	2.99707	3.43993	3.22388	2.9186	FALSE	1.39921	FALSE	3.02826e-06	0.000137944	0.000304225	0.000732834	3.17185	3.19413	None	FALSE	FALSE	2	1
AASVIPGSTSR	1	AASVIPGSTSRLLPA	99.5	S57	S	Q8N5S9	2.12409e+08	Calcium/calmodulin-dependent protein kinase kinase 1 OS=Homo sapiens GN=CAMKK1 PE=1 SV=2 - [KKCC1_HUMAN]	CAMKK1	1.85	0	159	-0.293827	0.301224	0.120735	-0.209584	0.372331	1.06039	0.4492	3.12961	2.99818	2.82522	-0.0086184	-0.0111079	-0.214318	-0.285209	0.309842	0.129354	-0.200966	0.383439	1.0715	0.460308	3.34393	3.2125	3.03954	TRUE	2.74751	FALSE	0.0730568	1.05712e-05	0.151335	0.000173372	0.638414	3.19866	None + Kinase	FALSE	FALSE	0	1
AASVIPGSTSR	1	PPRARAASVIPGSTS	100	S52	S	Q8N5S9	2.12409e+08	Calcium/calmodulin-dependent protein kinase kinase 1 OS=Homo sapiens GN=CAMKK1 PE=1 SV=2 - [KKCC1_HUMAN]	CAMKK1	1.91	0	134	0.0995357	-0.261661	0.201634	-0.0824622	3.29535	3.06711	2.90521	1.50048	0.916325	0.746552	-0.0086184	-0.0111079	-0.214318	0.108154	-0.253043	0.210252	-0.0738438	3.30646	3.07822	2.91632	1.7148	1.13064	0.96087	FALSE	8.42899	FALSE	1.17303e-05	0.0172857	0.000522452	0.0273155	3.10033	1.26877	None + Kinase	FALSE	TRUE	0	1
AASYTEEDENHTAK	1	YFTDKAASYTEEDEN	99.65	S782	S	Q14126	1370898475	Desmoglein-2 OS=Homo sapiens GN=DSG2 PE=1 SV=2 - [DSG2_HUMAN]	DSG2	2.745	0	366	-0.422697	-0.566685	-0.114393	0.748687	1.34453	0.287227	0.896486	-0.172954	0.702473	0.722717	-0.00488956	0.0139374	0.0600331	-0.417807	-0.561796	-0.109503	0.753577	1.33059	0.27329	0.882548	-0.232987	0.64244	0.662684	FALSE	1.3564	FALSE	0.087834	0.34046	0.172159	0.372046	0.828809	0.357379	None	FALSE	FALSE	4	2
AATDGADTPFGR	1	AATDGADTPFGRSES	100	T95	T	Q8WUF5	605715424	RelA-associated inhibitor OS=Homo sapiens GN=PPP1R13L PE=1 SV=4 - [IASPP_HUMAN]	PPP1R13L	2.21	0	294	-0.0250588	-0.502383	-0.118496	0.475222	1.06329	1.37897	1.53362	4.81332	4.75537	4.60651	-0.00369597	0.0449013	0.0817731	-0.0213628	-0.498687	-0.1148	0.478918	1.01839	1.33407	1.48872	4.73155	4.67359	4.52474	FALSE	1.75555	FALSE	0.00317118	6.2011e-05	0.0159256	0.000441587	1.28039	4.64329	None	FALSE	FALSE	2	1
AATEALGEKSPDSATVSGYDIMK	1	TEALGEKSPDSATVS	100	S977	S	Q6WCQ1	8.01824e+08	Myosin phosphatase Rho-interacting protein OS=Homo sapiens GN=MPRIP PE=1 SV=3 - [MPRIP_HUMAN]	MPRIP	3.46	1	285	-0.194932	-0.325131	0.150963	0.284336	0.716346	0.480506	0.937486	2.41108	3.1497	2.8053	0.00885536	-0.0172913	0.0218657	-0.203787	-0.333986	0.142108	0.27548	0.733637	0.497797	0.954778	2.38922	3.12784	2.78343	FALSE	1.07501	FALSE	0.0117519	0.000604283	0.0411306	0.00203026	0.728737	2.76683	None	FALSE	FALSE	4	2
AATPLPSLR	1	AGTSRAATPLPSLRV	100	T211	T	Q9Y3Q8	441227128	TSC22 domain family protein 4 OS=Homo sapiens GN=TSC22D4 PE=1 SV=2 - [T22D4_HUMAN]	TSC22D4	1.77	0	120	0.0264503	0.00455082	-0.143306	-0.024789	-0.859641	-0.274362	-0.462088	2.06717	1.79101	1.81069	-0.00566052	0.036643	-0.792506	0.0321109	0.0102113	-0.137646	-0.0191285	-0.896284	-0.311005	-0.498731	2.85967	2.58352	2.6032	FALSE	1.69183	FALSE	0.0823587	0.000193547	0.164865	0.00091704	-0.568673	2.68213	None + Transcription factor	FALSE	FALSE	0	1
AATSEEPTGFSVDSNLLGSLSPK	1	SNLLGSLSPKTGLPA	100	S764	S	Q96PE2	1277612517	Rho guanine nucleotide exchange factor 17 OS=Homo sapiens GN=ARHGEF17 PE=1 SV=1 - [ARHGH_HUMAN]	ARHGEF17	3.055	0	400	0.159615	-0.494711	0.381766	-0.200297	0.919372	0.54222	0.886176	1.95651	1.61452	1.41361	-0.00138074	0.0240296	-0.0575186	0.160995	-0.49333	0.383147	-0.198916	0.895343	0.51819	0.862146	2.01402	1.67204	1.47113	FALSE	1.89589	FALSE	0.0192909	0.000906527	0.059008	0.00272019	0.75856	1.71906	None	FALSE	FALSE	3	1
AATSPAPGPSDATAR	1	HSRRAATSPAPGPSD	99.7	S810	S	Q8IXZ2	7.37956e+07	Zinc finger CCCH domain-containing protein 3 OS=Homo sapiens GN=ZC3H3 PE=1 SV=3 - [ZC3H3_HUMAN]	ZC3H3	2.81	0	400	0.0447242	-0.00437571	-0.237596	0.167852	0.212248	0.270773	0.0459436	0.719864	0.684442	0.531566	-0.0126885	0.0237095	-0.408121	0.0574128	0.00831282	-0.224907	0.180541	0.188539	0.247063	0.0222342	1.12799	1.09256	0.939688	FALSE	1.6313	FALSE	0.23217	0.000182207	0.350233	0.000879737	0.152612	1.05341	None	FALSE	FALSE	1	1
AATSPGVGQSAPGTR	1	DNTRAATSPGVGQSA	100	S703	S	Q6IE81	6.36199e+08	Protein Jade-1 OS=Homo sapiens GN=JADE1 PE=1 SV=1 - [JADE1_HUMAN]	JADE1	2.59	0	303	-0.0144678	0.268214	-0.29425	0.0107564	0.409833	0.26563	0.44148	1.3742	1.25736	1.26091	-0.00803199	0.0144883	-0.184258	-0.00643577	0.276246	-0.286218	0.0187884	0.395344	0.251141	0.426991	1.55846	1.44161	1.44517	FALSE	1.57542	FALSE	0.0460208	0.000438476	0.109124	0.00162501	0.357826	1.48175	None	FALSE	FALSE	0	1
AATTATPAATTSPK	1	ATPAATTSPKESSEP	99.6	S1122	S	Q92766	765982096	Ras-responsive element-binding protein 1 OS=Homo sapiens GN=RREB1 PE=1 SV=3 - [RREB1_HUMAN]	RREB1	2.59	0	400	0.139761	-0.186604	0.0325326	-0.112453	-0.202872	0.264122	-0.265555	1.36421	0.834365	0.1857	0.00948969	-0.133718	0.0105389	0.130271	-0.196093	0.0230429	-0.121943	-0.0691535	0.39784	-0.131837	1.35367	0.823826	0.175161	FALSE	1.10953	FALSE	0.602395	0.130732	0.705829	0.156086	0.0656166	0.784219	None + Transcription factor	FALSE	FALSE	0	1
AAVESPVPKPSEAR	1	VTKAAVESPVPKPSE	100	S246	S	Q8N9M5	25133848	Transmembrane protein 102 OS=Homo sapiens GN=TMEM102 PE=1 SV=1 - [TM102_HUMAN]	TMEM102	2.32	0	400	-0.0371033	0.136411	0.044259	-0.199115	0.352046	0.758992	0.640742	2.8317	2.84972	2.59222	0.00382159	0.0275615	-0.229589	-0.0409249	0.13259	0.0404374	-0.202937	0.324484	0.73143	0.61318	3.06129	3.07931	2.82181	FALSE	1.67235	FALSE	0.021186	4.05835e-06	0.0628399	0.000112246	0.556365	2.98747	None	FALSE	FALSE	2	2
AAVFEEIDTYERR	1	VFEEIDTYERRSGTR	99.7	Y225	Y	Q96F86	259818176	Enhancer of mRNA-decapping protein 3 OS=Homo sapiens GN=EDC3 PE=1 SV=1 - [EDC3_HUMAN]	EDC3	4.34	1	192	0.328719	-0.146304	0.265635	-0.647525	3.45633	3.37837	3.43901	1.91736	1.25096	0.776321	0.00142839	-0.0207591	0.0461043	0.327291	-0.147733	0.264207	-0.648953	3.47709	3.39913	3.45977	1.87126	1.20486	0.730217	FALSE	1.66219	FALSE	0.000523982	0.0330619	0.0046435	0.0473228	3.44533	1.26878	None	FALSE	FALSE	4	2
AAVGQESPGGLEAGNAK	1	RAAVGQESPGGLEAG	100	S1305	S	Q29RF7	8.63135e+08	Sister chromatid cohesion protein PDS5 homolog A OS=Homo sapiens GN=PDS5A PE=1 SV=1 - [PDS5A_HUMAN]	PDS5A	3.38	0	173	-0.130737	-0.172636	0.105124	0.123253	0.171729	-0.0470825	0.341745	2.49721	2.59052	2.52866	0.00364876	-0.0147311	-0.0691207	-0.134386	-0.176285	0.101475	0.119604	0.186461	-0.0323514	0.356476	2.56633	2.65964	2.59778	FALSE	1.42662	FALSE	0.235253	1.12461e-05	0.353787	0.000180061	0.170195	2.60792	None	TRUE	FALSE	2	1
AAVHTYGIASVPNQPLK	1	VKAAVHTYGIASVPN	99.7	Y462	Y	Q9UHI6	8.36977e+08	Probable ATP-dependent RNA helicase DDX20 OS=Homo sapiens GN=DDX20 PE=1 SV=2 - [DDX20_HUMAN]	DDX20	2.87	0	400	0.290448	0.519948	0.133853	-2.02411	2.16054	0.161049	1.68596	0.254285	-1.78294	-2.1207	-0.00137206	0.0150265	-0.0413574	0.29182	0.52132	0.135225	-2.02274	2.14552	0.146023	1.67093	0.295642	-1.74158	-2.07934	FALSE	1.66219	FALSE	0.121294	0.390542	0.218182	0.421857	1.32082	-1.17509	None	FALSE	FALSE	0	2
AAVLSDSEDEEK	1	KAAVLSDSEDEEKAS	100	S400	S	Q96ST2	4.91529e+08	Protein IWS1 homolog OS=Homo sapiens GN=IWS1 PE=1 SV=2 - [IWS1_HUMAN]	IWS1	2.255	0	241.5	-0.677257	-0.188354	0.341292	0.298834	0.401563	0.405331	0.376639	1.03784	0.44951	-0.240758	0.00332532	-0.0249091	-0.0183552	-0.680583	-0.19168	0.337967	0.295509	0.426472	0.43024	0.401548	1.05619	0.467865	-0.222402	FALSE	15.2059	FALSE	0.138978	0.331245	0.240933	0.362826	0.41942	0.433885	None	FALSE	TRUE	5	1
AAVLSDSEDEEK	1	KRKAAVLSDSEDEEK	100	S398	S	Q96ST2	4.91529e+08	Protein IWS1 homolog OS=Homo sapiens GN=IWS1 PE=1 SV=2 - [IWS1_HUMAN]	IWS1	2.47	0	400	-0.239145	-0.432959	0.222516	0.31643	-0.1397	-0.0731647	0.154081	0.282162	0.123652	-0.616498	0.00332532	-0.0249091	-0.0183552	-0.24247	-0.436285	0.219191	0.313105	-0.114791	-0.0482556	0.17899	0.300517	0.142007	-0.598143	FALSE	14.0045	FALSE	0.844349	0.965603	0.893784	0.968847	0.00531449	-0.0518727	None	FALSE	TRUE	5	1
AAVLSDSEDEEK	2	KAAVLSDSEDEEKAS	100	S400	S	Q96ST2	4.91529e+08	Protein IWS1 homolog OS=Homo sapiens GN=IWS1 PE=1 SV=2 - [IWS1_HUMAN]	IWS1	1.97	0	400	-0.269442	-0.532396	0.337738	0.370944	-0.171198	-0.0832452	0.218885	0.954564	0.674236	0.0331457	0.00332532	-0.0249091	-0.0183552	-0.272767	-0.535722	0.334413	0.367619	-0.146289	-0.0583361	0.243794	0.972919	0.692591	0.0515008	FALSE	15.2059	FALSE	0.882728	0.16008	0.921057	0.187126	0.0130561	0.572337	None	FALSE	TRUE	5	1
AAVLSDSEDEEK	2	KRKAAVLSDSEDEEK	100	S398	S	Q96ST2	4.91529e+08	Protein IWS1 homolog OS=Homo sapiens GN=IWS1 PE=1 SV=2 - [IWS1_HUMAN]	IWS1	1.97	0	400	-0.269442	-0.532396	0.337738	0.370944	-0.171198	-0.0832452	0.218885	0.954564	0.674236	0.0331457	0.00332532	-0.0249091	-0.0183552	-0.272767	-0.535722	0.334413	0.367619	-0.146289	-0.0583361	0.243794	0.972919	0.692591	0.0515008	FALSE	14.0045	FALSE	0.882728	0.16008	0.921057	0.187126	0.0130561	0.572337	None	FALSE	TRUE	5	1
AAVQELSSSILAGEDPEER	1	AAVQELSSSILAGED	99.85	S333	S	P49768-7	1.59619e+07	Isoform 7 of Presenilin-1 OS=Homo sapiens GN=PSEN1 - [PSN1_HUMAN]	PSEN1	3.315	0	400	-0.614395	-0.524686	0.288936	0.515962	0.525315	0.0547876	0.480785	2.47377	2.17227	1.77966	-0.107088	-0.166365	0.51943	-0.507308	-0.417599	0.396024	0.623049	0.69168	0.221152	0.64715	1.95434	1.65284	1.26023	FALSE	1.56758	FALSE	0.191799	0.00620255	0.30561	0.011755	0.519994	1.62247	None	FALSE	FALSE	5	1
AAVQELSSSILAGEDPEER	1	AVQELSSSILAGEDP	99.6	S334	S	P49768-7	1.59619e+07	Isoform 7 of Presenilin-1 OS=Homo sapiens GN=PSEN1 - [PSN1_HUMAN]	PSEN1	3.88	0	256.5	-0.398104	-0.61166	0.319867	0.420602	0.789908	0.643171	0.757738	2.41581	2.33914	2.22828	-0.107088	-0.166365	0.51943	-0.291016	-0.504573	0.426955	0.52769	0.956273	0.809536	0.924103	1.89638	1.81971	1.70885	FALSE	4.85438	FALSE	0.0426086	0.00510611	0.103319	0.0100441	0.896637	1.80831	None	FALSE	TRUE	5	1
AAVQELSSSILAGEDPEER	1	RAAVQELSSSILAGE	100	S332	S	P49768-7	1.59619e+07	Isoform 7 of Presenilin-1 OS=Homo sapiens GN=PSEN1 - [PSN1_HUMAN]	PSEN1	3.165	0	349	-0.218792	-0.997334	0.480413	0.315737	0.198517	0.290916	-0.0977383	3.08907	3.09252	2.85328	-0.107088	-0.166365	0.51943	-0.111704	-0.890246	0.5875	0.422825	0.364882	0.457281	0.0686266	2.56964	2.57309	2.33385	FALSE	1.5764	FALSE	0.453847	0.0037178	0.574812	0.0078155	0.29693	2.4922	None	FALSE	FALSE	5	1
AAVVTSPPPTTAPHK	1	SRAAVVTSPPPTTAP	99.6	S12	S	P35611	359479200	Alpha-adducin OS=Homo sapiens GN=ADD1 PE=1 SV=2 - [ADDA_HUMAN]	ADD1	2.85	0	400	0.260402	0.134309	-0.316415	-0.508048	2.57399	2.43585	2.15281	2.14673	2.11348	1.95487	-0.0121924	-0.0509354	-0.210411	0.272594	0.146501	-0.304222	-0.495855	2.62493	2.48679	2.20375	2.35715	2.32389	2.16528	FALSE	5.3246	TRUE	0.000104083	0.000433985	0.00169494	0.00161424	2.43849	2.28211	None	FALSE	NA	0	2
AAYADLLTPLISK	1	AAYADLLTPLISKLS	100	T257	T	O94967-2	8.29534e+07	Isoform 2 of WD repeat-containing protein 47 OS=Homo sapiens GN=WDR47 - [WDR47_HUMAN]	WDR47	3.03	0	104	0.451396	-0.878928	0.393316	-0.366883	3.81675	2.60103	3.40676	3.47286	3.31466	4.65261	-0.0112141	0.00362813	-0.0880048	0.46261	-0.867714	0.40453	-0.355669	3.81313	2.5974	3.40313	3.56087	3.40266	4.74061	FALSE	1.57654	FALSE	0.00133617	0.00156282	0.0086415	0.00403733	3.27122	3.90138	None	FALSE	FALSE	1	1
AAYDIEVNTR	1	YELKKAAYDIEVNTR	100	Y175	Y	O75955-2	6.27939e+08	Isoform 2 of Flotillin-1 OS=Homo sapiens GN=FLOT1 - [FLOT1_HUMAN]	FLOT1	4.01	0	161	-0.230263	0.295422	0.0912403	-0.22602	3.83922	3.85056	3.86057	1.64527	1.16256	0.554762	-0.00408727	0.0739467	0.164983	-0.226176	0.29951	0.0953276	-0.221932	3.76527	3.77661	3.78662	1.48029	0.997577	0.389779	FALSE	1.66219	FALSE	8.32619e-05	0.0749368	0.00150537	0.0957402	3.77617	0.955881	None	FALSE	FALSE	2	1
ACASPSAQVEGSPVAGSDGSQPAVK	1	PSKRACASPSAQVEG	99.5	S251	S	Q9UFC0	4.27422e+08	Leucine-rich repeat and WD repeat-containing protein 1 OS=Homo sapiens GN=LRWD1 PE=1 SV=2 - [LRWD1_HUMAN]	LRWD1	2.99	0	400	-0.0818727	-0.540836	0.354457	0.123392	0.834472	0.280663	0.449482	-2.52429	-1.39959	-1.16867	0.00531463	0.0215789	0.308454	-0.0871873	-0.546151	0.349142	0.118077	0.812893	0.259084	0.427903	-2.83275	-1.70805	-1.47713	FALSE	1.05979	FALSE	0.0837837	0.0264405	0.166706	0.0391014	0.49996	-2.00597	None	FALSE	FALSE	2	1
ACASPSAQVEGSPVAGSDGSQPAVK	2	PSAQVEGSPVAGSDG	100	S259	S	Q9UFC0	4.27422e+08	Leucine-rich repeat and WD repeat-containing protein 1 OS=Homo sapiens GN=LRWD1 PE=1 SV=2 - [LRWD1_HUMAN]	LRWD1	3.22	0	400	0.00350208	-0.499364	0.151461	0.291648	0.814325	0.157723	0.73253	3.17826	3.69113	3.45838	0.00531463	0.0215789	0.308454	-0.00181255	-0.504678	0.146146	0.286334	0.792746	0.136144	0.710951	2.8698	3.38268	3.14993	FALSE	1.07929	FALSE	0.0980531	3.57332e-05	0.186767	0.000322146	0.546614	3.13414	None	FALSE	FALSE	2	1
ACASPSAQVEGSPVAGSDGSQPAVK	2	PSKRACASPSAQVEG	99.5	S251	S	Q9UFC0	4.27422e+08	Leucine-rich repeat and WD repeat-containing protein 1 OS=Homo sapiens GN=LRWD1 PE=1 SV=2 - [LRWD1_HUMAN]	LRWD1	3.22	0	400	0.00350208	-0.499364	0.151461	0.291648	0.814325	0.157723	0.73253	3.17826	3.69113	3.45838	0.00531463	0.0215789	0.308454	-0.00181255	-0.504678	0.146146	0.286334	0.792746	0.136144	0.710951	2.8698	3.38268	3.14993	FALSE	1.05979	FALSE	0.0980531	3.57332e-05	0.186767	0.000322146	0.546614	3.13414	None	FALSE	FALSE	2	1
ACAVETSVDLSEISSK	1	RACAVETSVDLSEIS	100	S240	S	Q69YH5	583305648	Cell division cycle-associated protein 2 OS=Homo sapiens GN=CDCA2 PE=1 SV=2 - [CDCA2_HUMAN]	CDCA2	3.71	0	133	-0.595121	-0.312208	0.336912	0.344321	0.194002	0.958928	0.248642	2.5365	2.5254	2.17138	-0.00165388	0.0700167	0.776138	-0.593468	-0.310554	0.338565	0.345975	0.123986	0.888911	0.178625	1.76037	1.74926	1.39524	TRUE	0.379874	FALSE	0.246128	0.00239494	0.366282	0.00556404	0.397174	1.63495	None	TRUE	FALSE	3	1
ACDASPESTPLTGQLPGK	1	LPKACDASPESTPLT	100	S1046	S	Q96JA1-2	7341207	Isoform 2 of Leucine-rich repeats and immunoglobulin-like domains protein 1 OS=Homo sapiens GN=LRIG1 - [LRIG1_HUMAN]	LRIG1	1.51	0	400	-0.0790182	-0.0172178	-0.0446592	0.131778	-0.00561508	0.0510386	-0.0626853	2.07309	1.94782	2.11984	0.00381864	0.0706606	0.129345	-0.0828369	-0.0210364	-0.0484778	0.127959	-0.0762757	-0.019622	-0.133346	1.94375	1.81848	1.99049	FALSE	1.09601	FALSE	0.272175	2.83418e-06	0.394714	9.4205e-05	-0.0764145	1.91757	None	FALSE	FALSE	2	1
ACDTPDKPVQVTK	1	PADKACDTPDKPVQV	100	T50	T	Q9BUB4	3.07029e+08	tRNA-specific adenosine deaminase 1 OS=Homo sapiens GN=ADAT1 PE=1 SV=1 - [ADAT1_HUMAN]	ADAT1	2.48	0	355	0.0425798	0.201706	-0.182235	-0.0913376	0.0764708	0.53077	0.888379	2.64386	3.08443	2.78136	-0.0151195	-0.0249653	-0.201637	0.0576993	0.216826	-0.167116	-0.0762181	0.101436	0.555736	0.913344	2.84549	3.28607	2.983	FALSE	1.09092	FALSE	0.147969	8.94682e-05	0.252433	0.0005527	0.523505	3.03819	None	FALSE	FALSE	2	2
ACLDDSYASGEGLK	1	RACLDDSYASGEGLK	99.7	Y911	Y	Q6DN90	55119744	IQ motif and SEC7 domain-containing protein 1 OS=Homo sapiens GN=IQSEC1 PE=1 SV=1 - [IQEC1_HUMAN]	IQSEC1	3.88	0	400	-0.16698	-0.522985	0.528403	-0.0424085	4.74795	4.07546	4.65874	2.24604	2.33545	1.23548	0.01291	-0.091287	-0.245411	-0.17989	-0.535895	0.515493	-0.0553184	4.83924	4.16675	4.75002	2.49145	2.58086	1.48089	FALSE	1.66219	FALSE	2.66316e-05	0.00826432	0.000790236	0.0148575	4.58534	2.1844	None	FALSE	FALSE	3	1
ACPGPPPPSPEPLAR	1	CPGPPPPSPEPLARL	100	S273	S	Q9HB09	1.07983e+08	Bcl-2-like protein 12 OS=Homo sapiens GN=BCL2L12 PE=1 SV=1 - [B2L12_HUMAN]	BCL2L12	2.23	0	146	-0.104899	-0.00291748	-0.107764	0.0603419	0.378031	0.219089	0.205701	1.41144	1.20009	1.23465	0.000249547	-0.0317712	-0.841173	-0.105148	-0.00316703	-0.108013	0.0600924	0.409802	0.25086	0.237472	2.25261	2.04127	2.07583	FALSE	1.89589	FALSE	0.00798158	2.90539e-05	0.0309095	0.000284182	0.299378	2.12324	None	FALSE	FALSE	1	1
ACRPPGSPGR	1	RACRPPGSPGRAPPP	100	S46	S	O95685	15117692	Protein phosphatase 1 regulatory subunit 3D OS=Homo sapiens GN=PPP1R3D PE=1 SV=1 - [PPR3D_HUMAN]	PPP1R3D	1.53	0	400	-1.59315	0.412469	-0.52578	0.716339	-0.921249	0.437488	-0.389987	1.54531	0.534081	-0.843851	-0.00908937	-0.0278301	0.184732	-1.58406	0.421559	-0.51669	0.725428	-0.893419	0.465318	-0.362157	1.36058	0.349349	-1.02858	FALSE	1.89589	FALSE	0.971006	0.619221	0.981787	0.645438	-0.263419	0.227116	None	FALSE	FALSE	0	2
ACSMPQELPQSPR	1	MPQELPQSPRTRQPE	100	S103	S	Q8N5J2	NA	Ubiquitin carboxyl-terminal hydrolase MINDY-1 OS=Homo sapiens GN=FAM63A PE=1 SV=2 - [FA63A_HUMAN]	FAM63A	1.635	0	400	-0.236241	-0.0870783	0.0749103	0.209544	1.44556	1.10492	1.45323	2.0676	1.4736	2.42471	-6.45582e-05	0.0637294	-0.017641	-0.236177	-0.0870137	0.0749749	0.209609	1.38183	1.04119	1.3895	2.08525	1.49125	2.44236	FALSE	1.56519	FALSE	0.000689692	0.01119	0.00556029	0.0190714	1.27084	2.00628	None	FALSE	FALSE	1	1
ACSVEELYAIPPDADVAK	1	ACSVEELYAIPPDAD	100	Y797	Y	Q9H792	3.03418e+08	Pseudopodium-enriched atypical kinase 1 OS=Homo sapiens GN=PEAK1 PE=1 SV=4 - [PEAK1_HUMAN]	PEAK1	4.89	0	400	-2.19853	-0.094506	0.918993	-0.0668014	4.85608	3.65049	4.62208	1.33298	1.10248	0.354873	-0.00393123	-0.00614606	-0.0674489	-2.1946	-0.0905748	0.922924	-0.0628702	4.86222	3.65664	4.62822	1.40043	1.16993	0.422322	FALSE	2.39672	FALSE	0.0021434	0.13168	0.0120759	0.157083	4.38236	0.997559	None	FALSE	FALSE	4	1
ACSVEELYAIPPDADVAK	1	QSGPKACSVEELYAI	100	S792	S	Q9H792	3.03418e+08	Pseudopodium-enriched atypical kinase 1 OS=Homo sapiens GN=PEAK1 PE=1 SV=4 - [PEAK1_HUMAN]	PEAK1	4.13	0	400	-0.461806	-0.748025	0.214305	0.602514	-2.04755	-2.0884	-2.99593	-0.481984	-0.506935	-0.876843	-0.00393123	-0.00614606	-0.0674489	-0.457874	-0.744094	0.218236	0.606445	-2.04141	-2.08225	-2.98978	-0.414535	-0.439486	-0.809394	FALSE	0.945805	FALSE	0.00388864	0.241357	0.0183947	0.271551	-2.37115	-0.554472	None	FALSE	FALSE	4	1
ACVHPSPLR	1	PRACVHPSPLRRDPF	100	S290	S	Q86Y97	NA	Histone-lysine N-methyltransferase KMT5C OS=Homo sapiens GN=KMT5C PE=1 SV=1 - [KMT5C_HUMAN]	KMT5C	1.12	0	400	0.0526907	0.283669	-0.0622843	-0.344155	-0.657072	0.0949318	-0.191975	1.48545	1.14196	0.643891	-0.00181802	-0.102589	-0.727214	0.0545087	0.285487	-0.0604663	-0.342337	-0.554484	0.19752	-0.0893867	2.21267	1.86918	1.3711	FALSE	1.02848	FALSE	0.634016	0.00612071	0.733178	0.0116235	-0.148783	1.81765	None	FALSE	FALSE	0	2
ADAASSLTVDVTPPTAK	1	AKADAASSLTVDVTP	99.6	S341	S	Q9H8Y8-2	1096518944	Isoform 2 of Golgi reassembly-stacking protein 2 OS=Homo sapiens GN=GORASP2 - [GORS2_HUMAN]	GORASP2	3.67	0	400	-0.084213	-0.194771	0.0716282	0.178986	0.723142	0.616833	0.733243	2.14513	2.03104	1.77703	0.0054599	-0.0921937	-0.614604	-0.0896729	-0.200231	0.0661683	0.173526	0.815336	0.709027	0.825436	2.75973	2.64564	2.39163	FALSE	1.57652	FALSE	0.000840565	3.86363e-05	0.0063533	0.000336643	0.783266	2.599	None	FALSE	FALSE	2	1
ADAASSLTVDVTPPTAK	1	SSLTVDVTPPTAKAP	100	T347	T	Q9H8Y8-2	1096518944	Isoform 2 of Golgi reassembly-stacking protein 2 OS=Homo sapiens GN=GORASP2 - [GORS2_HUMAN]	GORASP2	3.5	0	400	-0.0262131	-0.256521	0.119619	0.12802	0.175359	0.507661	0.50108	3.02078	2.96268	2.77298	0.0054599	-0.0921937	-0.614604	-0.031673	-0.261981	0.114159	0.12256	0.267553	0.599855	0.593273	3.63539	3.57729	3.38759	FALSE	14.3754	FALSE	0.0214539	7.3263e-07	0.0633746	6.07028e-05	0.486894	3.53342	None	FALSE	TRUE	2	1
ADAASSLTVDVTPPTAK	2	AKADAASSLTVDVTP	99.5	S341	S	Q9H8Y8-2	1096518944	Isoform 2 of Golgi reassembly-stacking protein 2 OS=Homo sapiens GN=GORASP2 - [GORS2_HUMAN]	GORASP2	2.16	0	400	-0.933428	-0.54679	0.593637	-0.247961	-0.136655	1.15052	1.3885	5.39836	5.43844	5.08462	0.0054599	-0.0921937	-0.614604	-0.938888	-0.55225	0.588177	-0.253421	-0.0444609	1.24272	1.48069	6.01296	6.05304	5.69922	FALSE	1.57652	FALSE	0.112972	9.92491e-05	0.206454	0.000591373	0.892983	5.92174	None	FALSE	FALSE	2	1
ADAASSLTVDVTPPTAK	2	SSLTVDVTPPTAKAP	100	T347	T	Q9H8Y8-2	1096518944	Isoform 2 of Golgi reassembly-stacking protein 2 OS=Homo sapiens GN=GORASP2 - [GORS2_HUMAN]	GORASP2	2.13	0	400	-0.942741	-0.684397	0.788822	-0.0354289	-0.0486943	1.04464	1.26505	5.36321	5.41116	5.08099	0.0054599	-0.0921937	-0.614604	-0.948201	-0.689857	0.783362	-0.0408888	0.0434994	1.13684	1.35724	5.97781	6.02577	5.6956	FALSE	14.3754	FALSE	0.118362	0.00028668	0.213947	0.00120951	0.845858	5.89972	None	FALSE	TRUE	2	1
ADAASSLTVDVTPPTAK	2	TAKADAASSLTVDVT	99.4	S340	S	Q9H8Y8-2	1096518944	Isoform 2 of Golgi reassembly-stacking protein 2 OS=Homo sapiens GN=GORASP2 - [GORS2_HUMAN]	GORASP2	1.88	0	400	-1.3732	-0.840915	0.960719	0.149777	0.677341	0.930374	0.931767	3.44024	3.29217	3.01316	0.0054599	-0.0921937	-0.614604	-1.37866	-0.846375	0.955259	0.144317	0.769535	1.02257	1.02396	4.05484	3.90677	3.62776	FALSE	1.3564	FALSE	0.0987246	0.00300163	0.187689	0.00661805	0.938688	3.86312	None	FALSE	FALSE	2	1
ADADPSPTSPPTAR	1	ARADADPSPTSPPTA	100	S13	S	Q9NWZ5	2.60394e+08	Uridine-cytidine kinase-like 1 OS=Homo sapiens GN=UCKL1 PE=1 SV=2 - [UCKL1_HUMAN]	UCKL1	2.12	0	400	-0.166705	-0.415702	0.258103	0.218552	1.42473	1.56446	1.56684	0.14921	-0.0712453	-0.227442	0.00394467	-0.0352043	-0.00192689	-0.17065	-0.419647	0.254158	0.214608	1.45994	1.59966	1.60204	0.151137	-0.0693184	-0.225515	FALSE	1.75787	FALSE	0.00131969	0.93195	0.00857949	0.938527	1.55388	-0.0478987	None	FALSE	FALSE	2	1
ADADPSPTSPPTAR	1	DADPSPTSPPTARDT	99.1	S16	S	Q9NWZ5	2.60394e+08	Uridine-cytidine kinase-like 1 OS=Homo sapiens GN=UCKL1 PE=1 SV=2 - [UCKL1_HUMAN]	UCKL1	2.08	0	374	-0.0548525	-0.133243	0.0847562	0.133586	0.439265	0.554045	0.468356	1.96259	1.89042	2.04188	0.00394467	-0.0352043	-0.00192689	-0.0587972	-0.137187	0.0808115	0.129641	0.474469	0.589249	0.50356	1.96452	1.89235	2.0438	FALSE	1.89589	FALSE	0.00113154	1.8845e-06	0.00772158	8.44118e-05	0.522426	1.96689	None	FALSE	FALSE	2	1
ADAEEGIFEIKTPSR	1	EGIFEIKTPSRVITL	99.85	T115	T	Q9BYX2-2	640415264	Isoform 2 of TBC1 domain family member 2A OS=Homo sapiens GN=TBC1D2 - [TBD2A_HUMAN]	TBC1D2	2.675	1	219.5	-0.0771509	-0.166545	0.40698	-0.259822	0.113274	0.399837	0.456669	3.97352	4.2146	3.81392	-0.0222036	0.00815329	0.227667	-0.0549473	-0.144341	0.429183	-0.237618	0.105121	0.391684	0.448516	3.74585	3.98694	3.58625	FALSE	1.41148	FALSE	0.143911	5.84593e-06	0.247204	0.000131793	0.315107	3.77301	None	FALSE	FALSE	4	2
ADAGPSGQGDSVSIGK	1	SGQGDSVSIGKVVST	100	S571	S	Q7Z2K8	2.3174e+08	G protein-regulated inducer of neurite outgrowth 1 OS=Homo sapiens GN=GPRIN1 PE=1 SV=2 - [GRIN1_HUMAN]	GPRIN1	2.3	0	400	0.164151	-0.484341	0.0932329	0.134762	0.28095	0.228377	0.376877	2.41978	2.30853	2.20843	-0.0135152	-0.0490771	-0.275514	0.177666	-0.470825	0.106748	0.148277	0.330027	0.277454	0.425954	2.6953	2.58404	2.48394	FALSE	1.3564	FALSE	0.102524	0.00012186	0.192737	0.000676754	0.344479	2.58776	None	FALSE	FALSE	2	1
ADALQAGASQFETSAAK	1	GASQFETSAAKLKRK	99.7	S63	S	Q15836	1423555456	Vesicle-associated membrane protein 3 OS=Homo sapiens GN=VAMP3 PE=1 SV=3 - [VAMP3_HUMAN]	VAMP3	4.99	0	111	-0.195044	-0.130152	0.215922	-0.0193695	0.244529	0.491215	0.424861	2.55333	2.61073	2.35762	-0.0175411	-0.00224842	0.260825	-0.177503	-0.112611	0.233463	-0.00182837	0.246777	0.493464	0.427109	2.29251	2.3499	2.0968	FALSE	0.843544	FALSE	0.0179677	7.35659e-06	0.0559457	0.000145133	0.389117	2.2464	None	FALSE	FALSE	2	1
ADAPDAGAQSDSELPSYHQNDVSLDR	1	APDAGAQSDSELPSY	100	S1298	S	Q92538-3	6.19367e+08	Isoform 3 of Golgi-specific brefeldin A-resistance guanine nucleotide exchange factor 1 OS=Homo sapiens GN=GBF1 - [GBF1_HUMAN]	GBF1	4.66	0	400	-0.719209	-1.20363	0.517486	0.55681	1.20462	-0.279719	0.445645	0.384815	0.0319202	0.170982	0.00774799	0.0289245	-0.399976	-0.726957	-1.21138	0.509738	0.549062	1.17569	-0.308644	0.41672	0.78479	0.431896	0.570958	FALSE	2.46153	FALSE	0.343068	0.162454	0.467874	0.189614	0.427923	0.595881	None	FALSE	FALSE	6	2
ADAPDAGAQSDSELPSYHQNDVSLDR	1	SYHQNDVSLDRGYTS	100	S1311	S	Q92538-3	6.19367e+08	Isoform 3 of Golgi-specific brefeldin A-resistance guanine nucleotide exchange factor 1 OS=Homo sapiens GN=GBF1 - [GBF1_HUMAN]	GBF1	4.31	0	400	0.118849	0.43632	0.154347	-1.15822	0.469581	0.490895	0.393813	2.88755	2.71007	2.8181	0.00774799	0.0289245	-0.399976	0.111101	0.428572	0.146599	-1.16597	0.440656	0.461971	0.364889	3.28753	3.11005	3.21808	FALSE	1.90165	FALSE	0.224837	0.00226309	0.342203	0.00533965	0.422505	3.20522	None	FALSE	FALSE	6	2
ADAYAQLELR	1	HDERADAYAQLELRT	100	Y320	Y	Q8N961	100701560	Ankyrin repeat and BTB/POZ domain-containing protein 2 OS=Homo sapiens GN=ABTB2 PE=2 SV=2 - [ABTB2_HUMAN]	ABTB2	2.98	0	300.5	-0.665663	-0.5875	0.654374	0.176544	4.321	4.17143	4.14123	3.3222	2.69486	2.33892	0.00926116	0.0130247	-0.0991947	-0.674924	-0.596762	0.645113	0.167282	4.30798	4.1584	4.1282	3.42139	2.79406	2.43811	TRUE	1.66219	FALSE	0.000657643	0.000950661	0.00538297	0.00281678	4.1982	2.88452	None	FALSE	FALSE	2	1
ADDADEFGYSR	1	DADEFGYSR______	99.7	S909	S	Q7KZF4	4013001472	Staphylococcal nuclease domain-containing protein 1 OS=Homo sapiens GN=SND1 PE=1 SV=1 - [SND1_HUMAN]	SND1	2.03	0	400	-0.546756	-0.259997	0.33884	0.419691	0.722726	0.835051	1.03258	3.82904	4.31192	4.18506	-0.00942808	-0.01481	0.0235908	-0.537328	-0.250569	0.348268	0.429119	0.737536	0.849861	1.04739	3.80545	4.28833	4.16147	FALSE	4.84001	FALSE	0.0263776	3.93727e-05	0.0734209	0.000340961	0.878261	4.08508	None	FALSE	TRUE	4	1
ADDADEFGYSR	1	DDADEFGYSR_____	99.65	Y908	Y	Q7KZF4	4013001472	Staphylococcal nuclease domain-containing protein 1 OS=Homo sapiens GN=SND1 PE=1 SV=1 - [SND1_HUMAN]	SND1	2.815	0	400	0.0611417	-0.700322	0.274945	0.178014	3.15847	2.62136	3.13753	1.47642	1.27657	0.604465	-0.00942808	-0.01481	0.0235908	0.0705698	-0.690894	0.284373	0.187442	3.17328	2.63617	3.15234	1.45282	1.25298	0.580874	FALSE	1.66219	FALSE	0.000125575	0.0265917	0.00189189	0.0392887	2.98726	1.09556	None	FALSE	FALSE	4	1
ADDMSDDQGTSVQSK	1	KGKADDMSDDQGTSV	100	S54	S	Q13111	295198016	Chromatin assembly factor 1 subunit A OS=Homo sapiens GN=CHAF1A PE=1 SV=2 - [CAF1A_HUMAN]	CHAF1A	1.99	0	400	-0.158979	-0.85318	0.363672	0.33809	0.325126	-0.248415	-0.167431	0.560592	0.61152	0.114573	-0.00322904	-0.0340507	-0.338268	-0.15575	-0.849951	0.366901	0.341319	0.359177	-0.214364	-0.133381	0.89886	0.949788	0.452841	FALSE	5.5585	FALSE	0.826134	0.0546802	0.880572	0.072882	0.00381085	0.767163	None	FALSE	TRUE	4	1
ADDPYAHLSK	1	ESKADDPYAHLSKKE	100	Y250	Y	Q8NE71	2320829909	ATP-binding cassette sub-family F member 1 OS=Homo sapiens GN=ABCF1 PE=1 SV=2 - [ABCF1_HUMAN]	ABCF1	2.71	0	95	-0.160385	-0.233521	0.145724	0.199589	3.97518	2.11141	3.2944	0.844146	0.648081	-0.0263433	0.0123484	0.00181228	0.045754	-0.172733	-0.24587	0.133376	0.187241	3.97337	2.1096	3.29259	0.798392	0.602327	-0.0720973	FALSE	NA	FALSE	0.0248918	0.210228	0.0703839	0.239206	3.12519	0.442874	None	FALSE	NA	2	2
ADDTDSQSWRSPLK	1	TDSQSWRSPLKALSE	100	S1474	S	O75369-8	8224571904	Isoform 8 of Filamin-B OS=Homo sapiens GN=FLNB - [FLNB_HUMAN]	FLNB	2.545	1	219.5	-0.105321	-0.0263283	0.249472	-0.122469	0.629135	0.781383	1.16656	1.69906	3.86829	3.00974	0.000317639	0.0208978	0.292431	-0.105638	-0.026646	0.249155	-0.122786	0.608237	0.760485	1.14566	1.40663	3.57586	2.71731	FALSE	1.3564	FALSE	0.0170917	0.0529406	0.0539836	0.0709008	0.838129	2.5666	None	FALSE	FALSE	3	2
ADEASELACPTPK	1	ASELACPTPKEDGLA	100	T2204	T	P49327	3491696725	Fatty acid synthase OS=Homo sapiens GN=FASN PE=1 SV=3 - [FAS_HUMAN]	FASN	2.42	0	400	-0.0633382	-0.378196	0.31057	0.00248623	2.28162	1.9491	2.45161	1.74092	1.58887	1.04298	0.00108873	-0.0130438	-0.100118	-0.0644269	-0.379285	0.309481	0.0013975	2.29467	1.96215	2.46466	1.84104	1.68899	1.14309	FALSE	1.95604	FALSE	0.000146792	0.00437404	0.00207874	0.00889855	2.24049	1.55771	None	FALSE	FALSE	3	1
ADEASELACPTPK	1	SSKADEASELACPTP	100	S2198	S	P49327	3491696725	Fatty acid synthase OS=Homo sapiens GN=FASN PE=1 SV=3 - [FAS_HUMAN]	FASN	2.63	0	133	-0.0745071	-0.0918125	0.0985728	0.0583534	0.0164524	0.503267	0.591737	3.71436	3.62218	3.45769	0.00108873	-0.0130438	-0.100118	-0.0755958	-0.0929012	0.0974841	0.0572646	0.0294961	0.516311	0.604781	3.81447	3.7223	3.55781	FALSE	18.4641	FALSE	0.155549	6.74543e-06	0.261717	0.000140184	0.383529	3.69819	None	FALSE	TRUE	3	1
ADEASELACPTPK	2	ASELACPTPKEDGLA	100	T2204	T	P49327	3491696725	Fatty acid synthase OS=Homo sapiens GN=FASN PE=1 SV=3 - [FAS_HUMAN]	FASN	0.77	0	400	-0.444117	-0.0606561	0.180294	0.230232	-0.342666	0.315866	-0.130741	3.38712	3.33101	2.97278	0.00108873	-0.0130438	-0.100118	-0.445206	-0.0617448	0.179205	0.229143	-0.329622	0.32891	-0.117698	3.48724	3.43113	3.0729	FALSE	1.95604	FALSE	0.955032	1.43243e-05	0.971467	0.000197725	-0.0394698	3.33042	None	FALSE	FALSE	3	1
ADEASELACPTPK	2	SSKADEASELACPTP	100	S2198	S	P49327	3491696725	Fatty acid synthase OS=Homo sapiens GN=FASN PE=1 SV=3 - [FAS_HUMAN]	FASN	0.77	0	400	-0.444117	-0.0606561	0.180294	0.230232	-0.342666	0.315866	-0.130741	3.38712	3.33101	2.97278	0.00108873	-0.0130438	-0.100118	-0.445206	-0.0617448	0.179205	0.229143	-0.329622	0.32891	-0.117698	3.48724	3.43113	3.0729	FALSE	18.4641	FALSE	0.955032	1.43243e-05	0.971467	0.000197725	-0.0394698	3.33042	None	FALSE	TRUE	3	1
ADEFADQSPGNLSSSSLR	1	DQSPGNLSSSSLRRK	98.4	S118	S	Q6PGQ7-2	93940895	Isoform 2 of Protein aurora borealis OS=Homo sapiens GN=BORA - [BORA_HUMAN]	BORA	1.89	0	400	-0.157301	-0.10694	-0.0785862	0.296027	0.174186	-0.144908	0.00196821	-0.593357	-0.0737415	-1.47685	0.0167908	0.0765884	-1.01898	-0.174092	-0.123731	-0.095377	0.279236	0.0975976	-0.221497	-0.0746202	0.425621	0.945237	-0.457873	FALSE	0.50653	FALSE	0.797066	0.505062	0.859031	0.534882	-0.0661731	0.304328	None	FALSE	FALSE	3	1
ADEPSSEESDLEIDK	1	DEPSSEESDLEIDKE	99.6	S79	S	P50502	NA	Hsc70-interacting protein OS=Homo sapiens GN=ST13 PE=1 SV=2 - [F10A1_HUMAN]	ST13	1.96	0	400	-1.18048	-1.0046	0.276623	0.892329	0.0146881	0.0399009	-0.11698	0.614478	0.335549	-1.32213	-0.00635165	0.0019951	-0.0220858	-1.17413	-0.998251	0.282975	0.89868	0.012693	0.0379058	-0.118975	0.636564	0.357635	-1.30004	FALSE	2.75125	FALSE	0.685057	0.861156	0.775313	0.872962	-0.022792	-0.101947	None	FALSE	FALSE	7	1
ADEPSSEESDLEIDK	1	LKADEPSSEESDLEI	99.8	S76	S	P50502	NA	Hsc70-interacting protein OS=Homo sapiens GN=ST13 PE=1 SV=2 - [F10A1_HUMAN]	ST13	2.55	0	400	-1.32975	-0.703536	0.305683	0.809079	0.271057	-0.151412	-0.374454	0.580581	0.930185	-1.2717	-0.00635165	0.0019951	-0.0220858	-1.3234	-0.697184	0.312035	0.815431	0.269062	-0.153407	-0.376449	0.602667	0.952271	-1.24962	FALSE	1.45682	FALSE	0.80615	0.718146	0.865988	0.739366	-0.0869314	0.101773	None	FALSE	FALSE	7	1
ADEVTLSEAGSTAGAAETR	1	KADEVTLSEAGSTAG	100	S245	S	O75781	578828032	Paralemmin-1 OS=Homo sapiens GN=PALM PE=1 SV=2 - [PALM_HUMAN]	PALM	3.25	0	400	-0.285949	-0.846499	0.495799	0.27925	-0.00333475	0.102835	0.0410467	2.31734	2.21971	1.93615	-0.0218804	0.0258974	-0.307649	-0.264068	-0.824618	0.517679	0.301131	-0.0292322	0.0769376	0.0151493	2.62499	2.52736	2.2438	FALSE	0.550524	FALSE	0.789068	0.00173494	0.853325	0.00436865	0.0209516	2.46538	None	FALSE	FALSE	4	1
ADEVTLSEAGSTAGAAETR	1	VTLSEAGSTAGAAET	99.8	S249	S	O75781	578828032	Paralemmin-1 OS=Homo sapiens GN=PALM PE=1 SV=2 - [PALM_HUMAN]	PALM	3.135	0	400	-0.47103	-0.857151	0.380582	0.510599	-0.401595	-0.500515	-0.247701	1.7466	1.63163	1.4596	-0.0218804	0.0258974	-0.307649	-0.449149	-0.835271	0.402463	0.53248	-0.427493	-0.526412	-0.273598	2.05424	1.93928	1.76725	FALSE	1.3564	FALSE	0.406885	0.00700735	0.530986	0.0129837	-0.409168	1.92026	None	FALSE	FALSE	4	1
ADFSPFGNSQGPSR	1	VPEKADFSPFGNSQG	100	S450	S	Q9H2M9	686294528	Rab3 GTPase-activating protein non-catalytic subunit OS=Homo sapiens GN=RAB3GAP2 PE=1 SV=1 - [RBGPR_HUMAN]	RAB3GAP2	2.15	0	143	-0.0376504	-0.426432	0.307311	-0.133992	1.63246	1.747	2.12556	3.93798	3.8822	3.9161	0.00398939	0.0125084	0.0135418	-0.0416398	-0.430421	0.303321	-0.137981	1.61995	1.73449	2.11305	3.92444	3.86865	3.90256	FALSE	1.04087	FALSE	0.000347991	0.000104554	0.00357125	0.000611894	1.8225	3.89855	None	FALSE	FALSE	1	1
ADGAPSAAPPDGLLASPDLGLLK	1	PPDGLLASPDLGLLK	100	S90	S	P17535	1.20322e+08	Transcription factor jun-D OS=Homo sapiens GN=JUND PE=1 SV=3 - [JUND_HUMAN]	JUND	5.36	0	400	0.265965	-1.51254	0.815652	-0.541674	4.2558	2.60882	3.6945	4.05491	3.36608	3.77016	0.00102142	-0.09005	-0.713235	0.264943	-1.51356	0.81463	-0.542695	4.34585	2.69887	3.78455	4.76814	4.07932	4.48339	FALSE	7.98839	FALSE	0.00291898	0.00116502	0.0150469	0.00325201	3.60976	4.44362	None + Transcription factor	FALSE	TRUE	3	1
ADGATSDDLDLHDDR	1	EGKADGATSDDLDLH	99.6	T809	T	Q07157	924562752	Tight junction protein ZO-1 OS=Homo sapiens GN=TJP1 PE=1 SV=3 - [ZO1_HUMAN]|Isoform Short of Tight junction protein ZO-1 OS=Homo sapiens GN=TJP1 - [ZO1_HUMAN]	TJP1	3.73	0	400	-0.573516	-0.720169	0.451696	0.436535	0.663337	-0.135854	0.249911	1.08023	0.571938	0.693897	6.59077e-05	-0.000832447	0.114397	-0.573582	-0.720235	0.45163	0.436469	0.66417	-0.135022	0.250744	0.965837	0.457542	0.5795	FALSE	3.23156	FALSE	0.398867	0.0903136	0.523359	0.112587	0.259964	0.667626	None	FALSE	TRUE	6	2
ADGDCSQPVLLR	1	VRADGDCSQPVLLRE	100	S67	S	Q674X7-3	1.46039e+08	Isoform 3 of Kazrin OS=Homo sapiens GN=KAZN - [KAZRN_HUMAN]	KAZN	1.54	0	400	0.247612	-0.00400749	-0.0272691	-0.261435	0.0826289	0.430215	0.070294	2.16346	2.08097	1.9345	0.00751471	0.0264751	-0.414521	0.240097	-0.0115222	-0.0347838	-0.268949	0.0561538	0.40374	0.0438189	2.57798	2.4955	2.34903	TRUE	1.57654	FALSE	0.294077	8.42417e-06	0.417927	0.000154314	0.167904	2.47417	None	FALSE	FALSE	2	1
ADGDTLSCICGK	1	VVRADGDTLSCICGK	100	T252	T	Q8IWB1	3.12057e+08	Inositol 1,4,5-trisphosphate receptor-interacting protein OS=Homo sapiens GN=ITPRIP PE=1 SV=1 - [IPRI_HUMAN]	ITPRIP	2.1	0	400	-0.30663	-0.534635	0.0812837	0.529251	0.932914	0.51845	1.11035	3.06253	3.29358	3.20309	0.0176565	0.0322825	0.513438	-0.324286	-0.552292	0.0636272	0.511594	0.900632	0.486168	1.07806	2.54909	2.78014	2.68965	FALSE	4.87492	FALSE	0.0279181	0.000719836	0.0765263	0.00229222	0.821621	2.67296	None	FALSE	TRUE	2	1
ADGGAEYATYQTK	1	GGAEYATYQTKSTTP	99.7	Y324	Y	P15529-16	767116688	Isoform 3 of Membrane cofactor protein OS=Homo sapiens GN=CD46 - [MCP_HUMAN]	CD46	3.65	0	400	-0.109203	-0.331798	0.259445	0.198606	3.58864	3.49229	3.54693	1.87904	1.17707	0.277257	0.00378037	0.0238384	0.0586535	-0.112983	-0.335578	0.255665	0.194825	3.5648	3.46845	3.52309	1.82038	1.11841	0.218604	FALSE	4.34542	FALSE	8.08533e-05	0.142039	0.00147745	0.168214	3.51878	1.05247	None	FALSE	TRUE	2	1
ADGGAEYATYQTK	1	KADGGAEYATYQTKS	100	Y321	Y	P15529-16	767116688	Isoform 3 of Membrane cofactor protein OS=Homo sapiens GN=CD46 - [MCP_HUMAN]	CD46	4.51	0	351	-0.0105217	-0.453708	0.329656	0.10755	4.79759	4.54127	4.50874	1.90243	1.50977	0.617902	0.00378037	0.0238384	0.0586535	-0.014302	-0.457488	0.325875	0.10377	4.77375	4.51744	4.4849	1.84378	1.45111	0.559249	FALSE	6.26797	FALSE	6.00233e-06	0.0584289	0.000416316	0.0771079	4.59203	1.28471	None	FALSE	TRUE	2	1
ADGGAEYATYQTK	2	GGAEYATYQTKSTTP	99.2	Y324	Y	P15529-16	767116688	Isoform 3 of Membrane cofactor protein OS=Homo sapiens GN=CD46 - [MCP_HUMAN]	CD46	2.23	0	400	-0.286349	-0.189996	-0.270479	0.560101	5.00653	4.3754	5.00036	2.42893	2.68033	0.317967	0.00378037	0.0238384	0.0586535	-0.290129	-0.193776	-0.274259	0.556321	4.98269	4.35156	4.97652	2.37028	2.62168	0.259313	FALSE	4.34542	FALSE	2.26043e-05	0.12963	0.000730117	0.154861	4.77026	1.75042	None	FALSE	TRUE	2	1
ADGGTGDSSPSPGSSLPSPLSDPR	1	GTGDSSPSPGSSLPS	99.5	S608	S	Q8TD16	4.29548e+08	Protein bicaudal D homolog 2 OS=Homo sapiens GN=BICD2 PE=1 SV=1 - [BICD2_HUMAN]	BICD2	3.21	0	400	-0.396563	-0.671887	0.390907	0.3801	1.38459	0.832999	1.41848	-0.706305	-1.17709	-1.3515	-0.00347426	-0.0139812	-0.0584849	-0.393089	-0.668413	0.394381	0.383574	1.39857	0.84698	1.43246	-0.64782	-1.1186	-1.29301	FALSE	3.96416	FALSE	0.0116995	0.0365019	0.0409921	0.0515347	1.226	-1.01981	None	FALSE	TRUE	3	1
ADGGTGDSSPSPGSSLPSPLSDPR	1	SPGSSLPSPLSDPRR	100	S615	S	Q8TD16	4.29548e+08	Protein bicaudal D homolog 2 OS=Homo sapiens GN=BICD2 PE=1 SV=1 - [BICD2_HUMAN]	BICD2	3.98	0	400	-0.0356239	-1.41188	0.357291	0.451594	2.45204	2.15093	2.67252	0.470709	0.00458241	-0.505206	-0.00347426	-0.0139812	-0.0584849	-0.0321496	-1.4084	0.360765	0.455068	2.46602	2.16491	2.6865	0.529194	0.0630673	-0.446721	FALSE	3.33893	FALSE	0.00594955	0.707852	0.0249881	0.729876	2.43914	0.0485134	None	FALSE	TRUE	3	1
ADGRASPLYASYK	1	KKADGRASPLYASYK	100	S465	S	Q9BUH8	8.52216e+07	Brain-enriched guanylate kinase-associated protein OS=Homo sapiens GN=BEGAIN PE=1 SV=1 - [BEGIN_HUMAN]	BEGAIN	1.76	1	400	-0.0703576	0.0381805	-0.17513	0.18281	-0.918847	-1.00098	-0.941307	-0.0768578	1.24097	0.758757	0.0112476	-0.0258136	0.297603	-0.0816052	0.0269329	-0.186378	0.171562	-0.893034	-0.975162	-0.915493	-0.374461	0.943369	0.461154	FALSE	1.57542	FALSE	0.000615623	0.44888	0.00516203	0.479372	-0.927896	0.343354	None	FALSE	FALSE	1	2
ADGTSLDFSTYR	1	SIKADGTSLDFSTYR	100	S1834	S	Q8NG31-2	406737216	Isoform 2 of Protein CASC5 OS=Homo sapiens GN=CASC5 - [CASC5_HUMAN]	CASC5	2.505	0	400	-0.163495	0.0605028	-0.320524	0.337463	0.663457	0.978338	0.933799	3.30749	3.53354	2.98384	-0.00628881	0.000210454	0.970135	-0.157206	0.0667916	-0.314236	0.343752	0.663246	0.978127	0.933589	2.33736	2.56341	2.0137	FALSE	1.76437	FALSE	0.00427828	0.000203327	0.0197665	0.000947409	0.858321	2.30482	None	TRUE	FALSE	2	1
ADGYEPPVQESV	1	YEPPVQESV______	100	S263	S	P61247	4970403328	40S ribosomal protein S3a OS=Homo sapiens GN=RPS3A PE=1 SV=2 - [RS3A_HUMAN]	RPS3A	2.685	0	272	-0.258525	-0.443213	0.592511	-0.119205	1.55032	0.996233	1.60977	3.60882	4.07574	4.10959	-0.005562	-0.0189632	-0.0524894	-0.252963	-0.437651	0.598073	-0.113643	1.56929	1.0152	1.62873	3.66131	4.12823	4.16208	FALSE	1.43678	FALSE	0.00463789	3.16829e-05	0.0209345	0.000299745	1.4044	3.98387	None	FALSE	FALSE	3	0
ADIDVSGPK	1	PKADIDVSGPKVDVE	100	S1286	S	Q09666	13165035520	Neuroblast differentiation-associated protein AHNAK OS=Homo sapiens GN=AHNAK PE=1 SV=2 - [AHNK_HUMAN]	AHNAK	1.36	0	159.5	0.0136406	-0.0843907	0.230069	-0.179949	-0.643474	0.256971	0.148135	3.35782	3.15223	2.43055	0.00134701	0.0142306	0.011456	0.0122936	-0.0857377	0.228722	-0.181296	-0.657704	0.242741	0.133905	3.34636	3.14078	2.4191	FALSE	1.10486	FALSE	0.792735	0.00510777	0.855927	0.0100456	-0.0936862	2.96875	None	FALSE	FALSE	2	1
ADLDVSGPK	1	PKADLDVSGPKVDID	100	S3054	S	Q09666	13165035520	Neuroblast differentiation-associated protein AHNAK OS=Homo sapiens GN=AHNAK PE=1 SV=2 - [AHNK_HUMAN]	AHNAK	1.39	0	400	-0.0024886	-0.173863	0.249924	-0.0553326	-0.686999	0.476573	0.213418	3.0506	2.87081	2.18477	0.00134701	0.0142306	0.011456	-0.00383561	-0.17521	0.248577	-0.0566796	-0.70123	0.462343	0.199188	3.03914	2.85935	2.17332	FALSE	1.07552	FALSE	0.967593	0.00512384	0.979576	0.0100701	-0.0132333	2.6906	None	FALSE	FALSE	2	1
ADLESLLQTPGGKPR	1	DLESLLQTPGGKPRG	100	T805	T	Q86XI2	339891968	Condensin-2 complex subunit G2 OS=Homo sapiens GN=NCAPG2 PE=1 SV=1 - [CNDG2_HUMAN]	NCAPG2	3.01	0	252	0.239846	0.089713	0.199954	-0.237152	-0.147397	0.822473	1.02003	5.09125	4.72048	5.01659	0.0089819	-0.0422985	0.0624888	0.230864	0.0807311	0.190972	-0.246133	-0.105099	0.864771	1.06233	5.02877	4.65799	4.9541	FALSE	10.9621	FALSE	0.26757	1.31898e-06	0.38978	7.31745e-05	0.607334	4.88029	None	TRUE	TRUE	2	2
ADLESPQRK	1	RSRADLESPQRKHKC	100	S162	S	Q9Y2Y9	74648942	Krueppel-like factor 13 OS=Homo sapiens GN=KLF13 PE=1 SV=1 - [KLF13_HUMAN]	KLF13	1.33	1	136	-1.88755	0.652961	-1.35521	0.820865	-2.10675	-0.79313	-1.23373	-0.349235	-0.552188	-2.38709	0.00133867	-0.136749	-0.589677	-1.88889	0.651623	-1.35655	0.819526	-1.97	-0.656381	-1.09698	0.240442	0.0374893	-1.79741	FALSE	1.17119	FALSE	0.364246	0.94964	0.489103	0.954497	-1.24112	-0.506494	None + Transcription factor	FALSE	FALSE	2	2
ADLIPYQDSPEGPDHSSASSGVPNPPK	1	DLIPYQDSPEGPDHS	100	S765	S	Q8WUA4	455901728	General transcription factor 3C polypeptide 2 OS=Homo sapiens GN=GTF3C2 PE=1 SV=2 - [TF3C2_HUMAN]	GTF3C2	5.4	0	228	-0.332971	-0.414954	-0.0892344	0.600303	1.21623	0.275051	0.814133	1.40508	3.51256	4.28364	-0.0106461	-0.0178178	-0.100964	-0.322325	-0.404308	-0.0785883	0.610949	1.23405	0.292869	0.831951	1.50604	3.61352	4.38461	FALSE	1.40038	FALSE	0.0737635	0.0560859	0.152475	0.0744236	0.78629	3.16806	None	FALSE	FALSE	4	2
ADLIVTTPEK	1	KADLIVTTPEKWDGV	99.6	T1427	T	Q8N3C0	689668000	Activating signal cointegrator 1 complex subunit 3 OS=Homo sapiens GN=ASCC3 PE=1 SV=3 - [ASCC3_HUMAN]	ASCC3	2.14	0	118	-0.239836	-0.180142	0.196678	0.182083	0.00513024	0.618107	0.519272	3.92585	3.88768	3.47772	-0.00429875	0.0108649	-0.153216	-0.235537	-0.175843	0.200976	0.186382	-0.00573469	0.607242	0.508407	4.07907	4.04089	3.63093	TRUE	1.10176	FALSE	0.177798	1.74607e-05	0.289163	0.000217923	0.369971	3.91696	None	FALSE	FALSE	2	1
ADLNQGIGEPQSPSR	1	IGEPQSPSRRVFNPY	99.5	S76	S	Q96C19	9.69708e+08	EF-hand domain-containing protein D2 OS=Homo sapiens GN=EFHD2 PE=1 SV=1 - [EFHD2_HUMAN]	EFHD2	4.66	0	155	-0.505841	-0.266865	0.650369	-0.15995	-0.0633993	0.462337	0.67834	3.60432	3.18967	3.29905	0.000199121	0.0569595	0.0649998	-0.50604	-0.267064	0.65017	-0.160149	-0.120359	0.405378	0.621381	3.53932	3.12467	3.23405	FALSE	3.05236	FALSE	0.315097	0.000188205	0.439747	0.000899779	0.302133	3.29934	None	FALSE	TRUE	2	1
ADLNQGIGEPQSPSR	1	QGIGEPQSPSRRVFN	99.6	S74	S	Q96C19	9.69708e+08	EF-hand domain-containing protein D2 OS=Homo sapiens GN=EFHD2 PE=1 SV=1 - [EFHD2_HUMAN]	EFHD2	2.59	0	400	-0.191256	-0.257413	0.0761416	0.321393	0.00212001	0.0460186	0.0557392	2.86602	2.3745	2.49571	0.000199121	0.0569595	0.0649998	-0.191455	-0.257613	0.0759425	0.321194	-0.0548395	-0.0109409	-0.00122034	2.80102	2.3095	2.43071	FALSE	1.72466	FALSE	0.948525	9.93041e-05	0.966867	0.000591521	-0.0223336	2.51374	None	FALSE	FALSE	2	1
ADLNQGIGEPQSPSRR	1	QGIGEPQSPSRRVFN	100	S74	S	Q96C19	9.69708e+08	EF-hand domain-containing protein D2 OS=Homo sapiens GN=EFHD2 PE=1 SV=1 - [EFHD2_HUMAN]	EFHD2	3.04	1	400	-0.221786	-0.00881738	-0.00184404	0.149253	-0.0840681	0.00336653	-0.0194699	1.77857	2.08455	1.94454	0.000199121	0.0569595	0.0649998	-0.221985	-0.0090165	-0.00204317	0.149054	-0.141028	-0.053593	-0.0764294	1.71357	2.01955	1.87954	FALSE	1.72466	FALSE	0.442312	4.02721e-05	0.563915	0.000344478	-0.09035	1.87089	None	FALSE	FALSE	2	2
ADLSPENAK	1	SRYKADLSPENAKLL	100	S5110	S	Q63HN8	1450965931	E3 ubiquitin-protein ligase RNF213 OS=Homo sapiens GN=RNF213 PE=1 SV=3 - [RN213_HUMAN]	RNF213	1.7	0	117	-0.0338964	-0.223105	0.117669	0.113063	0.485121	0.744927	0.683674	3.52814	3.54412	3.304	0.0122314	0.0168006	0.015278	-0.0461279	-0.235337	0.105437	0.100831	0.468321	0.728126	0.666874	3.51286	3.52884	3.28872	TRUE	0.987218	FALSE	0.00256916	8.88002e-07	0.0137236	6.43816e-05	0.621107	3.44347	None + Ubiquitin and UBL	FALSE	FALSE	2	1
ADLYSTPQYR	1	GKADLYSTPQYRWEP	100	T447	T	Q9H5I5-2	2.31443e+08	Isoform 2 of Piezo-type mechanosensitive ion channel component 2 OS=Homo sapiens GN=PIEZO2 - [PIEZ2_HUMAN]	PIEZO2	2.13	0	376	-0.311687	-0.00317809	0.053748	0.212312	0.806833	1.10424	1.04547	2.69117	3.35053	3.17044	0.00518191	0.00762999	-0.21331	-0.316869	-0.00836001	0.0485661	0.20713	0.799203	1.09661	1.03784	2.90448	3.56384	3.38375	FALSE	1.57542	FALSE	0.0009278	0.000459711	0.00675732	0.00167871	0.977882	3.28402	None	FALSE	FALSE	1	1
ADLYSTPQYR	1	GPGKADLYSTPQYRW	100	Y445	Y	Q9H5I5-2	2.31443e+08	Isoform 2 of Piezo-type mechanosensitive ion channel component 2 OS=Homo sapiens GN=PIEZO2 - [PIEZ2_HUMAN]	PIEZO2	3.1	0	167	0.0320612	-0.110765	0.253057	-0.194447	3.33189	3.03712	3.14113	1.15829	0.738131	0.180621	0.00518191	0.00762999	-0.21331	0.0268793	-0.115947	0.247875	-0.199629	3.32426	3.02949	3.1335	1.3716	0.951441	0.393931	FALSE	1.66219	FALSE	2.3263e-06	0.0704039	0.000283734	0.0906054	3.16242	0.905657	None	FALSE	FALSE	1	1
ADNEPSCSPAAQELLTR	1	ADNEPSCSPAAQELL	99.85	S132	S	Q9C0D5	4.42993e+08	Protein TANC1 OS=Homo sapiens GN=TANC1 PE=1 SV=3 - [TANC1_HUMAN]	TANC1	3.045	0	400	0.0045995	-0.87667	0.763998	-0.407375	0.192903	0.43278	0.58302	3.68743	3.80294	3.64246	-0.00447835	-0.030417	-0.325166	0.00907786	-0.872191	0.768476	-0.402897	0.22332	0.463197	0.613437	4.0126	4.12811	3.96763	FALSE	1.05585	FALSE	0.209581	0.0010825	0.325969	0.00308668	0.433318	4.03611	None	FALSE	FALSE	3	1
ADNPSPNLMPASAQAQNAQR	1	QPRADNPSPNLMPAS	100	S360	S	Q92585	28556428	Mastermind-like protein 1 OS=Homo sapiens GN=MAML1 PE=1 SV=3 - [MAML1_HUMAN]	MAML1	2.45	0	377.5	-0.114534	-0.175821	0.107513	0.155343	-0.579601	-0.780106	-0.553502	1.10265	1.35722	1.24784	-0.00147905	-0.0207719	-0.251231	-0.113055	-0.174342	0.108992	0.156822	-0.558829	-0.759334	-0.53273	1.35388	1.60845	1.49907	FALSE	1.57542	FALSE	0.00247035	4.16987e-05	0.013355	0.00035093	-0.616964	1.48714	None	FALSE	FALSE	1	1
ADNSSDSPTTLK	1	RADNSSDSPTTLKLV	100	S384	S	Q5VWN6	1.54098e+08	Protein FAM208B OS=Homo sapiens GN=FAM208B PE=1 SV=1 - [F208B_HUMAN]	FAM208B	2.27	0	400	0.0199851	-0.234482	0.0919652	0.0351094	0.673956	0.716143	0.549203	3.36323	3.35866	3.10885	0.00983444	0.0259935	-0.101028	0.0101507	-0.244317	0.0821308	0.0252749	0.647962	0.690149	0.52321	3.46426	3.45969	3.20988	FALSE	1.07635	FALSE	0.00078958	2.38958e-06	0.00611018	8.92435e-05	0.62044	3.37794	None	FALSE	FALSE	2	1
ADPHLEFQQFPQSP	1	EFQQFPQSP______	100	S430	S	Q96NT5-2	68661032	Isoform 2 of Proton-coupled folate transporter OS=Homo sapiens GN=SLC46A1 - [PCFT_HUMAN]	SLC46A1	3.245	0	400	-0.227767	-0.313749	0.343753	-0.176709	0.506821	1.02893	1.00953	3.39752	3.29848	3.1949	-0.0144701	0.0119108	-0.711554	-0.213297	-0.299279	0.358224	-0.162239	0.49491	1.01702	0.99762	4.10907	4.01004	3.90645	FALSE	1.00005	FALSE	0.0124607	1.85755e-05	0.0429076	0.000223504	0.836517	4.00852	None	FALSE	FALSE	2	1
ADPPYTHTIQK	1	LGRADPPYTHTIQKQ	99.8	Y602	Y	Q12929	2.96986e+08	Epidermal growth factor receptor kinase substrate 8 OS=Homo sapiens GN=EPS8 PE=1 SV=1 - [EPS8_HUMAN]	EPS8	2.715	0	263.5	-0.278046	-0.110767	0.364783	-0.0566272	4.84071	4.66931	4.70486	2.07864	1.48975	0.534247	-0.00557777	0.0278699	0.146524	-0.272469	-0.105189	0.370361	-0.0510495	4.81284	4.64144	4.67699	1.93211	1.34323	0.387723	FALSE	11.5733	FALSE	8.50613e-06	0.100199	0.000460387	0.123515	4.71042	1.22102	None	TRUE	TRUE	1	2
ADPSLLGFSVNASSER	1	LGFSVNASSERLNMG	99.85	S1284	S	Q6Y7W6	569028896	PERQ amino acid-rich with GYF domain-containing protein 2 OS=Homo sapiens GN=GIGYF2 PE=1 SV=1 - [PERQ2_HUMAN]	GIGYF2	2.465	0	296	0.170997	-0.403241	0.13177	0.0319163	-0.135467	-0.100179	0.04627	3.44345	3.3289	3.50549	0.0142348	-0.0378764	-0.0530719	0.156762	-0.417476	0.117535	0.0176815	-0.0975902	-0.0623022	0.0841464	3.49652	3.38197	3.55856	FALSE	1.40401	FALSE	0.967951	2.15008e-05	0.979759	0.000241566	-0.0252487	3.47902	None	FALSE	FALSE	2	1
ADQEGDEELYFHFK	1	QEGDEELYFHFKFPG	100	Y592	Y	Q15375-2	6.3965e+07	Isoform 2 of Ephrin type-A receptor 7 OS=Homo sapiens GN=EPHA7 - [EPHA7_HUMAN]	EPHA7	5.24	0	400	0.00132063	-0.341571	0.263416	0.013763	3.97969	3.57459	3.60038	1.4204	1.14971	0.218701	0.000641821	-0.351373	-0.328833	0.000678805	-0.342213	0.262774	0.0131212	4.33106	3.92596	3.95176	1.74923	1.47854	0.547533	FALSE	35.9241	FALSE	5.70763e-06	0.0598108	0.000405683	0.0786259	4.06959	1.25844	None + Kinase	FALSE	TRUE	5	2
ADQLADESLESTR	1	ADQLADESLESTRRM	100	S25	S	P60880	7.22446e+07	Synaptosomal-associated protein 25 OS=Homo sapiens GN=SNAP25 PE=1 SV=1 - [SNP25_HUMAN]	SNAP25	2.89	0	400	-0.432542	-0.360824	0.200972	0.412351	0.898802	0.388852	0.853741	3.15662	2.83803	2.9165	0.00672856	-0.0300216	-0.138232	-0.43927	-0.367553	0.194244	0.405622	0.928823	0.418874	0.883762	3.29485	2.97626	3.05473	TRUE	1.461	FALSE	0.0298239	0.000131039	0.0804158	0.000707901	0.74382	3.10862	None	FALSE	FALSE	4	1
ADQLADESLESTRR	1	ADQLADESLESTRRM	100	S25	S	P60880	7.22446e+07	Synaptosomal-associated protein 25 OS=Homo sapiens GN=SNAP25 PE=1 SV=1 - [SNP25_HUMAN]	SNAP25	3.03	1	286	-0.0811343	-0.225741	0.184029	0.0887907	0.265571	0.666583	0.328925	2.19667	2.25745	2.09383	0.00672856	-0.0300216	-0.138232	-0.0878628	-0.232469	0.1773	0.0820622	0.295593	0.696605	0.358946	2.33491	2.39568	2.23206	TRUE	1.461	FALSE	0.039722	1.01273e-05	0.0981355	0.000169315	0.450381	2.32088	None	FALSE	FALSE	4	2
ADRDESSPYAAMLAAQDVAQR	1	VKADRDESSPYAAML	99.5	S69	S	P62263	1421937088	40S ribosomal protein S14 OS=Homo sapiens GN=RPS14 PE=1 SV=3 - [RS14_HUMAN]	RPS14	5.84	1	244	0.065628	-0.285609	-0.0493225	0.222402	0.38705	0.779811	0.664013	3.12452	3.29515	3.29946	0.00240195	0.00136099	-0.0483909	0.0632261	-0.288011	-0.0517245	0.22	0.385689	0.77845	0.662652	3.17291	3.34355	3.34785	FALSE	1.66219	FALSE	0.0128768	4.20332e-06	0.0439621	0.000114419	0.60893	3.2881	None	FALSE	FALSE	4	2
ADRDQSPFSK	1	KKADRDQSPFSKIKQ	100	S687	S	Q13427	864646272	Peptidyl-prolyl cis-trans isomerase G OS=Homo sapiens GN=PPIG PE=1 SV=2 - [PPIG_HUMAN]	PPIG	1.825	1	141.5	0.0317925	0.0544666	-0.143971	0.0399793	0.176434	0.29913	0.0600786	0.464055	0.303235	0.241383	0.0335611	0.0353583	0.0888224	-0.00176862	0.0209054	-0.177532	0.00641818	0.141075	0.263772	0.0247202	0.375232	0.214413	0.152561	FALSE	5.77808	FALSE	0.100321	0.0261691	0.189852	0.0387716	0.143189	0.247402	None	FALSE	TRUE	2	2
ADRESRYEEEEEQSR	1	ARKADRESRYEEEEE	100	S1004	S	Q9Y5B9	2127478272	FACT complex subunit SPT16 OS=Homo sapiens GN=SUPT16H PE=1 SV=1 - [SP16H_HUMAN]	SUPT16H	3.89	2	193	-0.996317	-0.277606	0.419929	0.417813	1.38213	0.695196	1.37825	2.75599	3.15213	3.09344	0.00231862	0.0329847	0.0122912	-0.998636	-0.279925	0.417611	0.415495	1.34915	0.662211	1.34527	2.74369	3.13984	3.08115	FALSE	14.425	FALSE	0.0307933	0.00132521	0.0820288	0.00356963	1.11888	2.98823	None	FALSE	TRUE	7	3
ADRSPSLSVAPQDR	1	ELYKADRSPSLSVAP	100	S219	S	Q5VWN6	1.54098e+08	Protein FAM208B OS=Homo sapiens GN=FAM208B PE=1 SV=1 - [F208B_HUMAN]	FAM208B	4.13	1	118	0.0262733	-0.0248731	-0.178386	0.113458	0.0306363	0.513573	0.538295	1.74381	1.47741	1.50126	0.00983444	0.0259935	-0.101028	0.0164389	-0.0347075	-0.18822	0.103624	0.00464282	0.48758	0.512302	1.84484	1.57843	1.60229	FALSE	1.57654	FALSE	0.14901	9.8894e-05	0.2539	0.000590708	0.334841	1.67519	None	FALSE	FALSE	2	2
ADSAVSQEQLR	1	ESHAKADSAVSQEQL	100	S178	S	Q9UKS6	2032972843	Protein kinase C and casein kinase substrate in neurons protein 3 OS=Homo sapiens GN=PACSIN3 PE=1 SV=2 - [PACN3_HUMAN]	PACSIN3	2.26	0	400	0.176063	-0.0519448	0.0548498	-0.2062	-0.122869	0.280746	0.206957	3.16134	2.92093	2.79755	-0.0487627	-0.0264225	-0.152682	0.224826	-0.00318213	0.103612	-0.157438	-0.0964463	0.307169	0.23338	3.31402	3.07362	2.95023	FALSE	4.14999	FALSE	0.517584	1.86467e-05	0.633008	0.00022387	0.148034	3.11262	None	FALSE	TRUE	2	1
ADSAYSSFSAASGGPEPR	1	YSSFSAASGGPEPRT	100	S40	S	Q2M3G4	9.32523e+07	Protein Shroom1 OS=Homo sapiens GN=SHROOM1 PE=1 SV=1 - [SHRM1_HUMAN]	SHROOM1	3.6	0	400	-0.0964649	-0.392073	0.117357	0.284394	0.356449	0.307972	0.186715	2.07898	2.20397	2.34309	-0.014478	0.00851738	0.00984889	-0.0819869	-0.377595	0.131835	0.298872	0.347932	0.299454	0.178198	2.06913	2.19412	2.33325	TRUE	1.3564	FALSE	0.147706	0.000102619	0.252062	0.00060515	0.275195	2.19883	None	FALSE	FALSE	2	1
ADSDGAKPEPVAMAR	1	DSDSKADSDGAKPEP	100	S240	S	Q7Z4V5	627427136	Hepatoma-derived growth factor-related protein 2 OS=Homo sapiens GN=HDGFRP2 PE=1 SV=1 - [HDGR2_HUMAN]	HDGFRP2	2.26	0	400	-0.173312	-0.106542	0.00600162	0.23905	-0.00768539	0.379669	-0.0264318	0.383038	0.438399	-0.776649	0.00813909	-0.088942	-0.198307	-0.181451	-0.114681	-0.00213747	0.23091	0.0812566	0.468611	0.0625102	0.581344	0.636706	-0.578342	FALSE	1.05565	FALSE	0.244481	0.623467	0.364412	0.649411	0.204126	0.213236	None	FALSE	FALSE	3	2
ADSEASSGPVTEDK	1	KADSEASSGPVTEDK	100	S797	S	Q7Z6B7-2	1.15664e+08	Isoform 2 of SLIT-ROBO Rho GTPase-activating protein 1 OS=Homo sapiens GN=SRGAP1 - [SRGP1_HUMAN]	SRGAP1	2.46	0	400	0.00554128	-0.618941	0.341108	0.108724	0.792533	0.343149	0.636236	1.02326	0.927885	0.261686	-0.0117087	0.0826576	0.289075	0.0172499	-0.607232	0.352816	0.120432	0.709875	0.260491	0.553578	0.734184	0.63881	-0.0273888	FALSE	1.56758	FALSE	0.0813188	0.197655	0.163374	0.226441	0.507982	0.448535	None	FALSE	FALSE	4	1
ADSEASSGPVTEDK	1	TLSQKADSEASSGPV	100	S793	S	Q7Z6B7-2	1.15664e+08	Isoform 2 of SLIT-ROBO Rho GTPase-activating protein 1 OS=Homo sapiens GN=SRGAP1 - [SRGP1_HUMAN]	SRGAP1	2.12	0	400	-0.436713	-0.459601	0.269026	0.410344	-0.160233	-0.19487	-0.308436	1.00314	0.744615	-0.111092	-0.0117087	0.0826576	0.289075	-0.425004	-0.447892	0.280735	0.422052	-0.242891	-0.277528	-0.391094	0.714064	0.45554	-0.400167	FALSE	1.03364	FALSE	0.339665	0.506209	0.464646	0.536072	-0.303837	0.256479	None	FALSE	FALSE	4	1
ADSEPESPLNASYVYK	1	KADSEPESPLNASYV	100	S160	S	Q5T1V6-2	225450592	Isoform 2 of Probable ATP-dependent RNA helicase DDX59 OS=Homo sapiens GN=DDX59 - [DDX59_HUMAN]	DDX59	3.01	0	400	-0.0632292	-0.388462	0.0704687	0.297343	1.33373	1.13582	1.27344	0.365949	0.664539	0.301621	-0.0119018	0.0170315	-0.0136032	-0.0513274	-0.37656	0.0823705	0.309245	1.31669	1.11879	1.25641	0.379553	0.678142	0.315224	FALSE	1.75787	FALSE	0.00143379	0.0502828	0.00906608	0.0679301	1.23063	0.45764	None	FALSE	FALSE	3	1
ADSFSEGDDLSQGHLAEPCFLR	1	YASYKADSFSEGDDL	100	S475	S	Q9BUH8	8.52216e+07	Brain-enriched guanylate kinase-associated protein OS=Homo sapiens GN=BEGAIN PE=1 SV=1 - [BEGIN_HUMAN]	BEGAIN	5.22	0	155	-0.617182	-0.273595	-0.108988	0.672256	0.914265	0.1666	0.556779	1.83202	2.67411	2.30997	0.0112476	-0.0258136	0.297603	-0.62843	-0.284843	-0.120235	0.661008	0.940079	0.192414	0.582592	1.53442	2.37651	2.01237	FALSE	1.3564	FALSE	0.114271	0.00247302	0.208284	0.00570871	0.571695	1.97443	None	FALSE	FALSE	5	2
ADSGPTQPPLSLSPAPETK	1	TQPPLSLSPAPETKR	100	S1905	S	O15027-5	929449216	Isoform 5 of Protein transport protein Sec16A OS=Homo sapiens GN=SEC16A - [SC16A_HUMAN]	SEC16A	3.415	0	112	-0.101745	-0.172558	0.076689	0.1781	1.0926	0.809021	0.908905	1.58289	1.68969	1.39584	0.0125268	-0.0372068	-0.0770877	-0.114272	-0.185085	0.0641623	0.165574	1.12981	0.846228	0.946112	1.65997	1.76678	1.47293	FALSE	1.89589	FALSE	0.000464286	5.46743e-05	0.00427162	0.000409674	0.97405	1.63323	None	FALSE	FALSE	2	1
ADSGPTQPPLSLSPAPETK	2	PGWDRADSGPTQPPL	100	S1895	S	O15027-5	929449216	Isoform 5 of Protein transport protein Sec16A OS=Homo sapiens GN=SEC16A - [SC16A_HUMAN]	SEC16A	2.4	0	324	-0.0486413	-0.39935	0.5079	-0.229425	0.786635	1.00446	1.3826	4.62012	4.62777	4.12649	0.0125268	-0.0372068	-0.0770877	-0.0611681	-0.411876	0.495373	-0.241951	0.823842	1.04166	1.4198	4.6972	4.70486	4.20358	FALSE	1.66219	FALSE	0.00729008	1.02656e-05	0.0288908	0.000170103	1.0951	4.53521	None	FALSE	FALSE	2	1
ADSGPTQPPLSLSPAPETK	2	TQPPLSLSPAPETKR	99.5	S1905	S	O15027-5	929449216	Isoform 5 of Protein transport protein Sec16A OS=Homo sapiens GN=SEC16A - [SC16A_HUMAN]	SEC16A	2.4	0	324	-0.0486413	-0.39935	0.5079	-0.229425	0.786635	1.00446	1.3826	4.62012	4.62777	4.12649	0.0125268	-0.0372068	-0.0770877	-0.0611681	-0.411876	0.495373	-0.241951	0.823842	1.04166	1.4198	4.6972	4.70486	4.20358	FALSE	1.89589	FALSE	0.00729008	1.02656e-05	0.0288908	0.000170103	1.0951	4.53521	None	FALSE	FALSE	2	1
ADSGPVSPAASR	1	RADSGPVSPAASRNG	100	S1838	S	O15018-2	6255542	Isoform 2 of PDZ domain-containing protein 2 OS=Homo sapiens GN=PDZD2 - [PDZD2_HUMAN]	PDZD2	1.99	0	153	0.00755366	-0.0680267	-0.170902	0.204794	1.17778	1.30306	1.30971	2.03122	1.88004	2.13567	-0.00485036	0.0800492	0.257331	0.012404	-0.0631763	-0.166052	0.209644	1.09773	1.22301	1.22966	1.77389	1.62271	1.87834	FALSE	1.75787	FALSE	0.000101142	1.88686e-05	0.00166488	0.000225207	1.18347	1.75831	None	FALSE	FALSE	1	1
ADSGYLFSGSRPPSQVSR	1	FSGSRPPSQVSRSGE	100	S477	S	Q5SNT2	1.84323e+08	Transmembrane protein 201 OS=Homo sapiens GN=TMEM201 PE=1 SV=1 - [TM201_HUMAN]	TMEM201	2.08	0	400	0.0923828	0.0051795	0.247057	-0.427614	0.257281	-0.0738804	-0.21611	0.870293	0.444823	1.25589	-0.0172881	-0.00199901	-0.113634	0.109671	0.0224676	0.264345	-0.410326	0.25928	-0.0718814	-0.214111	0.983927	0.558457	1.36952	FALSE	1.36171	FALSE	0.979512	0.0302518	0.98655	0.0438802	-0.00890437	0.970636	None	FALSE	FALSE	1	2
ADSGYLFSGSRPPSQVSR	1	PSLTRADSGYLFSGS	100	S466	S	Q5SNT2	1.84323e+08	Transmembrane protein 201 OS=Homo sapiens GN=TMEM201 PE=1 SV=1 - [TM201_HUMAN]	TMEM201	2.65	0	400	0.570696	-0.291214	0.25776	-0.994456	0.769853	0.881906	0.859749	0.938699	0.246419	0.926143	-0.0172881	-0.00199901	-0.113634	0.587984	-0.273926	0.275048	-0.977167	0.771852	0.883905	0.861748	1.05233	0.360053	1.03978	FALSE	1.43218	FALSE	0.0713558	0.0793339	0.148581	0.100544	0.839168	0.817387	None	FALSE	FALSE	1	2
ADSLDCSR	1	ECKHKADSLDCSRFL	100	S731	S	Q14692	3.90673e+08	Ribosome biogenesis protein BMS1 homolog OS=Homo sapiens GN=BMS1 PE=1 SV=1 - [BMS1_HUMAN]	BMS1	0.84	0	400	-0.415924	0.548148	-0.530895	0.132417	-0.149177	-0.0475084	-0.448738	0.758612	0.770688	0.076582	-0.0253983	-0.0227706	-0.653283	-0.390526	0.573546	-0.505496	0.157815	-0.126407	-0.0247378	-0.425967	1.41189	1.42397	0.729865	TRUE	1.39921	FALSE	0.614379	0.015594	0.715902	0.0250684	-0.192371	1.18858	None	FALSE	FALSE	2	1
ADSLLEDITDIPK	1	LEGGKADSLLEDITD	100	S361	S	Q9BQL6-4	2.84292e+08	Isoform 4 of Fermitin family homolog 1 OS=Homo sapiens GN=FERMT1 - [FERM1_HUMAN]	FERMT1	2.54	0	38	-0.340704	-0.774576	0.734932	-0.0566944	0.170356	0.481014	0.212411	3.67228	3.53689	3.13295	-0.0141866	0.0752522	-0.0805167	-0.326518	-0.76039	0.749119	-0.0425078	0.0951037	0.405761	0.137158	3.75279	3.6174	3.21346	FALSE	1.16157	FALSE	0.413085	0.000353203	0.536555	0.00139802	0.212674	3.52789	None	FALSE	FALSE	4	1
ADSLVEGTSSR	1	DDAFKADSLVEGTSS	100	S75	S	Q8N1G2	4.77719e+08	Cap-specific mRNA (nucleoside-2'-O-)-methyltransferase 1 OS=Homo sapiens GN=CMTR1 PE=1 SV=1 - [CMTR1_HUMAN]	CMTR1	2.435	0	334	-0.520002	0.214793	-0.125646	0.293368	-0.0991349	0.61105	0.349833	3.47831	3.49624	2.57421	0.00803196	0.0195702	0.0689819	-0.528034	0.206761	-0.133678	0.285336	-0.118705	0.59148	0.330263	3.40933	3.42726	2.50523	FALSE	1.3564	FALSE	0.320707	0.00172828	0.445403	0.00435628	0.267679	3.11394	None	FALSE	FALSE	2	1
ADSPAGPESSR	1	LPSERADSPAGPESS	100	S641	S	Q9Y4F5-3	2.07598e+08	Isoform 3 of Centrosomal protein of 170 kDa protein B OS=Homo sapiens GN=CEP170B - [C170B_HUMAN]	CEP170B	1.29	0	207	-0.397467	0.0400096	-0.172632	0.4065	-2.02289	-1.18562	-1.55204	2.09205	1.81221	1.33897	-0.00824176	0.0161209	-0.0471447	-0.389225	0.0482513	-0.16439	0.414742	-2.03901	-1.20174	-1.56816	2.1392	1.85935	1.38612	FALSE	1.07501	FALSE	0.00664122	0.0025172	0.0270171	0.00578861	-1.60297	1.79489	None	FALSE	FALSE	2	1
ADSPLEQPEGSPLTQDDR	1	QEPQRADSPLEQPEG	100	S235	S	P09603-3	24960358	Isoform 3 of Macrophage colony-stimulating factor 1 OS=Homo sapiens GN=CSF1 - [CSF1_HUMAN]	CSF1	2.125	0	400	-0.469478	-0.708134	0.509878	0.312355	0.203051	-0.795816	-0.114918	-0.0317204	-0.542594	-1.47387	-0.0170109	-0.0905865	0.352346	-0.452467	-0.691123	0.526888	0.329366	0.293638	-0.70523	-0.0243317	-0.384066	-0.89494	-1.82621	FALSE	2.15165	FALSE	0.86741	0.138166	0.91036	0.164078	-0.145308	-1.03507	None	FALSE	FALSE	5	1
ADSPPPSYPTQQAEQAPNTCECHVCK	1	TEESKADSPPPSYPT	100	S393	S	P78312-6	1092309902	Isoform 6 of Protein FAM193A OS=Homo sapiens GN=FAM193A - [F193A_HUMAN]	FAM193A	4.73	0	400	-0.515184	-0.621052	-0.0865003	0.772557	1.19838	-0.0784928	0.777794	0.771245	2.01373	1.59499	-0.00723174	0.00526657	0.0539886	-0.507952	-0.61382	-0.0792686	0.779789	1.19311	-0.0837593	0.772528	0.717256	1.95974	1.541	FALSE	1.89589	FALSE	0.20426	0.030407	0.320137	0.0440626	0.627292	1.406	None	FALSE	FALSE	3	2
ADSPVHMEQQSR	1	KEPVRADSPVHMEQQ	100	S447	S	O95402	4.00731e+08	Mediator of RNA polymerase II transcription subunit 26 OS=Homo sapiens GN=MED26 PE=1 SV=2 - [MED26_HUMAN]	MED26	2.11	0	400	-0.159871	-0.242744	-0.0817739	0.20758	0.363609	0.395824	0.0704784	0.277756	0.576192	0.492041	-0.0298332	0.0589633	0.0626032	-0.130038	-0.212911	-0.0519407	0.237413	0.304646	0.336861	0.0115151	0.215153	0.513589	0.429438	FALSE	0.983437	FALSE	0.13505	0.0239037	0.235688	0.0358803	0.217674	0.38606	None	FALSE	FALSE	2	2
ADSPVNGLPK	1	AKKAKADSPVNGLPK	100	S147	S	Q96S94-3	3.98611e+07	Isoform 3 of Cyclin-L2 OS=Homo sapiens GN=CCNL2 - [CCNL2_HUMAN]	CCNL2	2.22	0	82	0.164586	-0.227345	-0.0979341	0.115732	0.168926	0.173463	0.164722	0.459358	0.230594	-0.0391136	-0.0325197	0.149174	0.0470401	0.197106	-0.194826	-0.0654145	0.148252	0.0197523	0.0242886	0.0155484	0.412318	0.183554	-0.0861537	FALSE	1.0727	FALSE	0.98867	0.438995	0.992581	0.469711	0.0198631	0.169906	None	FALSE	FALSE	1	1
ADSSPILGPQPPDAPASGTEATR	1	HALRADSSPILGPQP	99.4	S1895	S	Q5T1R4-2	15193993	Isoform 2 of Transcription factor HIVEP3 OS=Homo sapiens GN=HIVEP3 - [ZEP3_HUMAN]	HIVEP3	2.66	0	400	-1.28396	-0.437925	0.35027	0.656578	0.77834	-1.199	-0.653051	1.24013	1.62302	1.30686	0.00485554	-0.897783	-0.578997	-1.28882	-0.44278	0.345414	0.651723	1.67612	-0.301222	0.244732	1.81913	2.20201	1.88585	TRUE	1.57652	FALSE	0.379431	0.0127337	0.504444	0.0212084	0.539878	1.969	None + Transcription factor	FALSE	FALSE	3	1
ADSVDVEVR	1	PPATKADSVDVEVRV	100	S821	S	O75376	6.63458e+08	Nuclear receptor corepressor 1 OS=Homo sapiens GN=NCOR1 PE=1 SV=2 - [NCOR1_HUMAN]	NCOR1	1.92	0	400	-0.0104407	-0.147141	0.0012937	0.141793	0.604582	0.593334	0.429367	0.986054	0.766492	0.485125	0.00413091	-0.0237777	-0.0935908	-0.0145716	-0.151271	-0.00283721	0.137662	0.62836	0.617112	0.453144	1.07965	0.860082	0.578715	FALSE	2.95251	FALSE	0.00100723	0.016615	0.00712085	0.0264534	0.566205	0.839481	None + Transcription factor	TRUE	FALSE	3	1
ADSVPGTYR	1	ADSVPGTYRKVVAAR	99.6	Y13	Y	Q15004	3.95604e+08	PCNA-associated factor OS=Homo sapiens GN=KIAA0101 PE=1 SV=1 - [PAF15_HUMAN]	KIAA0101	2.54	0	191	-0.332791	-0.477568	0.113086	0.322435	3.07652	3.16119	3.09987	1.56058	1.41379	1.25468	-0.00206261	-0.0641589	-1.10026	-0.330728	-0.475505	0.115148	0.324497	3.14068	3.22535	3.16403	2.66084	2.51406	2.35494	FALSE	1.66219	FALSE	0.000340674	0.000178809	0.00351872	0.000867256	3.17669	2.50995	None	FALSE	FALSE	1	1
ADSVPGTYR	1	MVRTKADSVPGTYRK	100	S8	S	Q15004	3.95604e+08	PCNA-associated factor OS=Homo sapiens GN=KIAA0101 PE=1 SV=1 - [PAF15_HUMAN]	KIAA0101	1.56	0	166.5	-0.00737497	-0.125501	-0.281605	0.339979	1.08909	0.965569	0.795267	1.25121	1.78344	1.44811	-0.00206261	-0.0641589	-1.10026	-0.00531236	-0.123438	-0.279542	0.342041	1.15325	1.02973	0.859425	2.35147	2.8837	2.54838	FALSE	1.66219	FALSE	0.00146998	0.000119154	0.00922984	0.000668404	1.01413	2.59452	None	FALSE	FALSE	1	1
ADTEEEFLAFR	1	RSLRKADTEEEFLAF	100	T1764	T	P46013	3488767403	Proliferation marker protein Ki-67 OS=Homo sapiens GN=MKI67 PE=1 SV=2 - [KI67_HUMAN]|Isoform Short of Proliferation marker protein Ki-67 OS=Homo sapiens GN=MKI67 - [KI67_HUMAN]	MKI67	2.61	0	117	-0.195769	-0.20002	0.464894	-0.163344	1.27262	1.39202	1.27712	3.35864	3.30036	2.4156	0.00124133	0.02481	0.561214	-0.19701	-0.201261	0.463652	-0.164585	1.24781	1.36721	1.25231	2.79743	2.73914	1.85439	FALSE	7.46156	FALSE	0.00292276	0.00477374	0.0150491	0.00950267	1.28911	2.46365	None	TRUE	TRUE	4	1
ADTEEVFNNSPTNQEK	1	TEEVFNNSPTNQEKM	100	S265	S	Q8N6Q8	218948412	Methyltransferase-like protein 25 OS=Homo sapiens GN=METTL25 PE=2 SV=2 - [MET25_HUMAN]	METTL25	4	0	400	-0.0399623	-0.196712	-0.241596	0.388436	0.294855	-0.130565	0.489935	2.47649	2.7152	2.31226	4.85449e-06	0.0326431	0.0838719	-0.0399671	-0.196717	-0.241601	0.388432	0.262212	-0.163208	0.457292	2.39262	2.63133	2.22838	FALSE	NA	FALSE	0.420405	4.50416e-05	0.543219	0.000366031	0.185432	2.41745	None	FALSE	NA	4	1
ADTGLDDDIENEADISMYGK	1	IENEADISMYGKEEL	99.8	S538	S	O95235-2	1579148757	Isoform 2 of Kinesin-like protein KIF20A OS=Homo sapiens GN=KIF20A - [KI20A_HUMAN]	KIF20A	4.115	0	400	-0.38855	-1.0449	0.316533	0.590807	0.643328	-0.0669989	0.508097	3.78947	3.65759	3.29977	0.00521934	0.0470132	1.34406	-0.39377	-1.05012	0.311314	0.585587	0.596315	-0.114012	0.461084	2.44541	2.31353	1.95571	FALSE	2.87987	FALSE	0.343129	0.0042793	0.467928	0.00874002	0.314462	2.23822	None	TRUE	FALSE	7	1
ADTGLETSTR	1	ADTGLETSTRSRNSK	99.5	S602	S	P49959	8.82598e+08	Double-strand break repair protein MRE11A OS=Homo sapiens GN=MRE11A PE=1 SV=3 - [MRE11_HUMAN]	MRE11A	1.63	0	400	-0.256845	0.112945	-0.183144	0.264078	0.334343	0.78412	0.33484	3.1987	3.06209	3.02177	0.0133637	-0.0187288	0.0237558	-0.270208	0.0995809	-0.196507	0.250715	0.353072	0.802849	0.353569	3.17495	3.03833	2.99801	TRUE	5.87561	FALSE	0.0476297	1.944e-05	0.111709	0.000228595	0.503163	3.07043	None	TRUE	TRUE	2	1
ADTIDTIEK	1	SKADTIDTIEKEIRK	100	T160	T	Q9Y4E8	6.96043e+08	Ubiquitin carboxyl-terminal hydrolase 15 OS=Homo sapiens GN=USP15 PE=1 SV=3 - [UBP15_HUMAN]	USP15	1.75	0	400	-0.120332	-0.172113	0.518896	-0.396642	0.640862	0.62677	0.371531	3.54663	3.47017	3.21814	-0.000144657	0.0542648	-0.0658498	-0.120188	-0.171969	0.519041	-0.396498	0.586597	0.572505	0.317267	3.61248	3.53602	3.28399	TRUE	0.544604	FALSE	0.0668257	5.35713e-05	0.141663	0.000404912	0.492123	3.47749	None + Ubiquitin and UBL	FALSE	FALSE	3	1
ADTLGELDLER	1	HARYRADTLGELDLE	100	T56	T	Q86TX2	1.5164e+08	Acyl-coenzyme A thioesterase 1 OS=Homo sapiens GN=ACOT1 PE=1 SV=1 - [ACOT1_HUMAN]	ACOT1	2.305	0	400	-0.303942	-0.516242	0.0360324	0.551376	0.404902	0.578913	0.248671	1.14224	0.822216	0.240113	-0.00581786	-0.0577993	0.192563	-0.298124	-0.510424	0.0418503	0.557194	0.462701	0.636712	0.30647	0.94968	0.629654	0.0475506	FALSE	1.90165	FALSE	0.108493	0.158413	0.200725	0.18543	0.468628	0.542295	None	FALSE	FALSE	4	1
ADTPGPEDGGVK	1	GLEGKADTPGPEDGG	100	T1843	T	O14686	2.7184e+08	Histone-lysine N-methyltransferase 2D OS=Homo sapiens GN=KMT2D PE=1 SV=2 - [KMT2D_HUMAN]	KMT2D	2.15	0	400	-0.173332	-0.230069	0.191688	0.0833119	1.05887	1.19531	1.01287	1.38207	1.22578	0.792031	0.00742392	0.0585438	0.0106297	-0.180756	-0.237493	0.184264	0.075888	1.00033	1.13676	0.954323	1.37144	1.21515	0.781401	FALSE	6.58197	FALSE	0.000442049	0.00822675	0.00411434	0.0148047	1.03047	1.12266	None	FALSE	TRUE	3	1
ADTSQEICSPR	1	DTSQEICSPRLPISA	100	S1028	S	P52948-6	5.56266e+08	Isoform 6 of Nuclear pore complex protein Nup98-Nup96 OS=Homo sapiens GN=NUP98 - [NUP98_HUMAN]	NUP98	2.195	0	400	0.0369473	-0.237932	0.107986	0.139276	1.43741	1.20648	1.32799	2.79917	2.70274	2.78876	-0.0194297	0.0364558	-0.0252226	0.056377	-0.218502	0.127416	0.158705	1.40095	1.17002	1.29153	2.82439	2.72796	2.81398	FALSE	1.77976	FALSE	8.64061e-05	1.37861e-05	0.00153024	0.000195351	1.2875	2.78878	None	TRUE	FALSE	2	1
ADTSQEICSPR	1	LPSKADTSQEICSPR	100	S1023	S	P52948-6	5.56266e+08	Isoform 6 of Nuclear pore complex protein Nup98-Nup96 OS=Homo sapiens GN=NUP98 - [NUP98_HUMAN]	NUP98	2.61	0	241	-0.202875	-0.0491685	0.05699	0.219493	0.325866	-0.112998	0.0300651	0.393493	0.194196	-0.0629026	-0.0194297	0.0364558	-0.0252226	-0.183446	-0.0297387	0.0764197	0.238922	0.28941	-0.149454	-0.0063907	0.418716	0.219418	-0.03768	FALSE	2.94781	FALSE	0.909836	0.338781	0.940177	0.370465	0.0445219	0.200151	None	TRUE	FALSE	2	1
ADTSQEICSPR	2	DTSQEICSPRLPISA	100	S1028	S	P52948-6	5.56266e+08	Isoform 6 of Nuclear pore complex protein Nup98-Nup96 OS=Homo sapiens GN=NUP98 - [NUP98_HUMAN]	NUP98	1.405	0	339.5	-0.798085	-0.575812	0.350786	0.393107	0.539346	0.5204	0.808962	3.81878	3.92248	3.74021	-0.0194297	0.0364558	-0.0252226	-0.778655	-0.556382	0.370216	0.412536	0.502891	0.483944	0.772507	3.844	3.9477	3.76543	FALSE	1.77976	FALSE	0.0972552	0.000788932	0.185652	0.00245512	0.586447	3.85238	None	TRUE	FALSE	2	1
ADTSQEICSPR	2	LPSKADTSQEICSPR	99.55	S1023	S	P52948-6	5.56266e+08	Isoform 6 of Nuclear pore complex protein Nup98-Nup96 OS=Homo sapiens GN=NUP98 - [NUP98_HUMAN]	NUP98	1.405	0	339.5	-0.798085	-0.575812	0.350786	0.393107	0.539346	0.5204	0.808962	3.81878	3.92248	3.74021	-0.0194297	0.0364558	-0.0252226	-0.778655	-0.556382	0.370216	0.412536	0.502891	0.483944	0.772507	3.844	3.9477	3.76543	FALSE	2.94781	FALSE	0.0972552	0.000788932	0.185652	0.00245512	0.586447	3.85238	None	TRUE	FALSE	2	1
ADTSSQGALVFLSK	1	DLQKADTSSQGALVF	100	S607	S	Q7Z417	1062269099	Nuclear fragile X mental retardation-interacting protein 2 OS=Homo sapiens GN=NUFIP2 PE=1 SV=1 - [NUFP2_HUMAN]	NUFIP2	2.78	0	85	-0.290385	-0.0304546	0.232181	0.0406745	0.655663	0.900381	1.16748	5.19413	5.20433	5.46683	-0.00343892	0.0417783	0.28112	-0.286946	-0.0270157	0.23562	0.0441134	0.613885	0.858602	1.12571	4.91301	4.92321	5.18571	TRUE	0.993704	FALSE	0.00903537	3.21413e-07	0.0339487	5.06333e-05	0.866065	5.00731	None	FALSE	FALSE	1	1
ADTSSQGALVFLSK	1	LQKADTSSQGALVFL	100	S608	S	Q7Z417	1062269099	Nuclear fragile X mental retardation-interacting protein 2 OS=Homo sapiens GN=NUFIP2 PE=1 SV=1 - [NUFP2_HUMAN]	NUFIP2	3.03	0	234.5	-0.0835303	-0.0694845	-0.129044	0.249553	-0.372531	-0.138461	-0.104116	2.60544	2.70498	2.56258	-0.00343892	0.0417783	0.28112	-0.0800914	-0.0660456	-0.125605	0.252992	-0.41431	-0.18024	-0.145894	2.32432	2.42386	2.28146	FALSE	1.81169	FALSE	0.103624	1.04733e-05	0.194159	0.000172414	-0.246815	2.34321	None	FALSE	FALSE	1	1
ADTTTPTPTAILAPGSPASPPGSLEPK	1	TAILAPGSPASPPGS	100	S178	S	P25440-4	2.08587e+08	Isoform 4 of Bromodomain-containing protein 2 OS=Homo sapiens GN=BRD2 - [BRD2_HUMAN]	BRD2	4.72	0	146	0.0247125	-0.666731	0.356208	0.101292	0.13755	-1.28997	-0.925733	-1.56672	-2.17582	-1.97828	0.00321855	0.00727352	0.0281136	0.0214939	-0.66995	0.352989	0.0980735	0.130277	-1.29725	-0.933006	-1.59483	-2.20394	-2.00639	FALSE	NA	FALSE	0.267815	0.00114651	0.389962	0.0032183	-0.699992	-1.93505	None + Kinase	FALSE	NA	2	1
ADTTTPTTIDPIHEPPSLPPEPK	1	KRKADTTTPTTIDPI	99.3	T296	T	O60885	2.04186e+08	Bromodomain-containing protein 4 OS=Homo sapiens GN=BRD4 PE=1 SV=2 - [BRD4_HUMAN]	BRD4	4.26	0	45	-0.260387	-0.104825	-0.0532682	0.346495	1.14515	1.0125	1.14494	2.56224	3.23054	2.66183	-0.00720198	0.000523761	-0.0532199	-0.253185	-0.0976229	-0.0460663	0.353697	1.14463	1.01197	1.14442	2.61546	3.28376	2.71505	FALSE	9.50467	FALSE	0.00178312	0.0006218	0.0106271	0.00207205	1.10034	2.87142	None + Kinase	TRUE	TRUE	4	2
ADTTTPTTSAITASR	1	KRKADTTTPTTSAIT	99.1	T250	T	Q15059	505951520	Bromodomain-containing protein 3 OS=Homo sapiens GN=BRD3 PE=1 SV=1 - [BRD3_HUMAN]	BRD3	1.92	0	243	-0.108776	-0.364666	0.476713	-0.144956	1.0595	1.1971	1.02696	3.72787	3.2392	3.10115	0.0113345	0.015142	-0.0827792	-0.120111	-0.376	0.465379	-0.15629	1.04436	1.18196	1.01181	3.81065	3.32198	3.18393	FALSE	1.12529	FALSE	0.00590083	6.7019e-05	0.024807	0.000463976	1.07938	3.43885	None + Kinase	FALSE	FALSE	1	1
ADTTTPTTSAITASR	1	TPTTSAITASRSESP	98.8	T257	T	Q15059	505951520	Bromodomain-containing protein 3 OS=Homo sapiens GN=BRD3 PE=1 SV=1 - [BRD3_HUMAN]	BRD3	2.59	0	64	-0.127437	0.0509696	0.212097	-0.167779	0.877433	1.07433	1.04865	3.80475	3.65787	3.78594	0.0113345	0.015142	-0.0827792	-0.138772	0.0396351	0.200763	-0.179114	0.862291	1.05918	1.0335	3.88753	3.74065	3.86872	FALSE	1.3564	FALSE	0.000256025	9.50184e-07	0.0029312	6.5099e-05	0.984994	3.8323	None + Kinase	FALSE	FALSE	1	1
ADVDISGPK	1	PKADVDISGPKIDVT	100	S781	S	Q09666	13165035520	Neuroblast differentiation-associated protein AHNAK OS=Homo sapiens GN=AHNAK PE=1 SV=2 - [AHNK_HUMAN]	AHNAK	1.4	0	87	0.0975614	-0.00989829	0.157751	-0.283971	-0.0626184	0.801064	0.465172	3.44057	3.27381	2.46459	0.00134701	0.0142306	0.011456	0.0962144	-0.0112453	0.156404	-0.285318	-0.076849	0.786833	0.450942	3.42911	3.26235	2.45314	FALSE	1.05686	FALSE	0.249374	0.00541594	0.369737	0.0105318	0.386975	3.0482	None	FALSE	FALSE	2	1
ADVDVSGPK	1	PKADVDVSGPKMDAE	100	S1414	S	Q09666	13165035520	Neuroblast differentiation-associated protein AHNAK OS=Homo sapiens GN=AHNAK PE=1 SV=2 - [AHNK_HUMAN]	AHNAK	1.4	0	137	0.0355089	-0.250792	0.305332	-0.0371171	0.238351	0.955206	0.573919	3.24938	3.09451	2.46068	0.00134701	0.0142306	0.011456	0.0341619	-0.252139	0.303985	-0.0384641	0.22412	0.940975	0.559689	3.23792	3.08305	2.44922	FALSE	1.17394	FALSE	0.0919813	0.00189948	0.178319	0.00467988	0.574928	2.9234	None	FALSE	FALSE	2	1
ADVEASPGNPPDR	1	TRADVEASPGNPPDR	100	S182	S	Q9NW97	4.82596e+07	Transmembrane protein 51 OS=Homo sapiens GN=TMEM51 PE=1 SV=1 - [TMM51_HUMAN]	TMEM51	2.335	0	393.5	0.0341146	-0.455183	0.0953323	0.300297	-1.06871	-0.693073	-0.827338	2.70846	2.63272	2.87582	-0.000816834	-0.0418745	-0.114794	0.0349314	-0.454366	0.0961491	0.301113	-1.02683	-0.651198	-0.785463	2.82326	2.74752	2.99061	FALSE	1.4204	FALSE	0.00897875	7.21477e-05	0.0337785	0.000484655	-0.821165	2.8538	None	FALSE	FALSE	3	1
ADVGRLSPEVK	1	KADVGRLSPEVKARS	100	S1388	S	P49815-4	5.45129e+08	Isoform 4 of Tuberin OS=Homo sapiens GN=TSC2 - [TSC2_HUMAN]	TSC2	2.23	1	176.5	0.0701196	0.0741779	-0.143802	0.0146348	-0.0944441	0.0628698	-0.149445	0.247064	0.0784138	-0.326716	-0.0102179	0.0434493	-0.304308	0.0803375	0.0843959	-0.133584	0.0248528	-0.137893	0.0194204	-0.192894	0.551372	0.382722	-0.0224084	FALSE	17.0162	FALSE	0.218382	0.225166	0.335488	0.254754	-0.103789	0.303895	None	TRUE	TRUE	2	2
ADVVPQQADPEFPRASPR	1	DPEFPRASPRALGLT	100	S563	S	Q5T5Y3	333079120	Calmodulin-regulated spectrin-associated protein 1 OS=Homo sapiens GN=CAMSAP1 PE=1 SV=2 - [CAMP1_HUMAN]	CAMSAP1	2.67	1	120	-0.14495	-0.341942	0.185922	0.225357	-0.166581	-0.112285	-0.163299	0.808976	1.03762	0.808976	-0.00107671	0.0315185	0.0501953	-0.143873	-0.340866	0.186999	0.226434	-0.198099	-0.143803	-0.194818	0.758781	0.987426	0.758781	FALSE	1.06827	FALSE	0.322339	0.00380086	0.447254	0.00795652	-0.178907	0.834996	None	FALSE	FALSE	3	2
ADVVVSGPK	1	PKADVVVSGPKVDIE	100	S1158	S	Q09666	13165035520	Neuroblast differentiation-associated protein AHNAK OS=Homo sapiens GN=AHNAK PE=1 SV=2 - [AHNK_HUMAN]	AHNAK	1.635	0	243	0.0221808	-0.00930744	0.0434524	-0.0583524	0.89884	1.41165	1.19695	2.06994	1.86942	1.39856	0.00134701	0.0142306	0.011456	0.0208338	-0.0106545	0.0421054	-0.0596995	0.884609	1.39742	1.18272	2.05848	1.85796	1.3871	FALSE	1.20968	FALSE	0.0145444	0.0116362	0.0480456	0.0196953	1.15492	1.76785	None	FALSE	FALSE	1	1
ADYDTLSLR	1	GVGSRADYDTLSLRS	99.7	Y176	Y	Q9Y446	210525776	Plakophilin-3 OS=Homo sapiens GN=PKP3 PE=1 SV=1 - [PKP3_HUMAN]	PKP3	3.07	0	400	-0.223021	-0.260987	0.394189	0.135648	4.26247	4.25938	4.05084	1.93294	1.76583	1.09691	-0.0155094	-0.0563172	-0.118709	-0.207511	-0.245477	0.409698	0.151157	4.31878	4.3157	4.10715	2.05164	1.88454	1.21562	FALSE	1.66219	FALSE	1.32786e-05	0.00747342	0.000555944	0.0136921	4.24721	1.71727	None	FALSE	FALSE	2	1
ADYDTLSLR	1	RADYDTLSLRSLRLG	100	S180	S	Q9Y446	210525776	Plakophilin-3 OS=Homo sapiens GN=PKP3 PE=1 SV=1 - [PKP3_HUMAN]	PKP3	1.96	0	128	0.173973	-0.146502	-0.151775	0.0952602	-0.761637	-0.652698	-0.994027	-0.728925	-1.03814	-0.976173	-0.0155094	-0.0563172	-0.118709	0.189483	-0.130992	-0.136266	0.11077	-0.70532	-0.59638	-0.93771	-0.610216	-0.919426	-0.857464	FALSE	2.49482	FALSE	0.00349222	0.0020402	0.0170005	0.00494262	-0.74647	-0.795702	None	FALSE	FALSE	2	1
AEAAAAPTVAPGPAQPGHVSPTPATTSPGEK	1	PAQPGHVSPTPATTS	99.4	S263	S	Q9Y6R0	661062608	Numb-like protein OS=Homo sapiens GN=NUMBL PE=1 SV=1 - [NUMBL_HUMAN]	NUMBL	5.18	0	400	-0.105239	-0.0616948	0.235117	-0.0966388	0.393832	0.0344193	0.41654	-0.745763	-1.1296	-1.26445	-0.00740892	-0.0467017	-0.703409	-0.0978302	-0.0542858	0.242526	-0.0892299	0.440534	0.081121	0.463242	-0.0423542	-0.426187	-0.561039	FALSE	1.89589	FALSE	0.0976695	0.142331	0.186252	0.168522	0.328299	-0.343194	None	FALSE	FALSE	2	2
AEAAASALADADADLEER	1	KKAEAAASALADADA	100	S203	S	O43633	3.12615e+08	Charged multivesicular body protein 2a OS=Homo sapiens GN=CHMP2A PE=1 SV=1 - [CHM2A_HUMAN]	CHMP2A	3.73	0	400	-0.0246759	-1.69455	0.622158	0.225068	1.76026	0.879506	1.28276	2.59855	2.25358	2.06432	-0.00292884	-0.0291995	-0.145184	-0.0217471	-1.69163	0.625087	0.227997	1.78946	0.908705	1.31196	2.74374	2.39876	2.2095	FALSE	3.89701	FALSE	0.0490733	0.0102348	0.11408	0.0177195	1.33671	2.45067	None	TRUE	TRUE	6	1
AEADAYIR	1	AKAEADAYIREKRES	100	Y985	Y	P46821	2966220629	Microtubule-associated protein 1B OS=Homo sapiens GN=MAP1B PE=1 SV=2 - [MAP1B_HUMAN]	MAP1B	2.09	0	215	-0.238742	0.0869031	0.348915	-0.291899	3.83168	3.98786	3.97854	1.98613	1.34379	1.03715	-0.0119674	-0.0492476	-0.100456	-0.226775	0.0988704	0.360882	-0.279932	3.88092	4.03711	4.02779	2.08659	1.44425	1.1376	FALSE	2.4762	FALSE	3.11251e-05	0.0142489	0.000845892	0.0232769	3.98194	1.55615	None	FALSE	FALSE	2	1
AEAEAGSPRPDPR	1	RAEAEAGSPRPDPRE	100	S2508	S	P58107	6358177963	Epiplakin OS=Homo sapiens GN=EPPK1 PE=1 SV=2 - [EPIPL_HUMAN]	EPPK1	1.54	0	306	-0.114569	-0.0345046	0.0147377	0.0890728	0.600053	0.892648	1.08481	4.03555	4.27917	4.0264	0.00429651	0.0336571	0.31906	-0.118865	-0.0388011	0.0104412	0.0847763	0.566395	0.858991	1.05116	3.71649	3.96011	3.70734	FALSE	16.198	FALSE	0.0195786	2.68263e-05	0.0596101	0.000273919	0.825514	3.79465	None	FALSE	TRUE	3	2
AEAESMYQIK	1	RAEAESMYQIKYEEL	99.6	Y282	Y	P05787	14322827947	Keratin, type II cytoskeletal 8 OS=Homo sapiens GN=KRT8 PE=1 SV=7 - [K2C8_HUMAN]	KRT8	2.32	0	362	-0.140317	-0.401582	0.292315	0.151923	2.93932	2.863	3.13301	1.25915	1.19149	0.647946	0.00246183	0.0164863	0.123816	-0.142779	-0.404044	0.289853	0.149461	2.92283	2.84651	3.11652	1.13533	1.06767	0.52413	FALSE	2.76001	FALSE	3.61144e-05	0.0176165	0.000923881	0.0277678	2.96195	0.909046	None	FALSE	FALSE	2	1
AEAESMYQIK	1	RSRAEAESMYQIKYE	99.6	S280	S	P05787	14322827947	Keratin, type II cytoskeletal 8 OS=Homo sapiens GN=KRT8 PE=1 SV=7 - [K2C8_HUMAN]	KRT8	1.605	0	213	-0.0737114	-0.15982	-0.0593474	0.25698	0.502149	0.461897	0.468851	2.04615	2.28233	2.09325	0.00246183	0.0164863	0.123816	-0.0761733	-0.162282	-0.0618093	0.254519	0.485663	0.44541	0.452365	1.92234	2.15852	1.96944	FALSE	7.29644	FALSE	0.0131645	1.15329e-05	0.0447071	0.000181101	0.461146	2.01676	None	FALSE	TRUE	2	1
AEAGAGSATEFQFR	1	KAEAGAGSATEFQFR	100	S146	S	P46783	3119866496	40S ribosomal protein S10 OS=Homo sapiens GN=RPS10 PE=1 SV=1 - [RS10_HUMAN]	RPS10	2.27	0	112	-0.105932	-0.0724777	-0.0266024	0.163555	0.0326254	-0.0217663	-0.362843	0.669116	0.600796	0.430023	-0.0196955	-0.153676	-0.153877	-0.0862365	-0.0527821	-0.00690688	0.18325	0.186301	0.131909	-0.209167	0.822993	0.754673	0.5839	FALSE	1.3564	FALSE	0.857121	0.001077	0.903335	0.00307559	0.0363476	0.720522	None	FALSE	FALSE	2	1
AEAGEQPGTAER	1	EAGEQPGTAERALLR	100	T412	T	P56182	4.31162e+08	Ribosomal RNA processing protein 1 homolog A OS=Homo sapiens GN=RRP1 PE=1 SV=1 - [RRP1_HUMAN]	RRP1	1.54	0	241	0.274467	0.157605	-0.889291	0.18287	0.225837	0.798452	1.38614	5.33012	5.429	4.89759	-0.022384	-0.08383	-0.158613	0.296851	0.179989	-0.866907	0.205254	0.309667	0.882282	1.46997	5.48873	5.58761	5.0562	FALSE	1	FALSE	0.092679	2.40839e-05	0.179237	0.000256563	0.887305	5.37751	None	FALSE	FALSE	3	1
AEAGSETLGR	1	GLRAEAGSETLGRDG	100	S1807	S	Q5VWN6	1.54098e+08	Protein FAM208B OS=Homo sapiens GN=FAM208B PE=1 SV=1 - [F208B_HUMAN]	FAM208B	1.31	0	233	-0.155759	-0.0424108	-0.202035	0.335696	0.43839	0.212582	-0.113289	0.738826	0.365467	0.360358	0.00983444	0.0259935	-0.101028	-0.165594	-0.0522452	-0.21187	0.325862	0.412397	0.186589	-0.139282	0.839854	0.466495	0.461386	FALSE	1.56758	FALSE	0.422737	0.0184859	0.545477	0.0289276	0.153234	0.589245	None	FALSE	FALSE	2	1
AEAPAGPALGLPSPEAESGVDR	1	GPALGLPSPEAESGV	100	S25	S	Q53F19	NA	Nuclear cap-binding protein subunit 3 OS=Homo sapiens GN=NCBP3 PE=1 SV=2 - [NCBP3_HUMAN]	NCBP3	5.12	0	400	-0.134539	-0.60022	0.519831	0.208673	1.17543	0.687654	1.06758	2.34205	1.73425	1.76043	-0.00267993	0.0361093	0.026198	-0.131859	-0.59754	0.522511	0.211352	1.13932	0.651545	1.03147	2.31585	1.70805	1.73423	FALSE	1.4066	FALSE	0.0228199	0.00164348	0.0662908	0.00418922	0.940779	1.91938	None	FALSE	FALSE	4	1
AEAPLPSPK	1	KAEAPLPSPKLEGEL	100	S5110	S	Q09666	13165035520	Neuroblast differentiation-associated protein AHNAK OS=Homo sapiens GN=AHNAK PE=1 SV=2 - [AHNK_HUMAN]	AHNAK	1.525	0	178.5	0.128306	0.00872787	0.0848298	-0.15913	1.54533	1.96615	1.79831	1.83294	1.45715	1.04111	0.00134701	0.0142306	0.011456	0.126959	0.00738086	0.0834828	-0.160477	1.53109	1.95192	1.78408	1.82148	1.44569	1.02966	FALSE	1.57542	FALSE	0.000954414	0.0189263	0.00689288	0.0295146	1.7557	1.43228	None	FALSE	FALSE	1	1
AEAPPLEREDSGTFSLGK	1	PPLEREDSGTFSLGK	100	S18	S	O75569	4.10108e+08	Interferon-inducible double-stranded RNA-dependent protein kinase activator A OS=Homo sapiens GN=PRKRA PE=1 SV=1 - [PRKRA_HUMAN]	PRKRA	2.465	1	131.5	0.180839	-0.323876	0.0706812	0.0247789	2.38089	2.21824	2.37354	1.87692	2.26723	2.0258	-0.0135648	-0.00463395	0.0174779	0.194404	-0.310311	0.084246	0.0383437	2.38552	2.22287	2.37817	1.85944	2.24975	2.00832	FALSE	1.62677	FALSE	2.81564e-05	7.34327e-05	0.00081175	0.000489617	2.32885	2.03917	None	FALSE	FALSE	4	2
AEAPSSPDVAPAGK	1	EKAEAPSSPDVAPAG	100	S1359	S	Q9P1Y6-3	3.59164e+07	Isoform 3 of PHD and RING finger domain-containing protein 1 OS=Homo sapiens GN=PHRF1 - [PHRF1_HUMAN]	PHRF1	2.585	0	113.5	0.0151617	-0.180464	-0.0973004	0.1749	0.511076	0.47882	0.318624	-0.177786	0.0649466	-0.843245	-0.0232859	-0.00767659	-0.0968493	0.0384476	-0.157178	-0.0740145	0.198186	0.518753	0.486496	0.326301	-0.0809367	0.161796	-0.746395	FALSE	1.74549	FALSE	0.00614508	0.5016	0.0255556	0.531442	0.44385	-0.221845	None	FALSE	FALSE	2	1
AEAPSSPDVAPAGK	2	AEKAEAPSSPDVAPA	100	S1358	S	Q9P1Y6-3	3.59164e+07	Isoform 3 of PHD and RING finger domain-containing protein 1 OS=Homo sapiens GN=PHRF1 - [PHRF1_HUMAN]	PHRF1	1.84	0	400	-0.0970731	-0.352647	0.0825679	0.290454	0.607892	0.481177	0.459017	1.60477	1.47724	0.875227	-0.0232859	-0.00767659	-0.0968493	-0.0737872	-0.329361	0.105854	0.31374	0.615569	0.488854	0.466694	1.70161	1.57409	0.972076	FALSE	1.13634	FALSE	0.026338	0.00888864	0.0733529	0.0157828	0.523706	1.41593	None	FALSE	FALSE	2	1
AEAPSSPDVAPAGK	2	EKAEAPSSPDVAPAG	100	S1359	S	Q9P1Y6-3	3.59164e+07	Isoform 3 of PHD and RING finger domain-containing protein 1 OS=Homo sapiens GN=PHRF1 - [PHRF1_HUMAN]	PHRF1	1.84	0	400	-0.0970731	-0.352647	0.0825679	0.290454	0.607892	0.481177	0.459017	1.60477	1.47724	0.875227	-0.0232859	-0.00767659	-0.0968493	-0.0737872	-0.329361	0.105854	0.31374	0.615569	0.488854	0.466694	1.70161	1.57409	0.972076	FALSE	1.74549	FALSE	0.026338	0.00888864	0.0733529	0.0157828	0.523706	1.41593	None	FALSE	FALSE	2	1
AEASPNDTAGAR	1	TSGRAEASPNDTAGA	100	S700	S	Q96RK0	4.51933e+07	Protein capicua homolog OS=Homo sapiens GN=CIC PE=1 SV=2 - [CIC_HUMAN]	CIC	1.58	0	321.5	-1.36121	0.75826	-0.806467	0.430301	0.197521	0.688589	0.77791	3.46386	3.25148	2.09417	0.00133403	0.063083	-0.0357876	-1.36254	0.756926	-0.807801	0.428967	0.134438	0.625506	0.714827	3.49965	3.28727	2.12995	FALSE	1.01722	FALSE	0.243648	0.00452911	0.363606	0.00914105	0.49159	2.97229	None + Transcription factor	FALSE	FALSE	2	1
AEASSGDHPTDTEMK	1	ASSGDHPTDTEMKEE	100	T436	T	Q02790	2783391232	Peptidyl-prolyl cis-trans isomerase FKBP4 OS=Homo sapiens GN=FKBP4 PE=1 SV=3 - [FKBP4_HUMAN]	FKBP4	2.9	0	269	-1.42955	-1.38338	-0.54389	1.35587	2.27928	0.667693	1.42564	-0.297183	2.81242	1.35463	0.000204243	0.00928343	-0.0523578	-1.42976	-1.38358	-0.544094	1.35567	2.27	0.65841	1.41635	-0.244826	2.86478	1.40698	FALSE	15.4149	FALSE	0.0598729	0.173325	0.131336	0.201045	1.44825	1.34231	None	FALSE	TRUE	4	2
AEASSGDHPTDTEMK	1	NKAKAEASSGDHPTD	99.35	S430	S	Q02790	2783391232	Peptidyl-prolyl cis-trans isomerase FKBP4 OS=Homo sapiens GN=FKBP4 PE=1 SV=3 - [FKBP4_HUMAN]	FKBP4	2.32	0	273.5	-0.273515	-0.368485	-0.111261	0.558096	0.622303	0.113588	0.517982	1.53118	4.03188	3.78561	0.000204243	0.00928343	-0.0523578	-0.273719	-0.36869	-0.111465	0.557892	0.613019	0.104305	0.508699	1.58353	4.08424	3.83796	FALSE	6.89085	FALSE	0.13966	0.0480559	0.241782	0.0653235	0.408674	3.16858	None	FALSE	TRUE	4	2
AEDEALLSEEDDPIDR	1	AEDEALLSEEDDPID	100	S1778	S	Q04721	7.75649e+08	Neurogenic locus notch homolog protein 2 OS=Homo sapiens GN=NOTCH2 PE=1 SV=3 - [NOTC2_HUMAN]	NOTCH2	2.57	0	400	-0.982244	-0.722518	0.39953	0.585249	0.498611	0.111311	0.213246	3.61806	2.42677	2.5531	-0.00200709	0.0150373	-0.0292427	-0.980237	-0.720511	0.401538	0.587256	0.483574	0.0962736	0.198208	3.6473	2.45601	2.58234	FALSE	4.5768	FALSE	0.354395	0.00265683	0.479063	0.00603537	0.259352	2.89522	None	TRUE	TRUE	8	1
AEDEDIVLTPDGTR	1	EDEDIVLTPDGTREF	100	T579	T	Q8TEW0-4	1.13145e+08	Isoform 4 of Partitioning defective 3 homolog OS=Homo sapiens GN=PARD3 - [PARD3_HUMAN]	PARD3	2.355	0	291.5	0.119393	-1.34218	0.482413	0.166354	1.80124	1.51144	2.08394	4.36575	4.03389	4.13683	-0.00227208	-0.0255047	-0.101789	0.121665	-1.33991	0.484685	0.168626	1.82674	1.53695	2.10945	4.46754	4.13568	4.23862	FALSE	3.01851	FALSE	0.0116791	0.00111569	0.0409334	0.00315831	1.82438	4.28061	None	FALSE	TRUE	5	1
AEDGATPSPSNETPK	1	AEDGATPSPSNETPK	100	S145	S	P29966	3627315797	Myristoylated alanine-rich C-kinase substrate OS=Homo sapiens GN=MARCKS PE=1 SV=4 - [MARCS_HUMAN]	MARCKS	2.355	0	400	-0.263035	-0.349392	0.145223	0.339771	0.733825	0.543818	0.605794	-1.17599	-1.25637	-2.03438	-0.00257888	0.00644446	-1.34624	-0.260456	-0.346813	0.147802	0.34235	0.72738	0.537373	0.599349	0.17025	0.0898682	-0.68814	FALSE	4.07518	FALSE	0.0233594	0.743305	0.0674185	0.763515	0.621368	-0.142674	None	FALSE	TRUE	3	1
AEDGATPSPSNETPK	1	PKAEDGATPSPSNET	100	T143	T	P29966	3627315797	Myristoylated alanine-rich C-kinase substrate OS=Homo sapiens GN=MARCKS PE=1 SV=4 - [MARCS_HUMAN]	MARCKS	2.245	0	314	-0.0643848	-0.555842	0.121596	0.351005	1.38526	1.05731	0.991615	0.0817944	-0.225262	-0.813272	-0.00257888	0.00644446	-1.34624	-0.0618059	-0.553263	0.124175	0.353584	1.37882	1.05087	0.98517	1.42803	1.12097	0.532965	FALSE	4.78304	FALSE	0.00423059	0.0314727	0.0195907	0.0453517	1.13829	1.02732	None	FALSE	TRUE	3	1
AEDGATPSPSNETPK	1	TPSPSNETPKKKKKR	100	T150	T	P29966	3627315797	Myristoylated alanine-rich C-kinase substrate OS=Homo sapiens GN=MARCKS PE=1 SV=4 - [MARCS_HUMAN]	MARCKS	2.05	0	400	-0.171793	-0.40142	0.178665	0.277585	-0.638951	-0.449025	-0.608701	-0.630211	-0.896148	-1.71169	-0.00257888	0.00644446	-1.34624	-0.169214	-0.398841	0.181243	0.280164	-0.645396	-0.455469	-0.615145	0.716026	0.450089	-0.365449	FALSE	6.12261	FALSE	0.0339189	0.4772	0.0878075	0.507776	-0.572004	0.266889	None	FALSE	TRUE	3	1
AEDGATPSPSNETPK	2	AEDGATPSPSNETPK	99.5	S145	S	P29966	3627315797	Myristoylated alanine-rich C-kinase substrate OS=Homo sapiens GN=MARCKS PE=1 SV=4 - [MARCS_HUMAN]	MARCKS	1.81	0	400	-0.315045	-0.590362	0.277521	0.291595	0.881211	0.913918	1.04595	2.45714	2.26801	1.32255	-0.00257888	0.00644446	-1.34624	-0.312467	-0.587783	0.2801	0.294174	0.874767	0.907474	1.03951	3.80338	3.61425	2.66879	FALSE	4.07518	FALSE	0.0163042	0.00195632	0.0522644	0.00478465	0.940583	3.36214	None	FALSE	TRUE	3	1
AEDGATPSPSNETPK	2	DGATPSPSNETPKKK	99.2	S147	S	P29966	3627315797	Myristoylated alanine-rich C-kinase substrate OS=Homo sapiens GN=MARCKS PE=1 SV=4 - [MARCS_HUMAN]	MARCKS	1.1	0	400	-0.186291	-1.48472	0.242502	0.660633	0.661121	0.105846	1.07506	1.63529	1.44019	1.12294	-0.00257888	0.00644446	-1.34624	-0.183712	-1.48214	0.245081	0.663212	0.654677	0.0994016	1.06862	2.98152	2.78643	2.46918	FALSE	1.05229	FALSE	0.205951	0.00537332	0.321865	0.0104704	0.607565	2.74571	None	FALSE	FALSE	3	1
AEDGATPSPSNETPK	2	PKAEDGATPSPSNET	100	T143	T	P29966	3627315797	Myristoylated alanine-rich C-kinase substrate OS=Homo sapiens GN=MARCKS PE=1 SV=4 - [MARCS_HUMAN]	MARCKS	1.69	0	400	-0.28344	-0.590362	0.281298	0.332666	0.747151	0.825837	1.04595	2.15053	2.03201	1.20938	-0.00257888	0.00644446	-1.34624	-0.280861	-0.587783	0.283877	0.335245	0.740707	0.819393	1.03951	3.49676	3.37825	2.55562	FALSE	4.78304	FALSE	0.01929	0.000924855	0.059008	0.00275892	0.866536	3.14354	None	FALSE	TRUE	3	1
AEDGATPSPSNETPK	2	TPSPSNETPKKKKKR	100	T150	T	P29966	3627315797	Myristoylated alanine-rich C-kinase substrate OS=Homo sapiens GN=MARCKS PE=1 SV=4 - [MARCS_HUMAN]	MARCKS	1.81	0	400	-0.255124	-0.543208	0.406072	0.263292	0.620091	0.741214	0.85182	2.71386	2.52207	1.64154	-0.00257888	0.00644446	-1.34624	-0.252545	-0.54063	0.408651	0.265871	0.613647	0.73477	0.845375	4.0601	3.86831	2.98778	FALSE	6.12261	FALSE	0.0365411	0.00108896	0.0925611	0.00309986	0.731264	3.63873	None	FALSE	TRUE	3	1
AEDGATPSPSNETPKK	1	AEDGATPSPSNETPK	100	S145	S	P29966	3627315797	Myristoylated alanine-rich C-kinase substrate OS=Homo sapiens GN=MARCKS PE=1 SV=4 - [MARCS_HUMAN]	MARCKS	2.83	1	19	0.259251	-0.244034	0.425272	-0.699147	0.689779	-0.538032	1.08688	-1.29876	-2.36494	-2.02975	-0.00257888	0.00644446	-1.34624	0.26183	-0.241455	0.427851	-0.696568	0.683334	-0.544477	1.08043	0.0474785	-1.0187	-0.68351	FALSE	4.07518	FALSE	0.456492	0.289605	0.577263	0.320792	0.40643	-0.551578	None	FALSE	TRUE	3	2
AEDGATPSPSNETPKK	1	TPSPSNETPKKKKKR	100	T150	T	P29966	3627315797	Myristoylated alanine-rich C-kinase substrate OS=Homo sapiens GN=MARCKS PE=1 SV=4 - [MARCS_HUMAN]	MARCKS	2.61	1	328	-0.0394526	-0.153127	0.0312035	0.148978	-0.818763	-0.726858	-0.790119	-1.35061	-1.686	-2.16158	-0.00257888	0.00644446	-1.34624	-0.0368737	-0.150548	0.0337824	0.151557	-0.825207	-0.733303	-0.796564	-0.00436979	-0.339759	-0.815344	FALSE	6.12261	FALSE	0.000338903	0.238199	0.00350372	0.268294	-0.785025	-0.386491	None	FALSE	TRUE	3	2
AEDGATPSPSNETPKK	2	AEDGATPSPSNETPK	99.4	S145	S	P29966	3627315797	Myristoylated alanine-rich C-kinase substrate OS=Homo sapiens GN=MARCKS PE=1 SV=4 - [MARCS_HUMAN]	MARCKS	1.74	1	400	-0.178847	-0.488771	0.35086	0.237447	0.753252	0.59405	0.892756	2.32379	2.18134	1.52371	-0.00257888	0.00644446	-1.34624	-0.176268	-0.486192	0.353439	0.240026	0.746808	0.587606	0.886311	3.67003	3.52758	2.86994	FALSE	4.07518	FALSE	0.0225492	0.000338126	0.0656746	0.00135481	0.740241	3.35585	None	FALSE	TRUE	3	2
AEDGATPSPSNETPKK	2	TPSPSNETPKKKKKR	100	T150	T	P29966	3627315797	Myristoylated alanine-rich C-kinase substrate OS=Homo sapiens GN=MARCKS PE=1 SV=4 - [MARCS_HUMAN]	MARCKS	1.74	1	400	-0.178847	-0.488771	0.35086	0.237447	0.753252	0.59405	0.892756	2.32379	2.18134	1.52371	-0.00257888	0.00644446	-1.34624	-0.176268	-0.486192	0.353439	0.240026	0.746808	0.587606	0.886311	3.67003	3.52758	2.86994	FALSE	6.12261	FALSE	0.0225492	0.000338126	0.0656746	0.00135481	0.740241	3.35585	None	FALSE	TRUE	3	2
AEDGENYDIK	1	RAEDGENYDIKKQAE	100	Y48	Y	O75347	2449854741	Tubulin-specific chaperone A OS=Homo sapiens GN=TBCA PE=1 SV=3 - [TBCA_HUMAN]	TBCA	2.465	0	394.5	-0.0258695	0.14465	0.0062134	-0.139247	4.14723	4.00988	4.24016	1.52692	1.23959	0.472679	-0.00283125	0.00135406	-0.0595628	-0.0230382	0.147482	0.00904465	-0.136416	4.14588	4.00852	4.2388	1.58648	1.29916	0.532242	FALSE	1.66219	FALSE	3.46772e-07	0.0639061	0.000168474	0.0832958	4.13107	1.13929	None	FALSE	FALSE	4	1
AEDGSVIDYELIDQDAR	1	GRRAEDGSVIDYELI	100	S184	S	P07355	7844914517	Annexin A2 OS=Homo sapiens GN=ANXA2 PE=1 SV=2 - [ANXA2_HUMAN]	ANXA2	2.495	0	400	-0.555143	-1.01653	0.0252114	0.853979	1.07889	-0.275044	0.80924	2.41814	2.14579	2.05126	-0.00191952	0.0179737	0.1176	-0.553223	-1.01461	0.027131	0.855898	1.06092	-0.293017	0.791266	2.30054	2.02819	1.93366	FALSE	4.072	FALSE	0.288044	0.00868643	0.411398	0.0154839	0.519722	2.08746	None	FALSE	TRUE	6	1
AEDSDSEPEPEDNVR	1	IKRKAEDSDSEPEPE	100	S423	S	Q9H0D6-2	849132192	Isoform 2 of 5'-3' exoribonuclease 2 OS=Homo sapiens GN=XRN2 - [XRN2_HUMAN]	XRN2	2.03	0	400	-0.836788	-0.652401	0.438764	0.534508	0.138172	-0.468817	0.36721	2.35952	2.1112	1.71908	-0.00412508	-0.0044499	0.0633237	-0.832663	-0.648276	0.442889	0.538633	0.142621	-0.464367	0.37166	2.2962	2.04788	1.65576	FALSE	0.963729	FALSE	0.759108	0.00487148	0.830994	0.00966613	0.0166382	1.99995	None	FALSE	FALSE	7	1
AEDSDSEPEPEDNVR	1	RKAEDSDSEPEPEDN	100	S425	S	Q9H0D6-2	849132192	Isoform 2 of 5'-3' exoribonuclease 2 OS=Homo sapiens GN=XRN2 - [XRN2_HUMAN]	XRN2	1.42	0	400	-1.48673	-2.0065	0.928502	0.576285	0.226712	-0.902571	-1.39969	1.75031	1.31586	0.902703	-0.00412508	-0.0044499	0.0633237	-1.4826	-2.00238	0.932627	0.58041	0.231162	-0.898121	-1.39524	1.68699	1.25254	0.839379	FALSE	1.66219	FALSE	0.833594	0.0924627	0.886416	0.115042	-0.6874	1.25963	None	FALSE	FALSE	7	1
AEEDEILNRSPR	1	EDEILNRSPRNRKPR	100	S583	S	P27824	4584057856	Calnexin OS=Homo sapiens GN=CANX PE=1 SV=2 - [CALX_HUMAN]	CANX	2.34	1	158	-0.071508	-0.19744	0.1146	0.12295	0.180626	0.139911	0.101328	0.715689	0.802933	0.64264	0.000440756	-0.0111865	0.172168	-0.0719488	-0.197881	0.114159	0.122509	0.191813	0.151098	0.112514	0.543521	0.630765	0.470472	FALSE	4.96332	FALSE	0.12859	0.0021321	0.227839	0.00510876	0.151808	0.548253	None	FALSE	TRUE	4	2
AEEEHLSSSGGLAK	1	EEEHLSSSGGLAKNL	99.4	S357	S	Q52LW3	666541520	Rho GTPase-activating protein 29 OS=Homo sapiens GN=ARHGAP29 PE=1 SV=2 - [RHG29_HUMAN]	ARHGAP29	3.04	0	48	0.0408298	0.423885	-0.204891	-0.391842	1.03135	0.4125	0.427031	1.79292	3.69516	3.88561	0.0105325	-0.0509216	-0.0569913	0.0302973	0.413352	-0.215424	-0.402375	1.08227	0.463421	0.477953	1.84991	3.75216	3.9426	FALSE	1.57542	FALSE	0.0502684	0.033191	0.11598	0.0474796	0.674549	3.18155	None	FALSE	FALSE	3	2
AEEGKSPFR	1	CRAEEGKSPFRESSG	100	S758	S	O15014	1.17193e+08	Zinc finger protein 609 OS=Homo sapiens GN=ZNF609 PE=1 SV=2 - [ZN609_HUMAN]	ZNF609	1.36	1	149	0.0933042	0.116049	-0.288335	0.0434565	-0.808314	-0.7113	-0.789543	0.448514	0.209214	0.0888021	0.0112848	-0.0100411	-0.148163	0.0820194	0.104764	-0.29962	0.0321717	-0.798273	-0.701259	-0.779501	0.596677	0.357377	0.236966	FALSE	0.971828	FALSE	0.00265068	0.0361557	0.0140286	0.0511038	-0.759678	0.397007	None	FALSE	FALSE	2	2
AEEKENDTVTISPK	1	ENDTVTISPKQEGFP	100	S1522	S	Q9UGU0-2	6.00033e+08	Isoform 2 of Transcription factor 20 OS=Homo sapiens GN=TCF20 - [TCF20_HUMAN]	TCF20	2.77	1	369	0.362165	-0.50526	0.407638	-0.548774	-0.549519	-0.682064	0.694352	1.2702	-0.745502	2.04205	-0.0044336	-0.000302104	0.0262633	0.366598	-0.500826	0.412072	-0.54434	-0.549217	-0.681762	0.694654	1.24394	-0.771765	2.01579	FALSE	1.429	FALSE	0.838935	0.396121	0.889736	0.427183	-0.178775	0.829319	None	FALSE	FALSE	4	2
AEEKSPISINVK	1	EVKAEEKSPISINVK	100	S352	S	Q9UK58-6	33591183	Isoform 4 of Cyclin-L1 OS=Homo sapiens GN=CCNL1 - [CCNL1_HUMAN]	CCNL1	2.15	1	192	0.0527407	-0.106415	-0.0218172	0.0629171	0.135072	-0.155278	-0.0428786	0.364382	0.37608	0.270892	-0.0138936	-0.0421693	0.231079	0.0666343	-0.0925211	-0.00792361	0.0768107	0.177241	-0.113109	-0.000709271	0.133303	0.145001	0.0398132	FALSE	NA	FALSE	0.918571	0.123438	0.946063	0.14834	0.0211409	0.106039	None	FALSE	NA	2	2
AEELSPAALSPSLEPIR	1	ELSPAALSPSLEPIR	100	S450	S	Q12774	42449796	Rho guanine nucleotide exchange factor 5 OS=Homo sapiens GN=ARHGEF5 PE=1 SV=3 - [ARHG5_HUMAN]	ARHGEF5	2.36	0	275	-0.264603	-0.729559	0.456616	0.253584	0.681626	0.311245	0.504513	0.715687	0.449685	0.346066	-0.00554285	-0.0641806	-0.108225	-0.25906	-0.724016	0.462159	0.259126	0.745806	0.375425	0.568694	0.823911	0.55791	0.45429	FALSE	2.89933	FALSE	0.0959633	0.0798695	0.183828	0.101171	0.563309	0.612037	None	FALSE	FALSE	3	1
AEELSPAALSPSLEPIR	2	ELSPAALSPSLEPIR	100	S450	S	Q12774	42449796	Rho guanine nucleotide exchange factor 5 OS=Homo sapiens GN=ARHGEF5 PE=1 SV=3 - [ARHG5_HUMAN]	ARHGEF5	2.19	0	400	0.286267	-0.891642	0.676646	-0.636888	1.17942	1.25167	1.26447	4.11826	3.86153	3.82774	-0.00554285	-0.0641806	-0.108225	0.29181	-0.886099	0.682189	-0.631345	1.2436	1.31585	1.32865	4.22649	3.96976	3.93597	FALSE	2.89933	FALSE	0.0306066	0.000975412	0.0817259	0.00286951	1.29603	4.04407	None	FALSE	FALSE	3	1
AEELSPAALSPSLEPIR	2	ESRAEELSPAALSPS	100	S445	S	Q12774	42449796	Rho guanine nucleotide exchange factor 5 OS=Homo sapiens GN=ARHGEF5 PE=1 SV=3 - [ARHG5_HUMAN]	ARHGEF5	2.19	0	400	0.286267	-0.891642	0.676646	-0.636888	1.17942	1.25167	1.26447	4.11826	3.86153	3.82774	-0.00554285	-0.0641806	-0.108225	0.29181	-0.886099	0.682189	-0.631345	1.2436	1.31585	1.32865	4.22649	3.96976	3.93597	FALSE	1.40237	FALSE	0.0306066	0.000975412	0.0817259	0.00286951	1.29603	4.04407	None	FALSE	FALSE	3	1
AEENTDQASPQEDYAGFER	1	EENTDQASPQEDYAG	100	S4538	S	Q9NU22	5120856213	Midasin OS=Homo sapiens GN=MDN1 PE=1 SV=2 - [MDN1_HUMAN]	MDN1	3.39	0	266.5	-1.00417	-1.32769	0.413655	0.824549	0.891489	0.514154	0.500652	2.3665	2.4198	2.34205	0.000231089	0.0176509	0.01763	-1.0044	-1.32792	0.413424	0.824318	0.873838	0.496503	0.483001	2.34887	2.40217	2.32442	FALSE	1.3564	FALSE	0.188806	0.0152782	0.301914	0.0246776	0.617781	2.35849	None	FALSE	FALSE	6	1
AEEPPSPPVPK	1	SRAEEPPSPPVPKAS	100	S712	S	Q96JK2-2	1.22232e+08	Isoform 2 of DDB1- and CUL4-associated factor 5 OS=Homo sapiens GN=DCAF5 - [DCAF5_HUMAN]	DCAF5	1.79	0	54	0.0164265	-0.189126	0.133238	0.0209957	0.516567	0.675915	0.579872	1.62663	1.48612	1.24682	0.0261107	-0.0217509	-0.187848	-0.00968425	-0.215237	0.107128	-0.00511502	0.538318	0.697666	0.601623	1.81448	1.67397	1.43467	FALSE	1.89589	FALSE	0.000591506	0.000501139	0.00503668	0.00178263	0.612536	1.64104	None + Ubiquitin and UBL	FALSE	FALSE	2	1
AEEQQLPPPLSPPSPSTPNHR	1	PPPLSPPSPSTPNHR	99.55	S292	S	Q6WCQ1	8.01824e+08	Myosin phosphatase Rho-interacting protein OS=Homo sapiens GN=MPRIP PE=1 SV=3 - [MPRIP_HUMAN]	MPRIP	4.115	0	400	-0.112019	-0.293886	0.0615439	0.28146	0.690323	0.126523	0.233229	0.737945	-0.0292248	-0.158975	0.00885536	-0.0172913	0.0218657	-0.120875	-0.302742	0.0526885	0.272605	0.707615	0.143814	0.25052	0.716079	-0.0510905	-0.18084	FALSE	1.75787	FALSE	0.140734	0.589024	0.242957	0.616084	0.367316	0.161383	None	FALSE	FALSE	2	2
AEEQQLPPPLSPPSPSTPNHR	1	QQLPPPLSPPSPSTP	100	S289	S	Q6WCQ1	8.01824e+08	Myosin phosphatase Rho-interacting protein OS=Homo sapiens GN=MPRIP PE=1 SV=3 - [MPRIP_HUMAN]	MPRIP	4.15	0	400	-0.532267	-0.115775	-0.291558	0.649503	0.464981	0.877181	0.022741	0.517477	-0.241527	0.0299869	0.00885536	-0.0172913	0.0218657	-0.541123	-0.124631	-0.300413	0.640647	0.482272	0.894472	0.0400323	0.495612	-0.263392	0.00812122	FALSE	1.89589	FALSE	0.181332	0.653405	0.293525	0.678199	0.472259	0.0801135	None	FALSE	FALSE	2	2
AEEQQLPPPLSPPSPSTPNHR	2	PPPLSPPSPSTPNHR	99.4	S292	S	Q6WCQ1	8.01824e+08	Myosin phosphatase Rho-interacting protein OS=Homo sapiens GN=MPRIP PE=1 SV=3 - [MPRIP_HUMAN]	MPRIP	3.625	0	400	-0.628266	-0.275595	0.273567	0.496601	0.177565	-0.176791	-0.420536	0.407053	-0.483647	-0.278323	0.00885536	-0.0172913	0.0218657	-0.637122	-0.28445	0.264712	0.487746	0.194856	-0.1595	-0.403245	0.385187	-0.505513	-0.300188	FALSE	1.75787	FALSE	0.80581	0.803427	0.865872	0.819586	-0.12263	-0.140171	None	FALSE	FALSE	2	2
AEEQQLPPPLSPPSPSTPNHR	2	QQLPPPLSPPSPSTP	100	S289	S	Q6WCQ1	8.01824e+08	Myosin phosphatase Rho-interacting protein OS=Homo sapiens GN=MPRIP PE=1 SV=3 - [MPRIP_HUMAN]	MPRIP	3.55	0	400	-0.500176	-0.284595	0.259102	0.494916	0.24539	-0.0313952	-0.407029	0.531165	-0.269404	0.0468834	0.00885536	-0.0172913	0.0218657	-0.509032	-0.29345	0.250247	0.486061	0.262681	-0.0141039	-0.389738	0.5093	-0.291269	0.0250177	FALSE	1.89589	FALSE	0.922659	0.778792	0.949312	0.796716	-0.0470535	0.081016	None	FALSE	FALSE	2	2
AEESIEDIYANIPDLPK	1	REERAEESIEDIYAN	100	S135	S	Q9NP74	1098039744	Palmdelphin OS=Homo sapiens GN=PALMD PE=1 SV=1 - [PALMD_HUMAN]	PALMD	2.84	0	400	-0.317767	-0.498444	0.480963	0.319812	-0.440186	0.367799	0.331153	4.5	4.4476	4.05759	-0.00266804	-0.011008	-0.097073	-0.315099	-0.495776	0.483631	0.32248	-0.429178	0.378807	0.342161	4.59707	4.54468	4.15466	FALSE	0.949938	FALSE	0.793839	3.27008e-05	0.856748	0.00030474	0.0972634	4.43214	None	FALSE	FALSE	5	1
AEEVEDETVELDVSDEEMAR	1	ETVELDVSDEEMARR	100	S110	S	Q99547	430810304	M-phase phosphoprotein 6 OS=Homo sapiens GN=MPHOSPH6 PE=1 SV=2 - [MPH6_HUMAN]	MPHOSPH6	1.87	0	400	-1.04366	-1.47599	0.199774	1.00497	-0.0269213	-1.01738	0.0754547	2.88792	1.10186	-0.642421	0.0243578	-0.0612129	0.0502561	-1.06802	-1.50035	0.175416	0.980611	0.0342916	-0.956171	0.136668	2.83767	1.0516	-0.692677	FALSE	0.957763	FALSE	0.896796	0.305491	0.930911	0.336716	-0.261737	1.06553	None	FALSE	FALSE	10	1
AEEVEDETVELDVSDEEMARR	1	ETVELDVSDEEMARR	100	S110	S	Q99547	430810304	M-phase phosphoprotein 6 OS=Homo sapiens GN=MPHOSPH6 PE=1 SV=2 - [MPH6_HUMAN]	MPHOSPH6	3.28	1	400	-1.31211	-0.632194	0.34135	0.752862	0.536706	0.0129523	0.00741557	0.946996	1.25661	0.58682	0.0243578	-0.0612129	0.0502561	-1.33647	-0.656552	0.316992	0.728504	0.597919	0.0741653	0.0686285	0.896739	1.20635	0.536564	FALSE	0.957763	FALSE	0.390384	0.0929562	0.515397	0.115585	0.246904	0.879885	None	FALSE	FALSE	10	2
AEFSAGAWSEPR	1	EFSAGAWSEPRKRSV	100	S65	S	Q8N6S5	69122631	ADP-ribosylation factor-like protein 6-interacting protein 6 OS=Homo sapiens GN=ARL6IP6 PE=1 SV=1 - [AR6P6_HUMAN]	ARL6IP6	2.28	0	89	0.175339	0.0715126	-0.232697	-0.0455655	0.496118	0.54484	0.69793	3.51124	4.00916	4.03356	-0.00370263	-0.106834	-1.12975	0.179042	0.0752152	-0.228994	-0.0418628	0.602952	0.651675	0.804764	4.64098	5.1389	5.16331	FALSE	1.66219	FALSE	0.00141856	0.000109184	0.00899849	0.00063124	0.686464	4.98106	None	FALSE	FALSE	2	1
AEFSAGAWSEPR	1	RDLRAEFSAGAWSEP	100	S60	S	Q8N6S5	69122631	ADP-ribosylation factor-like protein 6-interacting protein 6 OS=Homo sapiens GN=ARL6IP6 PE=1 SV=1 - [AR6P6_HUMAN]	ARL6IP6	1.56	0	72	0.208874	0.279454	-0.555645	-0.0738087	0.605947	0.675535	0.638992	2.19666	2.88083	2.71681	-0.00370263	-0.106834	-1.12975	0.212577	0.283156	-0.551943	-0.070106	0.712782	0.782369	0.745826	3.32641	4.01058	3.84656	FALSE	1.03837	FALSE	0.0253941	7.15712e-05	0.0714254	0.000481938	0.746992	3.72785	None	FALSE	FALSE	2	1
AEFSAGAWSEPR	2	EFSAGAWSEPRKRSV	100	S65	S	Q8N6S5	69122631	ADP-ribosylation factor-like protein 6-interacting protein 6 OS=Homo sapiens GN=ARL6IP6 PE=1 SV=1 - [AR6P6_HUMAN]	ARL6IP6	1.61	0	400	-0.218829	-0.606931	-0.165571	0.671357	0.501432	0.579906	0.95515	4.11906	4.23728	4.31899	-0.00370263	-0.106834	-1.12975	-0.215127	-0.603229	-0.161868	0.67506	0.608266	0.68674	1.06198	5.24881	5.36702	5.44874	FALSE	1.66219	FALSE	0.0422767	0.000161765	0.102714	0.000808571	0.785664	5.35486	None	FALSE	FALSE	2	1
AEFSAGAWSEPR	2	RDLRAEFSAGAWSEP	100	S60	S	Q8N6S5	69122631	ADP-ribosylation factor-like protein 6-interacting protein 6 OS=Homo sapiens GN=ARL6IP6 PE=1 SV=1 - [AR6P6_HUMAN]	ARL6IP6	1.61	0	400	-0.218829	-0.606931	-0.165571	0.671357	0.501432	0.579906	0.95515	4.11906	4.23728	4.31899	-0.00370263	-0.106834	-1.12975	-0.215127	-0.603229	-0.161868	0.67506	0.608266	0.68674	1.06198	5.24881	5.36702	5.44874	FALSE	1.03837	FALSE	0.0422767	0.000161765	0.102714	0.000808571	0.785664	5.35486	None	FALSE	FALSE	2	1
AEFSPAQFSGPK	1	EAQRAEFSPAQFSGP	100	S128	S	Q8N5U6	239715664	RING finger protein 10 OS=Homo sapiens GN=RNF10 PE=1 SV=2 - [RNF10_HUMAN]	RNF10	1.79	0	149	0.0820292	-0.0831192	0.0771138	-0.0853218	1.44345	1.48747	1.29005	3.88447	3.80717	3.72628	-0.00495441	-0.123174	-0.0808652	0.0869837	-0.0781648	0.0820682	-0.0803674	1.56663	1.61064	1.41322	3.96533	3.88803	3.80714	FALSE	0.978654	FALSE	2.55408e-05	3.90817e-08	0.000774951	4.03519e-05	1.53016	3.88684	None	FALSE	FALSE	1	1
AEFTSPPSLFK	1	PSTKAEFTSPPSLFK	99.4	T243	T	Q6UN15-5	6.81015e+08	Isoform 5 of Pre-mRNA 3'-end-processing factor FIP1 OS=Homo sapiens GN=FIP1L1 - [FIP1_HUMAN]	FIP1L1	2.22	0	398	0.292787	-0.358767	0.319784	-0.420779	0.314585	0.843311	0.587203	4.09117	3.95708	3.81916	0.0104169	-0.0705837	0.195725	0.28237	-0.369184	0.309367	-0.431196	0.385169	0.913895	0.657787	3.89544	3.76135	3.62343	FALSE	1.53305	FALSE	0.03878	7.99541e-05	0.096575	0.000515308	0.652283	3.76008	None	FALSE	FALSE	1	1
AEFTSPPSLFK	1	STKAEFTSPPSLFKT	100	S244	S	Q6UN15-5	6.81015e+08	Isoform 5 of Pre-mRNA 3'-end-processing factor FIP1 OS=Homo sapiens GN=FIP1L1 - [FIP1_HUMAN]	FIP1L1	2	0	368	0.0720001	-0.159903	0.170183	-0.0500577	0.108842	0.516523	0.517692	3.74862	3.51364	3.56798	0.0104169	-0.0705837	0.195725	0.0615832	-0.17032	0.159766	-0.0604747	0.179426	0.587106	0.588276	3.55289	3.31791	3.37226	FALSE	1.53317	FALSE	0.0574196	6.42847e-07	0.127338	6.07028e-05	0.451603	3.41435	None	FALSE	FALSE	1	1
AEGAATEEEGTPK	1	AATEEEGTPKESEPQ	100	T36	T	P80723	14923645952	Brain acid soluble protein 1 OS=Homo sapiens GN=BASP1 PE=1 SV=2 - [BASP1_HUMAN]	BASP1	2.315	0	277.5	-0.409355	-0.294159	0.158513	0.313707	-0.0818396	0.388195	0.216457	2.74104	2.75701	1.2868	-0.00265016	-0.0352766	-0.0642016	-0.406705	-0.291509	0.161163	0.316357	-0.046563	0.423472	0.251734	2.80524	2.82122	1.351	FALSE	1.3564	FALSE	0.286335	0.0280523	0.409705	0.0411346	0.209548	2.32582	None	FALSE	FALSE	4	1
AEGAATEEEGTPK	1	KKAEGAATEEEGTPK	100	T31	T	P80723	14923645952	Brain acid soluble protein 1 OS=Homo sapiens GN=BASP1 PE=1 SV=2 - [BASP1_HUMAN]	BASP1	2.15	0	292	-0.410205	-0.379137	0.0326434	0.56933	-0.945537	-0.682284	-1.05632	0.919175	1.10522	0.149042	-0.00265016	-0.0352766	-0.0642016	-0.407555	-0.376487	0.0352936	0.57198	-0.910261	-0.647008	-1.02104	0.983377	1.16942	0.213243	FALSE	2.01477	FALSE	0.03027	0.0859169	0.081156	0.107777	-0.859436	0.78868	None	FALSE	FALSE	4	1
AEGAATEEEGTPK	2	AATEEEGTPKESEPQ	100	T36	T	P80723	14923645952	Brain acid soluble protein 1 OS=Homo sapiens GN=BASP1 PE=1 SV=2 - [BASP1_HUMAN]	BASP1	1.6	0	400	-0.617298	-0.98956	0.580499	0.432009	-2.2981	-0.946449	-0.804017	3.0938	2.80937	1.40443	-0.00265016	-0.0352766	-0.0642016	-0.614648	-0.98691	0.58315	0.434659	-2.26282	-0.911172	-0.76874	3.15801	2.87357	1.46863	FALSE	1.3564	FALSE	0.125007	0.0152416	0.2234	0.0246308	-1.31425	2.50007	None	FALSE	FALSE	4	1
AEGAATEEEGTPK	2	KKAEGAATEEEGTPK	100	T31	T	P80723	14923645952	Brain acid soluble protein 1 OS=Homo sapiens GN=BASP1 PE=1 SV=2 - [BASP1_HUMAN]	BASP1	1.6	0	400	-0.617298	-0.98956	0.580499	0.432009	-2.2981	-0.946449	-0.804017	3.0938	2.80937	1.40443	-0.00265016	-0.0352766	-0.0642016	-0.614648	-0.98691	0.58315	0.434659	-2.26282	-0.911172	-0.76874	3.15801	2.87357	1.46863	FALSE	2.01477	FALSE	0.125007	0.0152416	0.2234	0.0246308	-1.31425	2.50007	None	FALSE	FALSE	4	1
AEGAPASPPSTGTR	1	RAEGAPASPPSTGTR	100	S238	S	Q5VST9-5	2.86889e+08	Isoform 4 of Obscurin OS=Homo sapiens GN=OBSCN - [OBSCN_HUMAN]	OBSCN	1.86	0	334	-0.148779	0.126629	-0.166181	0.157105	0.232312	0.208064	-0.0982296	1.60685	1.58908	1.33612	-0.00684324	0.233877	0.150932	-0.141935	0.133472	-0.159337	0.163948	-0.00156535	-0.0258129	-0.332107	1.45592	1.43815	1.18518	FALSE	1.7166	FALSE	0.43226	0.000138094	0.554635	0.000733166	-0.119828	1.35975	None + Kinase	FALSE	FALSE	1	1
AEGDSAGTAGTPGGTPAGDK	1	DSAGTAGTPGGTPAG	100	T169	T	Q92925-3	3.11508e+08	Isoform 3 of SWI/SNF-related matrix-associated actin-dependent regulator of chromatin subfamily D member 2 OS=Homo sapiens GN=SMARCD2 - [SMRD2_HUMAN]	SMARCD2	4.54	0	400	-0.126401	-0.362442	0.389445	-0.342171	0.557733	0.663046	0.834722	4.13428	4.17186	3.72287	0.0024345	0.0536029	0.176847	-0.128836	-0.364876	0.38701	-0.344606	0.50413	0.609443	0.781119	3.95743	3.99501	3.54602	FALSE	1.43611	FALSE	0.0170235	1.14238e-05	0.0538515	0.000180628	0.631564	3.83282	None	FALSE	FALSE	3	1
AEGDSAGTAGTPGGTPAGDK	1	TAGTPGGTPAGDKVA	100	T173	T	Q92925-3	3.11508e+08	Isoform 3 of SWI/SNF-related matrix-associated actin-dependent regulator of chromatin subfamily D member 2 OS=Homo sapiens GN=SMARCD2 - [SMRD2_HUMAN]	SMARCD2	4.44	0	365	-0.378882	-0.143528	0.558267	-0.229104	0.82979	0.907793	1.2388	4.21691	4.3385	3.81408	0.0024345	0.0536029	0.176847	-0.381317	-0.145962	0.555832	-0.231538	0.776187	0.85419	1.1852	4.04006	4.16165	3.63723	FALSE	1.41397	FALSE	0.0111319	2.24713e-05	0.0394787	0.000247992	0.938526	3.94631	None	FALSE	FALSE	3	1
AEGEAEEESDFDVFPSSPR	1	DFDVFPSSPRCPQLP	99.6	S32	S	Q7L3B6	1.86059e+08	Hsp90 co-chaperone Cdc37-like 1 OS=Homo sapiens GN=CDC37L1 PE=1 SV=1 - [CD37L_HUMAN]	CDC37L1	3.01	0	400	-0.708688	-0.435894	1.00401	-0.63638	2.15104	1.20728	1.96274	3.95712	3.02941	3.15864	0.0021349	-0.0232332	-0.0831458	-0.710823	-0.438029	1.00187	-0.638515	2.17427	1.23051	1.98597	4.04026	3.11256	3.24178	FALSE	1.41303	FALSE	0.0104672	0.000770852	0.0377733	0.00241024	1.79692	3.46487	None	FALSE	FALSE	7	1
AEGEPQEESPLK	1	EGEPQEESPLKSKSQ	100	S175	S	Q9NYF8-2	1235368917	Isoform 2 of Bcl-2-associated transcription factor 1 OS=Homo sapiens GN=BCLAF1 - [BCLF1_HUMAN]|Isoform 4 of Bcl-2-associated transcription factor 1 OS=Homo sapiens GN=BCLAF1 - [BCLF1_HUMAN]	BCLAF1	2.13	0	221	-0.400444	-0.474303	0.106877	0.538121	0.205442	0.311608	-0.0381915	1.11399	1.27895	0.0349394	0.000460091	-0.0581894	-0.0275485	-0.400904	-0.474763	0.106417	0.537661	0.263631	0.369798	0.0199979	1.14154	1.3065	0.0624879	FALSE	2.33664	FALSE	0.345754	0.133052	0.470289	0.158518	0.217809	0.836842	None	FALSE	FALSE	4	1
AEGEPQEESPLKSK	1	EGEPQEESPLKSKSQ	100	S175	S	Q9NYF8-2	1235368917	Isoform 2 of Bcl-2-associated transcription factor 1 OS=Homo sapiens GN=BCLAF1 - [BCLF1_HUMAN]|Isoform 4 of Bcl-2-associated transcription factor 1 OS=Homo sapiens GN=BCLAF1 - [BCLF1_HUMAN]	BCLAF1	2.35	1	314	-0.183607	-0.189856	0.0222626	0.261634	0.154035	0.0218011	-0.0578543	-0.118354	1.26352	-0.264456	0.000460091	-0.0581894	-0.0275485	-0.184067	-0.190316	0.0218025	0.261174	0.212224	0.0799905	0.000335097	-0.0908056	1.29107	-0.236908	FALSE	2.33664	FALSE	0.377786	0.555854	0.502898	0.584858	0.0975165	0.321118	None	FALSE	FALSE	4	2
AEGEWEDQEALDYFSDKESGK	1	QEALDYFSDKESGKQ	100	S383	S	Q9NYF8-2	1235368917	Isoform 2 of Bcl-2-associated transcription factor 1 OS=Homo sapiens GN=BCLAF1 - [BCLF1_HUMAN]	BCLAF1	3.9	1	329	-0.583147	-0.710559	-0.175204	0.876384	0.0805632	-0.182609	0.0492972	1.28079	1.35455	0.840711	0.000460091	-0.0581894	-0.0275485	-0.583607	-0.71102	-0.175664	0.875924	0.138753	-0.124419	0.107487	1.30834	1.3821	0.868259	FALSE	1.10141	FALSE	0.640847	0.0269106	0.73898	0.0396911	0.0406066	1.18623	None	FALSE	FALSE	8	2
AEGSSTASSGSQLAEGK	1	SSTASSGSQLAEGKG	99.85	S513	S	Q9NZB2	1065631275	Constitutive coactivator of PPAR-gamma-like protein 1 OS=Homo sapiens GN=FAM120A PE=1 SV=2 - [F120A_HUMAN]	FAM120A	3.36	0	400	-0.0404902	-0.15636	0.0318752	0.148022	0.274816	0.326441	-0.0170168	1.58078	1.57827	1.49897	-0.00720944	0.0134274	-0.597634	-0.0332807	-0.14915	0.0390847	0.155231	0.261389	0.313014	-0.0304442	2.17842	2.17591	2.0966	FALSE	1.3564	FALSE	0.237427	6.94356e-06	0.356292	0.000141705	0.18132	2.15031	None	FALSE	FALSE	2	1
AEGVSTPLAGR	1	ARAEGVSTPLAGRGL	99.5	T819	T	P29590-11	510013984	Protein PML OS=Homo sapiens GN=PML PE=1 SV=3 - [PML_HUMAN]|Isoform PML-11 of Protein PML OS=Homo sapiens GN=PML - [PML_HUMAN]	PML	1.81	0	22	-0.125566	-0.234369	0.386873	-0.111318	0.155733	0.529126	0.405968	2.90853	2.69291	2.60131	0.00146395	0.0131369	0.24407	-0.12703	-0.235833	0.385409	-0.112782	0.142596	0.515989	0.392831	2.66446	2.44884	2.35724	FALSE	5.40376	FALSE	0.0888987	3.07478e-05	0.173718	0.000294196	0.350472	2.49018	None + Ubiquitin and UBL	TRUE	TRUE	1	1
AEHDSILAEK	1	ILKAEHDSILAEKAE	100	S70	S	P26639	7289848832	Threonine--tRNA ligase, cytoplasmic OS=Homo sapiens GN=TARS PE=1 SV=3 - [SYTC_HUMAN]	TARS	2.39	0	117	-0.05895	-0.0384965	0.0106887	0.08261	0.0857492	0.425257	0.232106	2.54737	2.5078	2.38841	0.00140658	0.0208075	-0.00834273	-0.0603566	-0.0399031	0.00928208	0.0812034	0.0649418	0.404449	0.211299	2.55571	2.51615	2.39676	FALSE	0.999913	FALSE	0.134303	4.25252e-06	0.234859	0.000114782	0.226897	2.48954	None	FALSE	FALSE	3	2
AEHIPSGPLR	1	PRAEHIPSGPLRQRE	100	S1233	S	Q9Y520-6	2605029568	Isoform 6 of Protein PRRC2C OS=Homo sapiens GN=PRRC2C - [PRC2C_HUMAN]	PRRC2C	1.99	0	400	0.205533	0.0928546	-0.0712084	-0.271306	0.717989	0.561535	0.548062	2.07183	1.7097	1.6414	0.00273413	-0.00921186	0.0387149	0.202798	0.0901205	-0.0739425	-0.27404	0.727201	0.570747	0.557274	2.03311	1.67098	1.60269	FALSE	1.56758	FALSE	0.00437379	0.000383794	0.0200668	0.00148092	0.618407	1.76893	None	FALSE	FALSE	1	2
AEHLESPQLGGK	1	PRAEHLESPQLGGKV	100	S189	S	Q9NYD6	3.00258e+07	Homeobox protein Hox-C10 OS=Homo sapiens GN=HOXC10 PE=1 SV=2 - [HXC10_HUMAN]	HOXC10	3.35	0	108	0.0223934	0.160512	0.00744042	-0.111306	1.56365	1.31914	1.47822	2.17011	2.11141	1.91133	0.0127179	-0.0175809	-0.722353	0.00967545	0.147794	-0.00527752	-0.124024	1.58123	1.33672	1.4958	2.89246	2.83377	2.63369	FALSE	1.64435	FALSE	6.82687e-05	1.14417e-05	0.0013416	0.00018064	1.47125	2.78664	None + Transcription factor	FALSE	FALSE	2	2
AEHMETNAVGPSPSSDTR	1	ETNAVGPSPSSDTRQ	99.7	S326	S	Q6WCQ1	8.01824e+08	Myosin phosphatase Rho-interacting protein OS=Homo sapiens GN=MPRIP PE=1 SV=3 - [MPRIP_HUMAN]	MPRIP	2.82	0	337	-0.242238	-0.0752426	-0.0143997	0.307363	0.175185	0.13196	0.00980414	2.87095	3.04065	3.28379	0.00885536	-0.0172913	0.0218657	-0.251093	-0.084098	-0.0232551	0.298508	0.192476	0.149252	0.0270954	2.84909	3.01879	3.26192	FALSE	1.10568	FALSE	0.332556	1.41989e-05	0.457323	0.00019673	0.122941	3.04327	None	FALSE	FALSE	3	2
AEIHAQPSDKER	1	AEIHAQPSDKERLTS	100	S1059	S	P23229-4	709768576	Isoform Alpha-6X2A of Integrin alpha-6 OS=Homo sapiens GN=ITGA6 - [ITA6_HUMAN]	ITGA6	2.6	1	113	-2.12068	0.835641	-1.80599	0.765049	2.39802	3.86505	3.40905	2.28795	1.92615	0.667757	-0.00559513	-0.0292384	0.0882377	-2.11509	0.841236	-1.80039	0.770644	2.42726	3.89429	3.43829	2.19972	1.83791	0.579519	FALSE	4.57164	FALSE	0.0108917	0.0776431	0.0389129	0.0987475	3.25328	1.53905	None	FALSE	TRUE	3	3
AEIIDQDLYER	1	EIIDQDLYERLEHGQ	100	Y583	Y	P58107	6358177963	Epiplakin OS=Homo sapiens GN=EPPK1 PE=1 SV=2 - [EPIPL_HUMAN]	EPPK1	3.36	0	400	-0.561262	-0.266388	0.295307	0.274527	4.06498	3.59844	3.94021	1.79287	1.25389	0.501275	0.00429651	0.0336571	0.31906	-0.565559	-0.270685	0.291011	0.270231	4.03132	3.56478	3.90655	1.47381	0.934826	0.182215	FALSE	1.66219	FALSE	2.72904e-05	0.111591	0.000798155	0.13564	3.83422	0.863618	None	FALSE	FALSE	4	1
AEIIDQDLYERLEHGQATAK	1	EIIDQDLYERLEHGQ	100	Y583	Y	P58107	6358177963	Epiplakin OS=Homo sapiens GN=EPPK1 PE=1 SV=2 - [EPIPL_HUMAN]	EPPK1	6.31	1	194	-0.469784	-0.139236	0.990404	-1.38389	3.60739	3.05329	3.60552	1.12972	0.046988	-1.52572	0.00429651	0.0336571	0.31906	-0.474081	-0.143532	0.986108	-1.38818	3.57373	3.01964	3.57187	0.810665	-0.272072	-1.84478	FALSE	1.66219	FALSE	0.00272325	0.85417	0.0143213	0.866587	3.38841	-0.435396	None	FALSE	FALSE	5	3
AEISCIDNK	1	GPSKAEISCIDNKDG	100	S1898	S	O75369-8	8224571904	Isoform 8 of Filamin-B OS=Homo sapiens GN=FLNB - [FLNB_HUMAN]	FLNB	1.82	0	400	-0.0517141	0.0151462	-0.116263	0.140233	0.645607	0.910076	0.814479	2.73231	3.11433	2.20566	0.000317639	0.0208978	0.292431	-0.0520317	0.0148286	-0.116581	0.139915	0.624709	0.889178	0.793581	2.43988	2.8219	1.91323	TRUE	0.962958	FALSE	0.00142542	0.00949263	0.00902642	0.0166664	0.769156	2.39167	None	FALSE	FALSE	2	1
AEISFEDR	1	GPSKAEISFEDRKDG	100	S2276	S	P21333-2	12341657088	Isoform 2 of Filamin-A OS=Homo sapiens GN=FLNA - [FLNA_HUMAN]	FLNA	1.14	0	266.5	0.088611	0.0669753	-0.49588	0.238795	0.783378	0.90374	1.01123	3.40343	2.9378	3.23483	-0.00167159	0.00025039	0.0346701	0.0902826	0.0686469	-0.494209	0.240467	0.783128	0.90349	1.01098	3.36876	2.90313	3.20016	FALSE	3.91897	FALSE	0.00647475	2.35168e-05	0.0265035	0.000254533	0.899198	3.15735	None	TRUE	TRUE	3	1
AEISFEDRK	1	GPSKAEISFEDRKDG	100	S2276	S	P21333-2	12341657088	Isoform 2 of Filamin-A OS=Homo sapiens GN=FLNA - [FLNA_HUMAN]	FLNA	1.615	1	235	-0.153661	0.0370323	0.233372	-0.152879	-0.139644	0.437177	0.142911	1.99813	2.13672	1.84692	-0.00167159	0.00025039	0.0346701	-0.151989	0.0387039	0.235043	-0.151208	-0.139894	0.436927	0.142661	1.96346	2.10205	1.81225	FALSE	3.91897	FALSE	0.474425	2.02246e-05	0.593937	0.000233432	0.146564	1.95925	None	TRUE	TRUE	3	2
AEISSIRENK	1	PFKAEISSIRENKDR	100	S318	S	Q9P0K7	1548552661	Ankycorbin OS=Homo sapiens GN=RAI14 PE=1 SV=2 - [RAI14_HUMAN]|Isoform 4 of Ankycorbin OS=Homo sapiens GN=RAI14 - [RAI14_HUMAN]	RAI14	1.65	1	203	0.11046	0.177904	-0.115132	-0.207743	0.518984	0.594364	0.471325	-0.145856	0.0311786	-0.347693	-0.0017129	-0.00944673	-0.180146	0.112173	0.179617	-0.113419	-0.20603	0.52843	0.603811	0.480771	0.0342903	0.211325	-0.167547	FALSE	2.49482	FALSE	0.00571722	0.827696	0.0242581	0.84236	0.537671	0.0260226	None	FALSE	FALSE	2	2
AEIVHGDLSPR	1	EIVHGDLSPRCLILR	100	S884	S	O60566	713961568	Mitotic checkpoint serine/threonine-protein kinase BUB1 beta OS=Homo sapiens GN=BUB1B PE=1 SV=3 - [BUB1B_HUMAN]	BUB1B	1.66	0	400	0.254467	-0.0955576	0.169887	-0.422319	0.570097	0.746799	0.539665	0.983765	0.924805	0.625299	-0.0045683	0.0625611	0.735324	0.259035	-0.0909893	0.174456	-0.417751	0.507536	0.684238	0.477104	0.248441	0.189481	-0.110024	FALSE	13.1372	FALSE	0.0256996	0.527408	0.0720687	0.556837	0.556293	0.109299	None + Kinase	TRUE	TRUE	2	2
AEIYALNR	1	QRQRAEIYALNRVMT	100	Y40	Y	Q8N300	NA	Small vasohibin-binding protein OS=Homo sapiens GN=SVBP PE=1 SV=1 - [SVBP_HUMAN]	SVBP	2.415	0	67	-0.143381	0.0694523	0.0815685	-0.0187044	4.80199	4.75048	4.74293	2.37798	2.5392	1.40568	-0.0194972	0.110802	-0.783484	-0.123883	0.0889495	0.101066	0.000792808	4.69119	4.63968	4.63213	3.16146	3.32268	2.18916	FALSE	NA	FALSE	3.03594e-07	0.0133742	0.000167006	0.0220911	4.65433	2.8911	None	FALSE	NA	1	1
AELDDTPMR	1	AKAELDDTPMRGRQL	100	T355	T	P23246	4015840768	Splicing factor, proline- and glutamine-rich OS=Homo sapiens GN=SFPQ PE=1 SV=2 - [SFPQ_HUMAN]	SFPQ	1.24	0	369.5	-0.35214	-0.262961	0.357651	0.139948	0.00432378	0.084021	0.493722	2.7567	2.66096	2.43272	0.00917312	-0.0506004	-0.00160122	-0.361313	-0.272135	0.348478	0.130775	0.0549241	0.134621	0.544323	2.7583	2.66256	2.43433	FALSE	1.08192	FALSE	0.266196	6.95224e-05	0.388229	0.00047514	0.244623	2.61839	None	FALSE	FALSE	3	1
AELEEMEEVHPSDEEEEDATK	1	EMEEVHPSDEEEEDA	100	S667	S	P78559	1639867595	Microtubule-associated protein 1A OS=Homo sapiens GN=MAP1A PE=1 SV=6 - [MAP1A_HUMAN]	MAP1A	3.545	0	330.5	-0.362013	-0.979917	0.494043	0.385736	0.194471	0.246938	0.143616	1.97037	1.17392	0.619026	0.00859229	-0.0688636	0.0488233	-0.370605	-0.988509	0.485451	0.377144	0.263334	0.315801	0.212479	1.92155	1.1251	0.570202	FALSE	0.783058	FALSE	0.343396	0.0569038	0.468113	0.0754106	0.263872	1.20561	None	FALSE	FALSE	11	2
AELGMGDSTSQSPPIK	1	MGDSTSQSPPIKRSC	100	S267	S	Q9NR19	2.27142e+08	Acetyl-coenzyme A synthetase, cytoplasmic OS=Homo sapiens GN=ACSS2 PE=1 SV=1 - [ACSA_HUMAN]	ACSS2	1.895	0	145	-0.110751	-0.207677	-0.0713571	0.329091	0.574226	0.723952	0.42888	2.06672	2.26348	1.55185	0.00295083	0.0975804	-0.0741746	-0.113702	-0.210628	-0.074308	0.32614	0.476646	0.626372	0.3313	2.1409	2.33765	1.62603	FALSE	1.57652	FALSE	0.019586	0.00261954	0.0596177	0.00596181	0.478106	2.03486	None	FALSE	FALSE	2	1
AELGMGDSTSQSPPIKR	1	MGDSTSQSPPIKRSC	100	S267	S	Q9NR19	2.27142e+08	Acetyl-coenzyme A synthetase, cytoplasmic OS=Homo sapiens GN=ACSS2 PE=1 SV=1 - [ACSA_HUMAN]	ACSS2	2.975	1	260	0.110952	-0.101057	0.155006	-0.193826	0.0482024	-0.299851	0.196725	1.43784	0.731258	2.24955	0.00295083	0.0975804	-0.0741746	0.108001	-0.104008	0.152055	-0.196777	-0.049378	-0.397432	0.0991449	1.51201	0.805433	2.32372	FALSE	1.57652	FALSE	0.573128	0.0661957	0.681373	0.0858107	-0.115888	1.54706	None	FALSE	FALSE	2	2
AELLQSDENGIPSSPQK	1	DENGIPSSPQKVALT	100	S252	S	Q14542-3	41751636	Isoform 3 of Equilibrative nucleoside transporter 2 OS=Homo sapiens GN=SLC29A2 - [S29A2_HUMAN]	SLC29A2	4.34	0	400	-0.311526	-0.176039	0.415352	-0.0358503	0.835004	0.745106	0.634075	1.56348	1.22228	1.2212	-0.00512023	0.0432965	0.0599814	-0.306405	-0.170918	0.420472	-0.0307301	0.791707	0.70181	0.590778	1.5035	1.16229	1.16122	FALSE	0.999745	FALSE	0.014841	0.00120922	0.0487225	0.00334029	0.694765	1.27567	None	FALSE	FALSE	3	1
AELVCLNNTEISENSSDLSQK	1	ELVCLNNTEISENSS	98.8	T472	T	Q9P0K7	1548552661	Ankycorbin OS=Homo sapiens GN=RAI14 PE=1 SV=2 - [RAI14_HUMAN]|Isoform 4 of Ankycorbin OS=Homo sapiens GN=RAI14 - [RAI14_HUMAN]	RAI14	1.98	0	400	-1.52759	-0.0528949	0.834191	-0.141962	-0.0182517	-0.0945391	-1.25823	1.95372	1.82608	1.11103	-0.0017129	-0.00944673	-0.180146	-1.52587	-0.051182	0.835904	-0.140249	-0.00880498	-0.0850923	-1.24878	2.13386	2.00622	1.29118	TRUE	1	FALSE	0.733734	0.0179394	0.812026	0.0282032	-0.44756	1.81042	None	FALSE	FALSE	4	1
AELVLIDEDDEKSLR	1	IDEDDEKSLREKTVT	100	S318	S	Q8IXS6	1125916421	Paralemmin-2 OS=Homo sapiens GN=PALM2 PE=1 SV=3 - [PALM2_HUMAN]|Isoform 2 of Paralemmin-2 OS=Homo sapiens GN=PALM2 - [PALM2_HUMAN]	PALM2	3.88	1	150.5	-0.16545	-0.562499	0.254543	0.308319	-0.433459	-0.421051	-0.506687	1.59188	1.43715	0.961835	-0.0161177	-0.122574	-0.52703	-0.149333	-0.546382	0.270661	0.324437	-0.310884	-0.298477	-0.384113	2.11891	1.96418	1.48886	FALSE	NA	FALSE	0.229806	0.00114444	0.347562	0.00321369	-0.331158	1.85732	None	FALSE	NA	6	2
AELYQHLK	1	VNNRAELYQHLKEEN	100	Y585	Y	Q9NVM9-2	5.5829e+08	Isoform 2 of Protein asunder homolog OS=Homo sapiens GN=ASUN - [ASUN_HUMAN]	ASUN	2.885	0	306.5	-0.122335	0.378405	0.0313937	-0.397073	4.99068	5.12892	4.99828	1.94088	1.59595	-0.972733	-0.0123938	0.000788952	-0.32461	-0.109942	0.390799	0.0437875	-0.384679	4.9899	5.12813	4.9975	2.26549	1.92056	-0.648122	TRUE	1.66219	FALSE	2.67146e-05	0.322577	0.000790605	0.354094	5.03851	1.17931	None	FALSE	FALSE	1	2
AENALLQDSEKK	1	ENALLQDSEKKRSHS	100	S1028	S	Q9H792	3.03418e+08	Pseudopodium-enriched atypical kinase 1 OS=Homo sapiens GN=PEAK1 PE=1 SV=4 - [PEAK1_HUMAN]	PEAK1	2.26	1	120	-0.0744352	-0.142607	0.453174	-0.367069	1.9896	2.15318	2.08625	3.13362	2.66586	2.60248	-0.00393123	-0.00614606	-0.0674489	-0.0705039	-0.138675	0.457105	-0.363138	1.99574	2.15933	2.0924	3.20107	2.7333	2.66993	FALSE	2.49482	FALSE	0.000682411	8.44572e-05	0.00552123	0.000533285	2.08249	2.8681	None	FALSE	FALSE	3	2
AENGERSDLEEDNER	1	RAENGERSDLEEDNE	100	S381	S	Q8WU90	1538637760	Zinc finger CCCH domain-containing protein 15 OS=Homo sapiens GN=ZC3H15 PE=1 SV=1 - [ZC3HF_HUMAN]	ZC3H15	2.695	1	400	-0.568713	-0.883512	0.442831	0.439787	0.306137	-0.327375	0.0474555	1.56468	0.957244	0.729272	0.00340961	0.00558654	-0.0848703	-0.572123	-0.886921	0.439421	0.436378	0.300551	-0.332962	0.041869	1.64955	1.04211	0.814142	FALSE	0.980602	FALSE	0.719638	0.0273168	0.801494	0.040193	0.0031526	1.1686	None	FALSE	FALSE	7	2
AENNSEVGASGYGVPGPTWDR	1	ALKAENNSEVGASGY	99.5	S125	S	Q08211	3963276800	ATP-dependent RNA helicase A OS=Homo sapiens GN=DHX9 PE=1 SV=4 - [DHX9_HUMAN]	DHX9	1.72	0	400	-0.501593	-0.546089	0.497595	0.259352	0.620112	0.783185	0.931186	1.17353	1.11388	0.753236	0.000533347	-0.00515537	-0.0260475	-0.502127	-0.546622	0.497062	0.258819	0.625268	0.78834	0.936341	1.19958	1.13993	0.779284	FALSE	0.963641	FALSE	0.042411	0.0175693	0.102951	0.0277031	0.783316	1.0396	None	FALSE	FALSE	3	1
AENYDIPSADR	1	AENYDIPSADRHKSK	100	S837	S	P22314-2	6712190464	Isoform 2 of Ubiquitin-like modifier-activating enzyme 1 OS=Homo sapiens GN=UBA1 - [UBA1_HUMAN]	UBA1	1.45	0	330	-0.223105	-0.44165	0.497162	-0.00642828	0.532755	0.476607	0.628739	1.88028	1.83936	1.8815	-0.00185231	-0.0264925	-0.0145337	-0.221253	-0.439798	0.499014	-0.00457597	0.559247	0.503099	0.655232	1.89481	1.85389	1.89603	TRUE	1.38927	FALSE	0.0519797	0.00234284	0.118925	0.00547078	0.572526	1.88158	None + Ubiquitin and UBL	FALSE	FALSE	3	1
AEPAAPPAAPSTPAPPPAVPK	1	APPAAPSTPAPPPAV	100	T517	T	P48634	452417056	Protein PRRC2A OS=Homo sapiens GN=PRRC2A PE=1 SV=3 - [PRC2A_HUMAN]	PRRC2A	3.74	0	376	-0.0636023	-0.281639	0.0163569	-0.078519	0.494897	0.65793	0.444996	2.52486	2.79423	2.62235	-0.00601393	0.0243421	-0.10393	-0.0575884	-0.275625	0.0223709	-0.072505	0.470555	0.633588	0.420653	2.62879	2.89816	2.72628	FALSE	1.89589	FALSE	0.00135153	5.44903e-06	0.00871568	0.000128699	0.508265	2.75108	None	FALSE	FALSE	1	1
AEPASPDSPK	1	AEPASPDSPKGSSET	100	S22	S	P11474-2	80337252	Isoform 2 of Steroid hormone receptor ERR1 OS=Homo sapiens GN=ESRRA - [ERR1_HUMAN]	ESRRA	1.97	0	207	-0.213624	0.0111957	-0.0924134	0.25325	0.224065	0.6861	-0.117445	-0.448829	-0.69809	-1.49796	-0.0402358	0.111393	0.0127901	-0.173388	0.0514316	-0.0521776	0.293486	0.112672	0.574707	-0.228838	-0.461619	-0.71088	-1.51075	FALSE	1.99605	FALSE	0.663215	0.0884808	0.758023	0.11056	0.152847	-0.894418	None + Transcription factor	FALSE	FALSE	2	1
AEPASPDSPK	1	YIKAEPASPDSPKGS	100	S19	S	P11474-2	80337252	Isoform 2 of Steroid hormone receptor ERR1 OS=Homo sapiens GN=ESRRA - [ERR1_HUMAN]	ESRRA	1.93	0	252	-0.424368	-0.0698244	-0.00129553	0.381813	0.161227	0.548522	0.0744479	-0.182339	-0.631986	-0.79563	-0.0402358	0.111393	0.0127901	-0.384132	-0.0295885	0.0389403	0.422049	0.0498331	0.437129	-0.0369456	-0.195129	-0.644776	-0.80842	FALSE	2.2057	TRUE	0.558156	0.0771528	0.66829	0.0982244	0.150005	-0.549442	None + Transcription factor	FALSE	NA	2	1
AEPGDEALSPASR	1	EPGDEALSPASRDIT	100	S1006	S	Q9BYK8	5.37721e+08	Helicase with zinc finger domain 2 OS=Homo sapiens GN=HELZ2 PE=1 SV=6 - [HELZ2_HUMAN]	HELZ2	1.935	0	323	-0.423282	-0.0488806	0.246359	0.136702	0.806373	1.15822	0.967145	3.33173	3.24411	3.24716	0.0169066	-0.0338204	0.230163	-0.440189	-0.0657873	0.229452	0.119796	0.840194	1.19204	1.00097	3.10157	3.01395	3.017	FALSE	1.58656	FALSE	0.00219177	0.000155461	0.0122419	0.000791007	1.01107	3.04417	None	FALSE	FALSE	3	1
AEPQPLSPASSSYSVSSPR	1	KAEPQPLSPASSSYS	100	S94	S	P18850	5.63281e+08	Cyclic AMP-dependent transcription factor ATF-6 alpha OS=Homo sapiens GN=ATF6 PE=1 SV=3 - [ATF6A_HUMAN]	ATF6	2.72	0	256	-0.402823	-0.0697921	0.299335	0.0844332	3.71109	2.94568	3.23068	0.943631	0.980654	0.267479	0.00418334	-0.0162674	-1.40716	-0.407007	-0.0739754	0.295152	0.0802498	3.72736	2.96195	3.24695	2.35079	2.38782	1.67464	FALSE	7.27263	FALSE	0.000391635	0.00224171	0.00381489	0.00530429	3.31209	2.13775	None + Transcription factor	FALSE	TRUE	1	1
AEPSEVDMNSPK	1	PSEVDMNSPKSKKAK	100	S71	S	Q9NR30	2217039104	Nucleolar RNA helicase 2 OS=Homo sapiens GN=DDX21 PE=1 SV=5 - [DDX21_HUMAN]	DDX21	1.675	0	303.5	-0.1288	-0.324709	0.242466	0.116792	-0.508994	0.0710223	0.132173	2.74147	2.7362	1.82251	-0.00226228	0.0451247	0.0120277	-0.126537	-0.322447	0.244728	0.119054	-0.554119	0.0258976	0.0870482	2.72944	2.72417	1.81049	FALSE	1.0709	FALSE	0.632239	0.007338	0.731652	0.0134981	-0.147058	2.42137	None	FALSE	FALSE	3	1
AEPSPQSWSSLWK	1	GDEKAEPSPQSWSSL	100	S4136	S	Q8WXH0	2079413952	Nesprin-2 OS=Homo sapiens GN=SYNE2 PE=1 SV=3 - [SYNE2_HUMAN]	SYNE2	2.15	0	351	0.230756	-0.450922	-0.0503964	0.175434	1.04395	0.821707	1.23492	1.50359	3.17415	3.00481	0.00239924	0.00605139	-0.0908026	0.228356	-0.453321	-0.0527957	0.173035	1.0379	0.815656	1.22887	1.59439	3.26495	3.09562	FALSE	1.07753	FALSE	0.00299583	0.029003	0.0152795	0.0423255	1.02748	2.65165	None	FALSE	FALSE	1	1
AEPSPSPR	1	TGIRAEPSPSPRITR	100	S168	S	P26358-2	8.5076e+08	Isoform 2 of DNA (cytosine-5)-methyltransferase 1 OS=Homo sapiens GN=DNMT1 - [DNMT1_HUMAN]	DNMT1	1.48	0	43	-1.24299	0.463066	-0.476665	0.565985	-1.32781	-0.127747	-0.476665	2.3053	2.37908	1.70618	-0.00408014	-0.0489924	-0.409573	-1.23891	0.467146	-0.472585	0.570065	-1.27882	-0.0787551	-0.427673	2.71487	2.78865	2.11576	FALSE	5.34541	FALSE	0.477804	0.00386283	0.597069	0.00806364	-0.595083	2.53976	None	FALSE	TRUE	1	1
AEPYETSQGK	1	KAEPYETSQGKGTPR	100	S73	S	Q86UE8-2	108542864	Isoform 2 of Serine/threonine-protein kinase tousled-like 2 OS=Homo sapiens GN=TLK2 - [TLK2_HUMAN]	TLK2	1.46	0	74	-0.745609	0.264891	-0.802797	0.703811	-0.750388	-0.506498	-0.924909	1.20463	1.62634	0.672011	0.00300947	-0.0462694	0.0920781	-0.748618	0.261882	-0.805806	0.700801	-0.704119	-0.460229	-0.878639	1.11255	1.53426	0.579933	FALSE	31.5914	FALSE	0.254265	0.0469564	0.375399	0.0640466	-0.680996	1.07558	None + Kinase	FALSE	TRUE	2	1
AEPYVASEYK	1	KAEPYVASEYKTVHE	100	S927	S	Q9BZ29-3	205222784	Isoform 3 of Dedicator of cytokinesis protein 9 OS=Homo sapiens GN=DOCK9 - [DOCK9_HUMAN]	DOCK9	1.6	0	108	-0.103749	-0.352406	-0.243444	0.527456	0.944814	0.89689	1.08954	0.714026	1.11654	0.835698	0.00815913	0.0321877	-0.042749	-0.111908	-0.360565	-0.251603	0.519297	0.912626	0.864702	1.05735	0.756775	1.15929	0.878447	FALSE	5.12215	FALSE	0.011557	0.00926775	0.0406071	0.0163446	0.944892	0.931504	None	FALSE	TRUE	2	1
AEQESGLYR	1	AEQESGLYRYRSRNS	100	Y3553	Y	Q9NU22	5120856213	Midasin OS=Homo sapiens GN=MDN1 PE=1 SV=2 - [MDN1_HUMAN]	MDN1	2.88	0	198	-0.287931	0.0904704	-0.0756469	0.223163	2.89621	2.77084	2.83653	0.546811	0.506137	-0.464693	0.000231089	0.0176509	0.01763	-0.288162	0.0902394	-0.075878	0.222932	2.87856	2.75319	2.81888	0.529181	0.488507	-0.482323	FALSE	1.66219	FALSE	3.81261e-05	0.629272	0.000952806	0.65494	2.81687	0.178455	None	FALSE	FALSE	2	1
AEQGSEEEGEGEEEEEEGGESK	1	AKKAEQGSEEEGEGE	100	S228	S	Q8NE71	2320829909	ATP-binding cassette sub-family F member 1 OS=Homo sapiens GN=ABCF1 PE=1 SV=2 - [ABCF1_HUMAN]	ABCF1	2.97	0	400	-0.723874	-1.39977	0.23543	0.87836	0.56674	-0.0358056	0.184191	3.14566	1.50232	0.735659	0.0123484	0.00181228	0.045754	-0.736223	-1.41212	0.223082	0.866012	0.564927	-0.0376179	0.182378	3.09991	1.45656	0.689905	FALSE	NA	FALSE	0.405366	0.0842942	0.529498	0.105967	0.236563	1.74879	None	FALSE	NA	12	1
AEQLASVQYTLPK	1	EQLASVQYTLPKTAG	99.7	Y588	Y	Q07157	924562752	Tight junction protein ZO-1 OS=Homo sapiens GN=TJP1 PE=1 SV=3 - [ZO1_HUMAN]|Isoform Short of Tight junction protein ZO-1 OS=Homo sapiens GN=TJP1 - [ZO1_HUMAN]	TJP1	3.37	0	400	-0.204496	0.0972169	0.204038	-0.135218	3.32272	3.21124	3.35489	1.31726	0.552005	0.21545	6.59077e-05	-0.000832447	0.114397	-0.204562	0.097151	0.203972	-0.135284	3.32355	3.21207	3.35573	1.20286	0.437608	0.101053	FALSE	4.70491	FALSE	4.89438e-06	0.205526	0.000377361	0.234452	3.29712	0.580507	None	FALSE	TRUE	1	1
AEQLVLSGADSDEDTSR	1	LVLSGADSDEDTSRA	100	S272	S	O75128-2	3.94108e+08	Isoform 2 of Protein cordon-bleu OS=Homo sapiens GN=COBL - [COBL_HUMAN]	COBL	3.19	0	400	-0.318467	-0.767864	0.332539	0.433678	-0.0678494	-0.197205	-0.052744	0.558146	0.163446	0.0395035	0.00526986	-0.0237944	-0.389974	-0.323736	-0.773134	0.327269	0.428408	-0.0440551	-0.173411	-0.0289496	0.94812	0.55342	0.429477	FALSE	0.993754	FALSE	0.991879	0.0802758	0.994429	0.101588	-0.0821386	0.643673	None	FALSE	FALSE	5	1
AEQMHQSFVAETSQR	1	KAEQMHQSFVAETSQ	100	S876	S	P49454	1213097003	Centromere protein F OS=Homo sapiens GN=CENPF PE=1 SV=2 - [CENPF_HUMAN]	CENPF	2.93	0	400	0.107837	-0.0184933	-0.110414	0.00143799	0.5683	0.57501	0.686067	2.83977	3.00162	3.09636	-0.0026368	0.0563408	1.28686	0.110473	-0.0158565	-0.107777	0.00407479	0.511959	0.518669	0.629726	1.5529	1.71475	1.8095	FALSE	8.947	FALSE	0.000227184	0.000133826	0.00271301	0.000717423	0.553451	1.69238	None	TRUE	TRUE	2	2
AESAPLPVSADDTPEVLNR	1	LPVSADDTPEVLNRA	100	T51	T	O95674	1.37976e+08	Phosphatidate cytidylyltransferase 2 OS=Homo sapiens GN=CDS2 PE=1 SV=1 - [CDS2_HUMAN]	CDS2	3.53	0	400	-0.677381	-0.81096	0.525893	0.448767	0.191755	0.957149	1.26088	5.19403	4.10488	4.16875	0.0216464	-0.00548961	0.357996	-0.699028	-0.832607	0.504247	0.427121	0.197244	0.962639	1.26637	4.83603	3.74689	3.81075	FALSE	1.66055	FALSE	0.101643	0.000435619	0.19156	0.00161897	0.808752	4.13122	None	FALSE	FALSE	4	1
AESCGSFDETESEESSK	1	PKAESCGSFDETESE	100	S116	S	Q9Y343-2	4.53429e+07	Isoform 2 of Sorting nexin-24 OS=Homo sapiens GN=SNX24 - [SNX24_HUMAN]	SNX24	2.04	0	400	-0.359022	-0.934196	0.562188	0.287432	0.965239	0.0268451	0.878154	2.17748	1.85453	1.62678	-0.00114098	0.128603	-0.070357	-0.357881	-0.933055	0.563329	0.288573	0.836637	-0.101757	0.749551	2.24783	1.92489	1.69714	FALSE	1.3564	FALSE	0.236982	0.00445835	0.355791	0.00903077	0.49481	1.95662	None	FALSE	FALSE	6	1
AESDLDYIQYR	1	KAESDLDYIQYRLEY	100	Y21	Y	Q8WVK7	6.43714e+07	Spindle and kinetochore-associated protein 2 OS=Homo sapiens GN=SKA2 PE=1 SV=1 - [SKA2_HUMAN]	SKA2	3.9	0	400	-0.738323	-0.700485	0.547822	0.404164	5.50487	5.16089	5.60909	2.63615	2.28985	1.32229	-0.0143882	-0.0889483	0.0476403	-0.723935	-0.686096	0.56221	0.418552	5.59382	5.24984	5.69804	2.58851	2.24221	1.27465	TRUE	1.66219	FALSE	0.000142812	0.0117676	0.00204044	0.0198696	5.5139	2.03512	None	TRUE	FALSE	3	1
AESGDSLGSEDR	1	PRAESGDSLGSEDRD	100	S624	S	Q9NQW6-2	1012971285	Isoform 2 of Anillin OS=Homo sapiens GN=ANLN - [ANLN_HUMAN]	ANLN	1.84	0	262.5	-0.432058	-0.513257	0.259115	0.50538	0.124833	0.502412	0.732594	4.42826	4.16352	3.93098	0.00218207	0.000550826	1.30576	-0.43424	-0.515439	0.256933	0.503198	0.124282	0.501861	0.732043	3.12251	2.85777	2.62522	FALSE	1.3564	FALSE	0.166959	0.000284953	0.27574	0.00120404	0.452729	2.8685	None	FALSE	FALSE	4	1
AESGDSLGSEDR	1	TRVPRAESGDSLGSE	100	S621	S	Q9NQW6-2	1012971285	Isoform 2 of Anillin OS=Homo sapiens GN=ANLN - [ANLN_HUMAN]	ANLN	1.62	0	400	-1.07372	-0.988279	0.67984	0.530321	1.58459	1.16596	1.26329	3.86902	3.35527	3.11678	0.00218207	0.000550826	1.30576	-1.0759	-0.990461	0.677658	0.528139	1.58404	1.16541	1.26274	2.56326	2.04952	1.81102	FALSE	1.90165	FALSE	0.0422687	0.00983604	0.102714	0.0171424	1.33739	2.14127	None	FALSE	FALSE	4	1
AESGDSLGSEDRDLLYSIDAYR	1	PRAESGDSLGSEDRD	99.4	S624	S	Q9NQW6-2	1012971285	Isoform 2 of Anillin OS=Homo sapiens GN=ANLN - [ANLN_HUMAN]	ANLN	3.425	1	400	-0.432393	-0.3885	0.230534	0.567623	2.47399	2.12858	2.42892	3.83496	4.2413	3.95881	0.00218207	0.000550826	1.30576	-0.434575	-0.390682	0.228352	0.565441	2.47344	2.12803	2.42837	2.5292	2.93554	2.65306	FALSE	1.3564	FALSE	0.00084949	0.000410633	0.00639418	0.00154999	2.34328	2.70593	None	FALSE	FALSE	6	2
AESGDSLGSEDRDLLYSIDAYR	1	TRVPRAESGDSLGSE	99.4	S621	S	Q9NQW6-2	1012971285	Isoform 2 of Anillin OS=Homo sapiens GN=ANLN - [ANLN_HUMAN]	ANLN	4.04	1	70	-0.135	-0.563381	0.233111	0.307136	3.09217	2.3691	2.56286	4.54199	5.02318	4.74207	0.00218207	0.000550826	1.30576	-0.137182	-0.565563	0.230929	0.304954	3.09162	2.36855	2.56231	3.23624	3.71742	3.43631	FALSE	1.90165	FALSE	0.000375672	3.41016e-05	0.00372057	0.000312721	2.67416	3.46332	None	FALSE	FALSE	6	2
AESISEEADSEPGR	1	KLKAESISEEADSEP	100	S1788	S	Q9NSI6-3	20784830	Isoform C of Bromodomain and WD repeat-containing protein 1 OS=Homo sapiens GN=BRWD1 - [BRWD1_HUMAN]	BRWD1	1.91	0	400	-0.504483	-0.280823	0.405541	0.198345	1.18327	0.593749	0.731291	0.225094	-0.200602	-0.116442	0.0551487	0.0656302	-0.0593575	-0.559632	-0.335972	0.350392	0.143196	1.11764	0.528119	0.665661	0.284452	-0.141244	-0.0570849	FALSE	0.957539	FALSE	0.025036	0.624597	0.0706757	0.650497	0.770472	0.0287076	None + Ubiquitin and UBL	FALSE	FALSE	5	1
AESISEEADSEPGR	1	SISEEADSEPGRSGG	100	S1793	S	Q9NSI6-3	20784830	Isoform C of Bromodomain and WD repeat-containing protein 1 OS=Homo sapiens GN=BRWD1 - [BRWD1_HUMAN]	BRWD1	2.3	0	400	-0.432799	-0.809119	0.471473	0.380644	-0.599626	-1.10396	-1.11967	0.347931	-0.383726	-0.911949	0.0551487	0.0656302	-0.0593575	-0.487948	-0.864268	0.416324	0.325495	-0.665256	-1.16959	-1.1853	0.407288	-0.324369	-0.852592	FALSE	1.3564	FALSE	0.067805	0.838386	0.143224	0.852349	-1.00672	-0.256557	None + Ubiquitin and UBL	FALSE	FALSE	5	1
AESLDDQMLSR	1	ANGLRAESLDDQMLS	100	S721	S	Q6ZV73-2	13447149	Isoform 2 of FYVE, RhoGEF and PH domain-containing protein 6 OS=Homo sapiens GN=FGD6 - [FGD6_HUMAN]	FGD6	1.385	0	400	0.0356921	-0.699053	0.294105	0.179959	2.64428	2.50011	2.40694	3.08034	3.02341	2.79789	-0.00618248	-0.114756	-0.135427	0.0418746	-0.692871	0.300287	0.186141	2.75904	2.61486	2.5217	3.21576	3.15884	2.93332	FALSE	1.90165	FALSE	0.000631763	0.000251865	0.0052586	0.00110316	2.63187	3.10264	None	FALSE	FALSE	3	1
AESMLQQADK	1	DDLKRAESMLQQADK	100	S339	S	P13797	6615920469	Plastin-3 OS=Homo sapiens GN=PLS3 PE=1 SV=4 - [PLST_HUMAN]	PLS3	1.625	0	269.5	-0.139332	-0.240497	0.130117	0.203169	0.873394	0.987022	0.942271	1.62905	1.32432	0.974244	-0.000395223	0.000538877	-0.0562291	-0.138937	-0.240102	0.130513	0.203564	0.872855	0.986483	0.941732	1.68528	1.38055	1.03047	FALSE	1.79208	FALSE	0.00172445	0.00624775	0.0103824	0.0118272	0.93369	1.36543	None	FALSE	FALSE	2	1
AESPEEVACR	1	PMDQRAESPEEVACR	100	S1395	S	Q7Z6Z7-2	1455656789	Isoform 2 of E3 ubiquitin-protein ligase HUWE1 OS=Homo sapiens GN=HUWE1 - [HUWE1_HUMAN]	HUWE1	1.6	0	110	-0.292946	-0.156992	-0.0810522	0.446026	0.409354	0.15511	0.266898	1.67532	1.53766	1.27194	-0.0083601	-0.00759768	-0.0653103	-0.284586	-0.148632	-0.0726921	0.454386	0.416952	0.162708	0.274495	1.74064	1.60297	1.33725	FALSE	0.95203	FALSE	0.167546	0.000567258	0.276484	0.00194465	0.284718	1.56029	None + Ubiquitin and UBL	FALSE	FALSE	3	1
AESPEEVACRK	1	PMDQRAESPEEVACR	100	S1395	S	Q7Z6Z7-2	1455656789	Isoform 2 of E3 ubiquitin-protein ligase HUWE1 OS=Homo sapiens GN=HUWE1 - [HUWE1_HUMAN]	HUWE1	2.05	1	400	-0.1454	-0.202341	0.118503	0.190456	-0.0749396	-0.763114	0.0309625	-0.0877573	1.74602	0.885168	-0.0083601	-0.00759768	-0.0653103	-0.13704	-0.193981	0.126863	0.198816	-0.0673419	-0.755516	0.0385601	-0.0224471	1.81133	0.950478	FALSE	0.95203	FALSE	0.411475	0.223673	0.535137	0.253219	-0.261433	0.913121	None + Ubiquitin and UBL	FALSE	FALSE	3	2
AESPESSAIESTQSTPQK	1	RAQQRAESPESSAIE	100	S1358	S	Q9NTI5	2137534123	Sister chromatid cohesion protein PDS5 homolog B OS=Homo sapiens GN=PDS5B PE=1 SV=1 - [PDS5B_HUMAN]	PDS5B	4.36	0	373	-0.165584	-0.493276	0.202117	0.342202	0.874818	0.340771	0.575066	-0.13878	0.0497602	-0.740764	-8.24989e-06	-0.0296866	-0.041259	-0.165576	-0.493268	0.202126	0.34221	0.904504	0.370457	0.604752	-0.0975215	0.0910192	-0.699505	FALSE	0.960413	FALSE	0.0433138	0.531975	0.104441	0.561315	0.626571	-0.235336	None	FALSE	FALSE	3	1
AESPESSAIESTQSTPQK	2	AIESTQSTPQKGRGR	99.3	T1370	T	Q9NTI5	2137534123	Sister chromatid cohesion protein PDS5 homolog B OS=Homo sapiens GN=PDS5B PE=1 SV=1 - [PDS5B_HUMAN]	PDS5B	1.44	0	400	-0.48096	-0.512936	0.426907	0.299277	0.324016	-0.114257	0.173915	2.50713	2.50439	2.3182	-8.24989e-06	-0.0296866	-0.041259	-0.480952	-0.512927	0.426916	0.299285	0.353703	-0.0845708	0.203602	2.54839	2.54565	2.35946	FALSE	1.10563	FALSE	0.465578	0.00131668	0.585862	0.00355034	0.157578	2.4845	None	FALSE	FALSE	3	1
AESPESSAIESTQSTPQK	2	RAQQRAESPESSAIE	100	S1358	S	Q9NTI5	2137534123	Sister chromatid cohesion protein PDS5 homolog B OS=Homo sapiens GN=PDS5B PE=1 SV=1 - [PDS5B_HUMAN]	PDS5B	1.44	0	400	-0.48096	-0.512936	0.426907	0.299277	0.324016	-0.114257	0.173915	2.50713	2.50439	2.3182	-8.24989e-06	-0.0296866	-0.041259	-0.480952	-0.512927	0.426916	0.299285	0.353703	-0.0845708	0.203602	2.54839	2.54565	2.35946	FALSE	0.960413	FALSE	0.465578	0.00131668	0.585862	0.00355034	0.157578	2.4845	None	FALSE	FALSE	3	1
AESPSPAPPPGLR	1	GGLPRAESPSPAPPP	100	S308	S	Q9BUA3	1.17748e+08	Uncharacterized protein C11orf84 OS=Homo sapiens GN=C11orf84 PE=1 SV=3 - [CK084_HUMAN]	C11orf84	1.93	0	99	-0.112182	0.0564748	0.0347546	-0.0120925	0.302244	0.301035	-0.0595368	0.624446	0.24576	0.262031	0.00873339	-0.106956	-0.292392	-0.120915	0.0477414	0.0260212	-0.0208259	0.409201	0.407991	0.0474194	0.916837	0.538152	0.554422	FALSE	NA	FALSE	0.1159	0.0229889	0.210555	0.0347447	0.288204	0.669804	None	FALSE	NA	1	1
AESSEDETSSPAPSK	1	YRGKAESSEDETSSP	97.8	S145	S	Q96NA2-2	2.96263e+06	Isoform 2 of Rab-interacting lysosomal protein OS=Homo sapiens GN=RILP - [RILP_HUMAN]	RILP	1.61	0	400	-0.0487552	-0.390264	0.0679649	0.289248	0.0228523	0.256099	0.0254137	-0.778108	-1.13908	-0.923056	-0.0182898	-0.000840453	-0.100871	-0.0304654	-0.371974	0.0862547	0.307537	0.0236928	0.25694	0.0262542	-0.677236	-1.03821	-0.822185	FALSE	0.951528	FALSE	0.549607	0.00507112	0.661051	0.00999106	0.102296	-0.845878	None	FALSE	FALSE	4	1
AESSQAQSCMSPPQK	1	SQAQSCMSPPQKHAL	99.75	S782	S	Q9NRE2-2	33111790	Isoform 2 of Teashirt homolog 2 OS=Homo sapiens GN=TSHZ2 - [TSH2_HUMAN]	TSHZ2	2.265	0	400	-0.161263	0.0310018	-0.0314074	0.144792	1.14037	0.831562	1.25861	2.58746	2.80945	2.54058	-0.00688205	-0.00535316	0.148931	-0.154381	0.0378838	-0.0245253	0.151674	1.14573	0.836915	1.26396	2.43853	2.66052	2.39164	FALSE	1.09437	FALSE	0.00473624	1.46296e-05	0.0212424	0.000200579	1.0822	2.4969	None + Transcription factor	FALSE	FALSE	1	1
AESSSGGGTVPSSAGILEQGPSPGDGSPPKPK	1	GPSPGDGSPPKPKDP	100	S575	S	Q68EM7	1022018827	Rho GTPase-activating protein 17 OS=Homo sapiens GN=ARHGAP17 PE=1 SV=1 - [RHG17_HUMAN]	ARHGAP17	4.245	0	79	0.0456201	-0.668145	0.0196676	0.405809	0.29489	-0.259595	0.0301095	0.700267	0.739229	0.514799	-0.00215608	-0.00440027	-0.194438	0.0477762	-0.665989	0.0218237	0.407965	0.29929	-0.255194	0.0345098	0.894705	0.933667	0.709237	FALSE	1.83774	FALSE	0.801036	0.0236613	0.862026	0.0355905	0.0262018	0.84587	None	FALSE	FALSE	3	2
AESTESIGSSEK	1	ESTESIGSSEKTEKK	100	S402	S	Q9BZI7-2	2.78117e+08	Isoform 2 of Regulator of nonsense transcripts 3B OS=Homo sapiens GN=UPF3B - [REN3B_HUMAN]	UPF3B	1.95	0	356	-0.238205	-0.30418	0.334571	0.0701676	-0.300918	0.180177	0.452989	3.35752	3.5441	2.78509	-0.0170417	-0.0517534	-0.137495	-0.221163	-0.287139	0.351613	0.0872093	-0.249164	0.23193	0.504742	3.49502	3.68159	2.92258	FALSE	1.3564	FALSE	0.537704	0.000434386	0.650407	0.0016152	0.162503	3.3664	None	FALSE	FALSE	3	1
AETFGGFDSHQMNASK	1	DSHQMNASKGGEKEE	100	S2459	S	Q12802-4	1123111819	Isoform 3 of A-kinase anchor protein 13 OS=Homo sapiens GN=AKAP13 - [AKP13_HUMAN]	AKAP13	3.75	0	400	-0.345775	0.161005	0.124655	0.00691141	-0.533571	0.27911	-0.077286	2.79938	2.67712	2.06903	-0.0103116	0.00919764	-0.0992505	-0.335463	0.171317	0.134966	0.0172231	-0.542768	0.269912	-0.0864836	2.89863	2.77637	2.16829	FALSE	1.24344	FALSE	0.68635	0.00181805	0.776071	0.00452252	-0.11978	2.61443	None	FALSE	FALSE	2	2
AETNSRVSGVDGYETEGIR	1	AETNSRVSGVDGYET	100	S271	S	Q14566	2910575317	DNA replication licensing factor MCM6 OS=Homo sapiens GN=MCM6 PE=1 SV=1 - [MCM6_HUMAN]	MCM6	3.85	1	400	-0.0328471	-0.169632	0.32105	-0.177552	-0.150021	0.0463522	-0.0497068	1.37348	1.88525	1.71033	0.000828326	-0.0141802	-0.405491	-0.0336754	-0.170461	0.320222	-0.17838	-0.135841	0.0605324	-0.0355266	1.77897	2.29074	2.11582	FALSE	1.3564	FALSE	0.876786	0.000331566	0.916769	0.00133479	-0.0369451	2.06185	None	TRUE	FALSE	4	2
AETPHGAEEECK	1	ESQHKAETPHGAEEE	100	T216	T	Q9Y6A5	2143307179	Transforming acidic coiled-coil-containing protein 3 OS=Homo sapiens GN=TACC3 PE=1 SV=1 - [TACC3_HUMAN]	TACC3	2.285	0	230	-0.24067	-0.246885	0.169016	0.246885	0.978162	1.02853	1.4007	4.06057	4.43577	2.62908	-0.0103864	0.0246915	1.4112	-0.230283	-0.236498	0.179402	0.257271	0.95347	1.00384	1.37601	2.64937	3.02457	1.21788	FALSE	7.60025	FALSE	0.00220122	0.04593	0.0122763	0.0628302	1.11111	2.29727	None	TRUE	TRUE	4	2
AETPHGAEEECKAETPHGAEEECR	1	EEECKAETPHGAEEE	100	T228	T	Q9Y6A5	2143307179	Transforming acidic coiled-coil-containing protein 3 OS=Homo sapiens GN=TACC3 PE=1 SV=1 - [TACC3_HUMAN]	TACC3	6.93	1	223	-0.0973714	0.149281	0.33035	-0.516778	-0.205465	0.399861	0.867109	4.2187	4.12156	4.03719	-0.0103864	0.0246915	1.4112	-0.086985	0.159667	0.340736	-0.506392	-0.230157	0.37517	0.842418	2.8075	2.71035	2.62599	FALSE	5.4765	FALSE	0.393338	0.00032269	0.518107	0.00131036	0.329144	2.71461	None	TRUE	TRUE	8	4
AETPHGAEEECR	1	EEECKAETPHGAEEE	100	T228	T	Q9Y6A5	2143307179	Transforming acidic coiled-coil-containing protein 3 OS=Homo sapiens GN=TACC3 PE=1 SV=1 - [TACC3_HUMAN]	TACC3	0.98	0	373	-0.927817	-0.0880041	0.916815	-0.631332	0.942153	0.653631	0.712849	4.56862	4.91428	3.37973	-0.0103864	0.0246915	1.4112	-0.917431	-0.0776177	0.927202	-0.620945	0.917461	0.628939	0.688158	3.15742	3.50307	1.96853	FALSE	5.4765	FALSE	0.106561	0.00581392	0.198164	0.0111553	0.744853	2.87634	None	TRUE	TRUE	4	2
AETPPLPIPPPPPDIQPLER	1	SLNERAETPPLPIPP	100	T451	T	Q8IX15	NA	Homeobox and leucine zipper protein Homez OS=Homo sapiens GN=HOMEZ PE=1 SV=2 - [HOMEZ_HUMAN]	HOMEZ	3.105	0	400	-0.223201	-2.15226	0.974877	-0.0695987	0.998925	-0.791937	0.445099	1.0339	0.216174	0.495194	-0.0592631	-0.105188	-0.652157	-0.163938	-2.09299	1.03414	-0.0103356	1.10411	-0.68675	0.550286	1.68605	0.86833	1.14735	FALSE	1.68639	FALSE	0.486296	0.0947694	0.60451	0.117507	0.32255	1.23391	None + Transcription factor	FALSE	FALSE	3	1
AETPTAAEDDNEGDK	1	ASEEKAETPTAAEDD	100	T301	T	O60841	2147005781	Eukaryotic translation initiation factor 5B OS=Homo sapiens GN=EIF5B PE=1 SV=4 - [IF2P_HUMAN]	EIF5B	1.58	0	400	-0.585815	-0.298334	0.294389	0.11976	-0.554564	-0.405604	0.595552	4.26037	4.24389	2.33771	0.000457777	0.0231003	0.0248265	-0.586273	-0.298792	0.293931	0.119303	-0.577664	-0.428705	0.572452	4.23555	4.21906	2.31289	FALSE	1.07269	FALSE	0.95226	0.0204422	0.969615	0.0314753	-0.144639	3.58917	None	FALSE	FALSE	6	1
AETPTAAEDDNEGDKK	1	ASEEKAETPTAAEDD	100	T301	T	O60841	2147005781	Eukaryotic translation initiation factor 5B OS=Homo sapiens GN=EIF5B PE=1 SV=4 - [IF2P_HUMAN]	EIF5B	2.92	1	21	-0.67549	-0.342223	0.341423	0.398405	-0.683705	0.251493	0.537178	4.58223	4.59371	2.62677	0.000457777	0.0231003	0.0248265	-0.675948	-0.342681	0.340965	0.397948	-0.706805	0.228392	0.514078	4.5574	4.56889	2.60195	FALSE	1.07269	FALSE	0.865655	0.0151777	0.909134	0.0245471	0.0118885	3.90941	None	FALSE	FALSE	6	2
AETPTESVSEPEVATK	1	ETPTESVSEPEVATK	100	S201	S	P18858-2	459326240	Isoform 2 of DNA ligase 1 OS=Homo sapiens GN=LIG1 - [DNLI1_HUMAN]	LIG1	2.63	0	400	-0.390938	-0.512276	0.277732	0.404863	0.526144	0.150458	0.339513	-0.155292	-0.279613	-0.590984	-0.0107158	0.0490914	0.308453	-0.380222	-0.50156	0.288447	0.415579	0.477052	0.101367	0.290422	-0.463745	-0.588066	-0.899437	FALSE	31.0532	FALSE	0.259149	0.0770495	0.380702	0.0981151	0.289613	-0.650416	None	TRUE	TRUE	4	1
AETPTESVSEPEVATK	1	LKTSKAETPTESVSE	100	T195	T	P18858-2	459326240	Isoform 2 of DNA ligase 1 OS=Homo sapiens GN=LIG1 - [DNLI1_HUMAN]	LIG1	2.935	0	298.5	-0.270765	-0.477277	0.369271	0.223615	0.0933464	-0.0152949	0.03907	2.23991	2.19245	1.81306	-0.0107158	0.0490914	0.308453	-0.260049	-0.466561	0.379987	0.234331	0.044255	-0.0643863	-0.0100215	1.93146	1.88399	1.5046	FALSE	1.41482	FALSE	0.934527	0.000783909	0.957058	0.00244357	-0.0100509	1.77335	None	TRUE	FALSE	4	1
AETPTESVSEPEVATK	2	ETPTESVSEPEVATK	99.5	S201	S	P18858-2	459326240	Isoform 2 of DNA ligase 1 OS=Homo sapiens GN=LIG1 - [DNLI1_HUMAN]	LIG1	1.765	0	400	-0.603482	-0.628194	0.670218	0.142134	0.570223	0.0349805	0.56982	2.83893	2.65527	2.14738	-0.0107158	0.0490914	0.308453	-0.592766	-0.617478	0.680934	0.15285	0.521132	-0.0141109	0.520729	2.53048	2.34681	1.83893	FALSE	31.0532	FALSE	0.285896	0.00182761	0.409272	0.00454177	0.342583	2.23874	None	TRUE	TRUE	4	1
AETPTESVSEPEVATK	2	LKTSKAETPTESVSE	100	T195	T	P18858-2	459326240	Isoform 2 of DNA ligase 1 OS=Homo sapiens GN=LIG1 - [DNLI1_HUMAN]	LIG1	1.84	0	400	-0.433008	-0.629227	0.86118	-0.0128066	0.50722	-0.200581	0.55357	2.98928	2.63696	2.28842	-0.0107158	0.0490914	0.308453	-0.422292	-0.618511	0.871895	-0.00209078	0.458129	-0.249673	0.504478	2.68083	2.3285	1.97997	FALSE	1.41482	FALSE	0.525815	0.00213135	0.640278	0.00510789	0.237645	2.32977	None	TRUE	FALSE	4	1
AETSEGSGSAPAVPEASASPK	1	AVPEASASPKQRRSI	100	S80	S	P51608	3159896565	Methyl-CpG-binding protein 2 OS=Homo sapiens GN=MECP2 PE=1 SV=1 - [MECP2_HUMAN]	MECP2	3.82	0	400	-0.174094	-0.498495	0.372334	0.211261	-0.0870375	-0.0127412	-0.0127412	1.22129	0.875209	0.34969	0.00275211	0.0247915	0.107827	-0.176846	-0.501247	0.369582	0.208509	-0.111829	-0.0375327	-0.0375327	1.11346	0.767381	0.241863	FALSE	9.43356	TRUE	0.861827	0.0821079	0.90679	0.103591	-0.0622981	0.707568	None + Transcription factor	FALSE	NA	3	1
AEVLGHKTPEPAPR	1	AEVLGHKTPEPAPRR	100	T142	T	Q9UHD8	NA	Septin-9 OS=Homo sapiens GN=SEPT9 PE=1 SV=2 - [SEPT9_HUMAN]	2009-09-01	2.45	1	279	-0.229604	0.331004	-0.224006	-0.0617071	-1.71131	-1.15936	-1.35584	1.31667	1.56256	0.76053	0.00684667	0.000926334	-0.032182	-0.236451	0.324157	-0.230853	-0.0685538	-1.71224	-1.16028	-1.35677	1.34885	1.59474	0.792712	FALSE	4.53638	FALSE	0.0022624	0.0147655	0.0125178	0.0239826	-1.40976	1.24544	None	FALSE	TRUE	2	3
AEVSIQNNK	1	SGTKAEVSIQNNKDG	100	S1181	S	O75369-8	8224571904	Isoform 8 of Filamin-B OS=Homo sapiens GN=FLNB - [FLNB_HUMAN]	FLNB	1.69	0	400	-0.43859	0.071476	0.0157187	0.263513	0.0751177	0.494996	0.333092	2.86645	2.92278	2.16073	0.000317639	0.0208978	0.292431	-0.438907	0.0711584	0.0154011	0.263196	0.0542199	0.474099	0.312194	2.57402	2.63035	1.86829	FALSE	0.963183	FALSE	0.176907	0.00217819	0.288006	0.00519128	0.280171	2.35755	None	FALSE	FALSE	1	1
AEVYGSENESER	1	EKAEVYGSENESERN	100	S350	S	Q9BVS4-2	1.94832e+08	Isoform 2 of Serine/threonine-protein kinase RIO2 OS=Homo sapiens GN=RIOK2 - [RIOK2_HUMAN]	RIOK2	2.01	0	173	-0.0752309	-0.436855	0.0496317	0.310113	0.356364	0.162735	0.196054	1.19659	1.22971	1.25006	0.013439	0.0709117	-0.0877939	-0.0886699	-0.450293	0.0361927	0.296674	0.285452	0.0918237	0.125143	1.28438	1.3175	1.33786	FALSE	1.01914	FALSE	0.261364	0.00291342	0.383222	0.00646807	0.167473	1.31325	None + Kinase	FALSE	FALSE	4	1
AFAAVPTSHPPEDAPAQPPTPGPAASPEQLSFR	1	DAPAQPPTPGPAASP	99.1	T1261	T	Q14160-2	2414280341	Isoform 2 of Protein scribble homolog OS=Homo sapiens GN=SCRIB - [SCRIB_HUMAN]	SCRIB	5.39	0	126	0.048275	-0.317867	0.337398	-0.151617	3.10535	0.667004	2.29736	0.830578	1.08573	1.46376	2.32533e-05	-0.0265041	-0.112608	0.0482518	-0.317891	0.337375	-0.15164	3.13186	0.693508	2.32387	0.943186	1.19834	1.57637	FALSE	9.88119	FALSE	0.0967255	0.00517666	0.184933	0.0101548	2.04974	1.2393	None	FALSE	TRUE	3	2
AFAGPLSPAK	1	RAFAGPLSPAKAEDF	100	S528	S	Q86XL3	3.86964e+08	Ankyrin repeat and LEM domain-containing protein 2 OS=Homo sapiens GN=ANKLE2 PE=1 SV=4 - [ANKL2_HUMAN]	ANKLE2	1.92	0	363.5	0.0684714	-0.0508457	0.140448	-0.176289	0.314783	0.78783	0.61214	3.49899	3.21091	3.02443	-0.00717391	0.00817813	0.0321022	0.0756453	-0.0436718	0.147622	-0.169115	0.306605	0.779651	0.603962	3.46689	3.17881	2.99233	FALSE	2.18646	FALSE	0.035773	0.000236954	0.0911018	0.00105399	0.563406	3.21268	None	FALSE	FALSE	0	1
AFCASSGSDSGGSSSSSSSSINSPDR	1	SSSSSINSPDRASGP	100	S147	S	Q969W3-2	8.54439e+07	Isoform 2 of Protein FAM104A OS=Homo sapiens GN=FAM104A - [F104A_HUMAN]	FAM104A	2.73	0	400	0.0660952	-0.177968	-0.160925	0.232319	1.01643	0.127008	0.463625	0.188286	-0.242115	1.26059	-0.000869956	-0.0545206	-0.792666	0.0669652	-0.177098	-0.160055	0.233189	1.07095	0.181529	0.518145	0.980951	0.55055	2.05325	TRUE	1.40122	FALSE	0.133893	0.108257	0.234363	0.132139	0.590209	1.19492	None	FALSE	FALSE	2	1
AFDGAGSSLGR	1	AFDGAGSSLGRAPSP	99.75	S152	S	Q8WUF5	605715424	RelA-associated inhibitor OS=Homo sapiens GN=PPP1R13L PE=1 SV=4 - [IASPP_HUMAN]	PPP1R13L	2.16	0	233.5	-0.244282	-0.19665	0.297701	0.0758829	-0.45457	0.767625	0.781013	4.35026	4.28928	4.17503	-0.00369597	0.0449013	0.0817731	-0.240586	-0.192954	0.301397	0.0795789	-0.499471	0.722724	0.736111	4.26849	4.2075	4.09326	FALSE	2.49482	FALSE	0.507031	8.11424e-06	0.623608	0.000151159	0.319788	4.18975	None	FALSE	FALSE	1	1
AFDSGQNLSPDR	1	FDSGQNLSPDRCQDW	100	S627	S	O00418	4.15165e+08	Eukaryotic elongation factor 2 kinase OS=Homo sapiens GN=EEF2K PE=1 SV=2 - [EF2K_HUMAN]	EEF2K	1.5	0	400	-0.775078	-0.0498878	0.526692	0.0129391	0.30744	0.493506	0.272652	2.01572	1.60336	1.68665	-0.00399653	-0.0444065	-0.27326	-0.771081	-0.0458912	0.530689	0.0169356	0.351847	0.537913	0.317058	2.28898	1.87662	1.95991	TRUE	22.5283	FALSE	0.17742	0.00175097	0.288694	0.00439665	0.402273	2.04183	None + Kinase	FALSE	TRUE	2	1
AFEDEMSGR	1	RAFEDEMSGRSGHFE	100	S688	S	Q01082	3194535168	Spectrin beta chain, non-erythrocytic 1 OS=Homo sapiens GN=SPTBN1 PE=1 SV=2 - [SPTB2_HUMAN]|Isoform 2 of Spectrin beta chain, non-erythrocytic 1 OS=Homo sapiens GN=SPTBN1 - [SPTB2_HUMAN]	SPTBN1	1.39	0	400	-0.448351	-0.401186	0.445404	0.19936	0.35446	0.235469	0.0268994	1.23779	1.29601	1.22243	0.000190099	0.0158896	-0.0784171	-0.448541	-0.401376	0.445214	0.19917	0.33857	0.219579	0.0110098	1.31621	1.37442	1.30084	TRUE	6.06877	FALSE	0.374338	0.00795586	0.499303	0.014397	0.18972	1.33049	None	TRUE	TRUE	3	1
AFEEDIETPPTR	1	AFEEDIETPPTRNIP	100	T2551	T	Q9P2D1	2.59035e+08	Chromodomain-helicase-DNA-binding protein 7 OS=Homo sapiens GN=CHD7 PE=1 SV=3 - [CHD7_HUMAN]	CHD7	2.235	0	318.5	-0.302388	-0.240204	-0.0397275	0.453783	0.487876	0.447016	0.252352	2.60889	2.5888	2.69113	0.00697228	-0.0384833	-0.131786	-0.30936	-0.247176	-0.0466998	0.44681	0.526359	0.4855	0.290835	2.74068	2.72059	2.82292	FALSE	1.45552	FALSE	0.0640718	0.000362376	0.137583	0.00142163	0.434231	2.7614	None	FALSE	FALSE	4	1
AFGPGLQGGSAGSPAR	1	GPGLQGGSAGSPARF	100	S1081	S	P21333-2	12341657088	Isoform 2 of Filamin-A OS=Homo sapiens GN=FLNA - [FLNA_HUMAN]	FLNA	2.6	0	30	-1.15915	-0.225016	0.875541	-0.214334	-0.144597	0.0740661	0.251303	3.90295	3.97514	4.08654	-0.00167159	0.00025039	0.0346701	-1.15748	-0.223344	0.877212	-0.212663	-0.144847	0.0738157	0.251052	3.86828	3.94047	4.05187	FALSE	4.53975	FALSE	0.613462	0.00193657	0.715082	0.00474878	0.060007	3.95354	None	TRUE	TRUE	0	1
AFGPGLQGGSAGSPAR	1	LQGGSAGSPARFTID	100	S1084	S	P21333-2	12341657088	Isoform 2 of Filamin-A OS=Homo sapiens GN=FLNA - [FLNA_HUMAN]	FLNA	2.8	0	214	-0.0725253	-0.633474	0.747236	-0.641221	-0.624672	0.267272	0.375567	3.99982	3.79529	3.86911	-0.00167159	0.00025039	0.0346701	-0.0708537	-0.631802	0.748908	-0.63955	-0.624923	0.267021	0.375317	3.96515	3.76062	3.83444	FALSE	2.84321	TRUE	0.749285	0.000905449	0.823864	0.00271732	0.0058052	3.85341	None	TRUE	NA	0	1
AFGPGLQGGSAGSPAR	2	GPGLQGGSAGSPARF	100	S1081	S	P21333-2	12341657088	Isoform 2 of Filamin-A OS=Homo sapiens GN=FLNA - [FLNA_HUMAN]	FLNA	1.535	0	400	-0.695544	-0.38828	0.199987	0.421045	0.0976387	0.337248	1.03213	3.51293	3.37522	3.25079	-0.00167159	0.00025039	0.0346701	-0.693872	-0.386608	0.201659	0.422717	0.0973884	0.336998	1.03188	3.47826	3.34055	3.21612	FALSE	4.53975	FALSE	0.179153	0.000451756	0.290733	0.00165506	0.488757	3.34498	None	TRUE	TRUE	0	1
AFGPGLQGGSAGSPAR	2	LQGGSAGSPARFTID	100	S1084	S	P21333-2	12341657088	Isoform 2 of Filamin-A OS=Homo sapiens GN=FLNA - [FLNA_HUMAN]	FLNA	1.535	0	400	-0.695544	-0.38828	0.199987	0.421045	0.0976387	0.337248	1.03213	3.51293	3.37522	3.25079	-0.00167159	0.00025039	0.0346701	-0.693872	-0.386608	0.201659	0.422717	0.0973884	0.336998	1.03188	3.47826	3.34055	3.21612	FALSE	2.84321	TRUE	0.179153	0.000451756	0.290733	0.00165506	0.488757	3.34498	None	TRUE	NA	0	1
AFGSGIDIKPGTPPIAGR	1	GIDIKPGTPPIAGRS	100	T2608	T	Q9Y520-6	2605029568	Isoform 6 of Protein PRRC2C OS=Homo sapiens GN=PRRC2C - [PRC2C_HUMAN]	PRRC2C	2.83	0	400	0.731584	-1.33003	0.426429	-0.70817	-0.43093	-0.310324	-0.125735	2.71132	0.854516	1.86216	0.00273413	-0.00921186	0.0387149	0.72885	-1.33276	0.423695	-0.710904	-0.421719	-0.301112	-0.116523	2.67261	0.815801	1.82345	FALSE	1.57652	FALSE	0.914412	0.0439577	0.943167	0.0605165	-0.279784	1.77062	None	FALSE	FALSE	1	2
AFHAALRNSPVNTK	1	FHAALRNSPVNTKNQ	100	S64	S	Q9BPX5	856943728	Actin-related protein 2/3 complex subunit 5-like protein OS=Homo sapiens GN=ARPC5L PE=1 SV=1 - [ARP5L_HUMAN]	ARPC5L	2.405	1	400	0.132368	-0.0447916	0.452352	-0.820591	-1.43455	0.238846	0.329699	2.71701	1.48901	3.24236	-0.0282931	0.046261	0.0270267	0.160661	-0.0164985	0.480645	-0.792298	-1.48081	0.192585	0.283438	2.68998	1.46198	3.21533	FALSE	1.06119	FALSE	0.676501	0.0224349	0.768776	0.0340397	-0.33493	2.45576	None	FALSE	FALSE	0	3
AFHKPPPTSPK	1	FHKPPPTSPKSPYLS	100	S26	S	Q6IPM2-4	50865820	Isoform 4 of IQ domain-containing protein E OS=Homo sapiens GN=IQCE - [IQCE_HUMAN]	IQCE	1.66	0	400	0.111131	0.273809	-0.210797	-0.239787	-0.260433	0.273125	0.144419	1.16189	-0.128973	-1.69534	-0.00177965	-0.0312507	-0.516581	0.11291	0.275589	-0.209018	-0.238008	-0.229182	0.304376	0.17567	1.67847	0.387608	-1.17876	TRUE	1.75787	FALSE	0.654041	0.744529	0.750216	0.764608	0.0836214	0.295772	None	FALSE	FALSE	0	3
AFKPEETSSNSDPPSPPVLNNSHPVPR	1	SSNSDPPSPPVLNNS	100	S655	S	O60293-2	153989008	Isoform 2 of Zinc finger C3H1 domain-containing protein OS=Homo sapiens GN=ZFC3H1 - [ZC3H1_HUMAN]	ZFC3H1	5.36	0	153	0.171604	-0.580914	0.294527	-0.0689204	1.24169	-0.0979144	1.0102	0.603525	0.915669	1.10315	-0.00609358	-0.00578859	0.135593	0.177698	-0.57482	0.30062	-0.0628268	1.24748	-0.0921259	1.01599	0.467932	0.780075	0.967561	FALSE	1.89589	FALSE	0.196695	0.0238894	0.311615	0.0358662	0.723782	0.738523	None	FALSE	FALSE	3	3
AFLAELEQNSPK	1	LAELEQNSPKIQKVK	100	S4521	S	Q9UPN3	3255540096	Microtubule-actin cross-linking factor 1, isoforms 1/2/3/5 OS=Homo sapiens GN=MACF1 PE=1 SV=4 - [MACF1_HUMAN]	MACF1	3.46	0	68	-0.0631801	0.0227991	0.156499	-0.0957162	-0.522913	-0.0544644	-0.00737246	2.43376	2.40984	1.77316	-0.00949984	0.0572903	0.236625	-0.0536803	0.0322989	0.165999	-0.0862163	-0.580203	-0.111755	-0.0646628	2.19713	2.17322	1.53654	FALSE	1.57654	FALSE	0.241089	0.00852587	0.360678	0.0152536	-0.252207	1.96896	None	FALSE	FALSE	2	1
AFLDEDDMSLEEIK	1	FLDEDDMSLEEIKNR	100	S647	S	Q86XL3	3.86964e+08	Ankyrin repeat and LEM domain-containing protein 2 OS=Homo sapiens GN=ANKLE2 PE=1 SV=4 - [ANKL2_HUMAN]	ANKLE2	2.73	0	400	-0.00674997	-0.244297	0.467754	-0.363111	0.0238475	0.247775	0.514822	3.89126	3.68417	3.18224	-0.00717391	0.00817813	0.0321022	0.000423948	-0.237123	0.474928	-0.355937	0.0156693	0.239597	0.506644	3.85916	3.65207	3.15014	FALSE	1.36763	FALSE	0.276739	0.000106504	0.39965	0.000620064	0.25397	3.55379	None	FALSE	FALSE	6	1
AFLPVTSPNK	1	RAFLPVTSPNKHLGL	99.8	S189	S	Q01151	69168085	CD83 antigen OS=Homo sapiens GN=CD83 PE=1 SV=1 - [CD83_HUMAN]	CD83	1.745	0	400	0.0252088	-0.0950834	0.303281	-0.384962	-0.861787	0.16472	0.492358	4.18494	4.22672	3.88867	-0.0687688	-0.277851	0.189633	0.0939776	-0.0263146	0.37205	-0.316193	-0.583936	0.442571	0.770209	3.99531	4.03708	3.69903	FALSE	5.53323	FALSE	0.712072	4.04069e-06	0.795706	0.000112231	0.209615	3.91047	None	FALSE	TRUE	0	1
AFLSASDLR	1	PKAFLSASDLRKHER	100	S585	S	Q96K58	20424176	Zinc finger protein 668 OS=Homo sapiens GN=ZNF668 PE=1 SV=3 - [ZN668_HUMAN]	ZNF668	1.8	0	155	-0.0155857	0.185045	0.0764685	-0.287256	1.32108	2.05777	1.96918	4.78076	4.72645	4.8307	-0.00426284	-0.0735991	-0.461938	-0.0113229	0.189307	0.0807314	-0.282993	1.39468	2.13137	2.04278	5.24269	5.18839	5.29264	FALSE	NA	FALSE	0.00683656	3.90535e-06	0.0275814	0.000110609	1.85627	5.24124	None + Transcription factor	FALSE	NA	1	1
AFMGTPVQK	1	DIKAFMGTPVQKLDL	100	T1193	T	P46013	3488767403	Proliferation marker protein Ki-67 OS=Homo sapiens GN=MKI67 PE=1 SV=2 - [KI67_HUMAN]|Isoform Short of Proliferation marker protein Ki-67 OS=Homo sapiens GN=MKI67 - [KI67_HUMAN]	MKI67	1.74	0	253	0.0775409	-0.0628877	0.0531917	-0.271267	-0.126057	0.503448	0.519351	3.78249	3.6342	3.76969	0.00124133	0.02481	0.561214	0.0762996	-0.064129	0.0519504	-0.272509	-0.150867	0.478638	0.494541	3.22127	3.07299	3.20848	FALSE	21.3808	FALSE	0.260517	8.83416e-07	0.382311	6.43816e-05	0.274104	3.16758	None	TRUE	TRUE	0	1
AFNQNSSLGR	1	RAFNQNSSLGRHKRT	100	S355	S	P17098	17726495	Zinc finger protein 8 OS=Homo sapiens GN=ZNF8 PE=1 SV=2 - [ZNF8_HUMAN]	ZNF8	1.8	0	121	-0.0674478	-0.310221	0.212572	0.111572	0.334718	0.0596581	0.0413146	2.70806	2.58207	2.55808	0.00150594	-0.00886858	-0.480762	-0.0689538	-0.311727	0.211066	0.110066	0.343586	0.0685267	0.0501832	3.18883	3.06283	3.03884	FALSE	2.49482	FALSE	0.307645	1.80031e-05	0.432166	0.000219894	0.154099	3.09683	None + Transcription factor	FALSE	FALSE	0	1
AFNSPSHLIR	1	DCGKAFNSPSHLIRH	99.85	S452	S	A2RRD8	5994364	Zinc finger protein 320 OS=Homo sapiens GN=ZNF320 PE=1 SV=1 - [ZN320_HUMAN]	ZNF320	2.415	0	372.5	0.376651	0.156751	-0.388361	-0.281202	-0.591762	0.0768006	-0.0411479	2.28946	1.58866	1.96024	-0.00280237	-0.00440522	-0.0344865	0.379453	0.159553	-0.385558	-0.2784	-0.587357	0.0812058	-0.0367426	2.32394	1.62315	1.99472	FALSE	0.989336	FALSE	0.610829	0.00106166	0.712729	0.00304186	-0.180965	1.98061	None + Transcription factor	FALSE	FALSE	0	2
AFPAQTASGFK	1	AFPAQTASGFKQRPY	100	S484	S	Q9UQB8-4	965197056	Isoform 4 of Brain-specific angiogenesis inhibitor 1-associated protein 2 OS=Homo sapiens GN=BAIAP2 - [BAIP2_HUMAN]	BAIAP2	1.91	0	400	0.0530646	-0.304042	0.545484	-0.52898	-0.0830611	0.767188	0.687103	4.79032	4.73496	4.29205	0.00469292	0.0107208	-0.00650094	0.0483717	-0.308735	0.540791	-0.533673	-0.093782	0.756467	0.676382	4.79682	4.74147	4.29855	FALSE	4.73203	FALSE	0.221047	1.89432e-05	0.338081	0.000225736	0.446356	4.61228	None	FALSE	TRUE	0	1
AFQLEEGEETEPDCK	1	QLEEGEETEPDCKYS	100	T122	T	P38432	4.66428e+08	Coilin OS=Homo sapiens GN=COIL PE=1 SV=1 - [COIL_HUMAN]	COIL	3.405	0	400	-0.420153	-0.854672	0.501953	0.360122	0.477393	-0.0864807	0.403879	1.0961	1.05868	0.445061	-0.00702565	-0.0458415	0.0877659	-0.413127	-0.847647	0.508979	0.367147	0.523235	-0.0406391	0.449721	1.00833	0.970919	0.357295	FALSE	1.35503	FALSE	0.324297	0.0744943	0.448964	0.0952674	0.310772	0.778848	None	FALSE	FALSE	6	1
AFQNTATACAPVSHYR	1	ACAPVSHYRAVESVD	99.5	Y57	Y	Q9H814	7.33282e+08	Phosphorylated adapter RNA export protein OS=Homo sapiens GN=PHAX PE=1 SV=1 - [PHAX_HUMAN]	PHAX	3.8	0	400	-0.626545	0.641615	0.4092	-1.10703	0.637136	1.0629	1.4914	1.71102	0.31924	-0.0153254	0.0171158	0.0511098	0.0364218	-0.64366	0.624499	0.392084	-1.12414	0.586026	1.01179	1.44029	1.6746	0.282818	-0.0517472	FALSE	1.86192	FALSE	0.0598188	0.285739	0.131256	0.316933	1.0127	0.635224	None	FALSE	FALSE	0	2
AFSEDEALAQQENR	1	GPVVRAFSEDEALAQ	100	S604	S	Q9C0H5	5.18036e+07	Rho GTPase-activating protein 39 OS=Homo sapiens GN=ARHGAP39 PE=1 SV=2 - [RHG39_HUMAN]	ARHGAP39	1.855	0	231.5	-0.204146	-0.228615	0.0491122	0.31483	0.4702	0.286888	0.290268	1.43687	1.24901	1.11361	-0.0242818	-0.00605473	0.0600451	-0.179864	-0.204333	0.073394	0.339112	0.476255	0.292943	0.296323	1.37682	1.18897	1.05356	FALSE	1.90165	FALSE	0.0660839	0.000658083	0.140583	0.00215636	0.355174	1.20645	None	FALSE	FALSE	4	1
AFSEGEQEK	1	RREARAFSEGEQEKC	100	S2606	S	Q7Z333-3	4.52474e+08	Isoform 3 of Probable helicase senataxin OS=Homo sapiens GN=SETX - [SETX_HUMAN]	SETX	1.785	0	108	-0.0907699	-0.150232	0.144209	0.0768994	2.19311	2.07769	2.23648	1.42854	1.25377	0.900145	0.00354378	-0.0366454	-0.0397787	-0.0943136	-0.153776	0.140665	0.0733556	2.22976	2.11433	2.27312	1.46832	1.29355	0.939923	FALSE	1.90165	FALSE	1.91272e-06	0.00668311	0.000264185	0.0125102	2.20574	1.23393	None	FALSE	FALSE	3	1
AFSEGQITR	1	KTVRRAFSEGQITRR	100	S260	S	Q96GN5-2	2.63896e+08	Isoform 2 of Cell division cycle-associated 7-like protein OS=Homo sapiens GN=CDCA7L - [CDA7L_HUMAN]	CDCA7L	1.715	0	90.5	-0.211355	0.455638	-0.241167	-0.122139	1.35752	1.73965	1.05174	2.68627	2.44324	2.35747	0.0294833	-0.0796248	-0.711494	-0.240839	0.426155	-0.27065	-0.151622	1.43714	1.81928	1.13137	3.39776	3.15474	3.06897	FALSE	1.90165	FALSE	0.00324628	2.24292e-05	0.0161543	0.00024765	1.4626	3.20715	None	FALSE	FALSE	1	1
AFSEQGPLR	1	CSPRRAFSEQGPLRL	100	S220	S	Q8TF40	8.00788e+07	Folliculin-interacting protein 1 OS=Homo sapiens GN=FNIP1 PE=1 SV=3 - [FNIP1_HUMAN]	FNIP1	1.78	0	279	-0.0209348	-0.436768	0.164731	0.20747	1.5275	1.72594	1.39032	0.833942	0.280316	-0.0122079	-0.0157434	0.0112443	-0.835829	-0.00519132	-0.421025	0.180474	0.223214	1.51625	1.7147	1.37907	1.66977	1.11614	0.823621	FALSE	6.90096	FALSE	0.000390268	0.0195862	0.00380643	0.0303892	1.53667	1.20318	None	FALSE	TRUE	1	1
AFSESGSNLHALMNQR	1	VQKAFSESGSNLHAL	98.2	S417	S	Q6P4F7-3	3.1969e+08	Isoform 3 of Rho GTPase-activating protein 11A OS=Homo sapiens GN=ARHGAP11A - [RHGBA_HUMAN]	ARHGAP11A	2.06	0	400	-0.00974654	-0.293077	0.263316	-0.0140048	-1.04461	0.0465426	-0.346849	2.61174	2.33705	2.57677	0.00950036	-0.0961798	1.02508	-0.0192469	-0.302578	0.253816	-0.0235052	-0.948426	0.142722	-0.250669	1.58666	1.31197	1.55169	FALSE	1.16952	FALSE	0.415019	0.0001354	0.538433	0.000723093	-0.352124	1.48344	None	FALSE	FALSE	1	2
AFSPQPPK	1	VSPFKAFSPQPPKFF	100	S1460	S	Q9H1H9	3.31534e+08	Kinesin-like protein KIF13A OS=Homo sapiens GN=KIF13A PE=1 SV=2 - [KI13A_HUMAN]	KIF13A	1.86	0	157	-0.132058	0.186723	-0.0140788	-0.0603866	-0.898127	-0.348326	-0.200331	2.3422	2.25277	2.05533	-6.43897e-05	-0.0285998	-0.336007	-0.131994	0.186787	-0.0140144	-0.0603222	-0.869527	-0.319726	-0.171732	2.67821	2.58878	2.39134	FALSE	1.52968	FALSE	0.159296	1.1642e-05	0.266242	0.00018188	-0.453662	2.55278	None	FALSE	FALSE	0	1
AFSSPQEEEEAGFTGR	1	PKRKAFSSPQEEEEA	99.8	S542	S	Q14241	4.11691e+08	Transcription elongation factor B polypeptide 3 OS=Homo sapiens GN=TCEB3 PE=1 SV=2 - [ELOA1_HUMAN]	TCEB3	2.725	0	400	-0.185499	-0.477812	0.281461	0.335589	0.924006	1.03216	1.08946	3.14562	3.09718	3.07859	-0.0183684	-0.174695	-0.312362	-0.167131	-0.459444	0.29983	0.353957	1.0987	1.20686	1.26415	3.45798	3.40954	3.39095	FALSE	1.43059	FALSE	0.00698069	0.000362429	0.0279764	0.00142163	1.1899	3.41949	None	FALSE	FALSE	4	1
AFSSRSYTSGPGSR	1	AFSSRSYTSGPGSRI	99.3	T26	T	P05787	14322827947	Keratin, type II cytoskeletal 8 OS=Homo sapiens GN=KRT8 PE=1 SV=7 - [K2C8_HUMAN]	KRT8	2.34	1	213	0.198078	-0.115509	-0.833905	0.452876	1.02476	0.256319	0.686783	1.7033	2.35361	2.25983	0.00246183	0.0164863	0.123816	0.195616	-0.117971	-0.836367	0.450414	1.00827	0.239832	0.670296	1.57948	2.2298	2.13602	FALSE	7.36814	FALSE	0.1006	0.00195906	0.19018	0.00479083	0.639466	1.98177	None	FALSE	TRUE	0	2
AFSSRSYTSGPGSR	1	PRAFSSRSYTSGPGS	100	S24	S	P05787	14322827947	Keratin, type II cytoskeletal 8 OS=Homo sapiens GN=KRT8 PE=1 SV=7 - [K2C8_HUMAN]	KRT8	3.025	1	314	0.0845316	-0.254791	-0.17454	0.281547	0.408507	0.333462	0.475444	1.56203	2.13131	2.0697	0.00246183	0.0164863	0.123816	0.0820698	-0.257252	-0.177002	0.279085	0.39202	0.316976	0.458958	1.43821	2.0075	1.94589	FALSE	10.5209	FALSE	0.0393459	0.00150816	0.0974857	0.0039324	0.389318	1.7972	None	FALSE	TRUE	0	2
AFTPFSGPK	1	AGCDKAFTPFSGPK_	100	T423	T	P12955-3	5.26999e+08	Isoform 3 of Xaa-Pro dipeptidase OS=Homo sapiens GN=PEPD - [PEPD_HUMAN]	PEPD	1.62	0	247	-0.0945909	0.0227423	0.373817	-0.411585	2.05532	2.46435	2.31492	4.23983	4.10872	3.61391	-0.0290306	-0.0574464	-0.170456	-0.0655603	0.0517729	0.402847	-0.382554	2.11277	2.52179	2.37237	4.41029	4.27918	3.78437	FALSE	5.09721	FALSE	8.93022e-05	3.8483e-05	0.0015545	0.000335984	2.33564	4.15794	None	FALSE	TRUE	0	1
AFTPFSGPK	1	DKAFTPFSGPK____	100	S426	S	P12955-3	5.26999e+08	Isoform 3 of Xaa-Pro dipeptidase OS=Homo sapiens GN=PEPD - [PEPD_HUMAN]	PEPD	1.48	0	400	0.453749	-0.316238	0.0262649	-0.306017	0.751583	0.843563	0.99559	2.33561	2.014	1.58881	-0.0290306	-0.0574464	-0.170456	0.482779	-0.287207	0.0552955	-0.276986	0.809029	0.901009	1.05304	2.50606	2.18445	1.75927	FALSE	1.06999	FALSE	0.00974998	0.00110148	0.0359199	0.00312757	0.921025	2.14993	None	FALSE	FALSE	0	1
AFVDRTPPPAAVAQR	1	QRAFVDRTPPPAAVA	100	T347	T	Q5JTD0-4	7.8228e+07	Isoform 4 of Tight junction-associated protein 1 OS=Homo sapiens GN=TJAP1 - [TJAP1_HUMAN]	TJAP1	2.795	1	400	0.159028	0.0791078	0.1649	-0.414459	1.35266	0.870518	1.37134	2.35624	2.30495	2.27971	-0.00395118	-0.0171575	-0.111552	0.162979	0.083059	0.168851	-0.410508	1.36981	0.887675	1.3885	2.46779	2.4165	2.39126	FALSE	1.49295	FALSE	0.00363019	0.000312523	0.017486	0.00128138	1.21533	2.42518	None	FALSE	FALSE	1	2
AFVEDSEDEDGAGEGGSSLLQK	1	FRAFVEDSEDEDGAG	100	S171	S	Q8N9T8	7.81575e+08	Protein KRI1 homolog OS=Homo sapiens GN=KRI1 PE=1 SV=3 - [KRI1_HUMAN]	KRI1	3.45	0	400	-0.546379	-0.980436	0.442778	0.588969	0.604377	-0.482753	0.170536	0.788715	0.585578	0.458483	-0.0278399	-0.00195102	-0.31271	-0.518539	-0.952597	0.470618	0.616809	0.606328	-0.480802	0.172487	1.10142	0.898288	0.771193	FALSE	0.986755	FALSE	0.709454	0.071631	0.793822	0.0920049	0.0993376	0.923635	None	FALSE	FALSE	7	1
AGAAAGDSDEESRADDK	1	AGAAAGDSDEESRAD	100	S337	S	O95365	1.1139e+08	Zinc finger and BTB domain-containing protein 7A OS=Homo sapiens GN=ZBTB7A PE=1 SV=1 - [ZBT7A_HUMAN]	ZBTB7A	2.45	1	400	-1.94714	-0.100726	-0.651522	1.11869	-1.29919	-0.401164	-1.04476	0.476383	0.34651	-1.23516	0.0472085	-0.00424302	-0.0460056	-1.99435	-0.147934	-0.698731	1.07148	-1.29495	-0.396921	-1.04052	0.522389	0.392515	-1.18915	FALSE	3.18529	FALSE	0.534643	0.693768	0.647579	0.716706	-0.910797	-0.091416	None + Transcription factor	FALSE	TRUE	6	2
AGAASPLNSPLSSAVPSLGK	1	KPRAGAASPLNSPLS	100	S2396	S	O75962-4	1143728235	Isoform 4 of Triple functional domain protein OS=Homo sapiens GN=TRIO - [TRIO_HUMAN]	TRIO	3.5	0	133	0.759971	-1.99928	0.452437	-0.539375	0.202897	-0.641653	0.294161	-0.696705	-2.74078	-1.35664	0.00628546	0.0296687	-0.0809772	0.753686	-2.00557	0.446151	-0.545661	0.173228	-0.671322	0.264492	-0.615727	-2.6598	-1.27566	FALSE	1.63291	FALSE	0.724178	0.232721	0.804736	0.262454	-0.0778671	-1.51706	None + Kinase	FALSE	FALSE	0	1
AGAASPLNSPLSSAVPSLGK	2	GAASPLNSPLSSAVP	100	S2400	S	O75962-4	1143728235	Isoform 4 of Triple functional domain protein OS=Homo sapiens GN=TRIO - [TRIO_HUMAN]	TRIO	2.93	0	176	0.417952	-0.702145	0.592909	-0.886223	3.77794	2.59391	3.61311	2.77661	2.69799	3.96324	0.00628546	0.0296687	-0.0809772	0.411666	-0.708431	0.586623	-0.892508	3.74827	2.56424	3.58344	2.85759	2.77897	4.04422	FALSE	1.78049	FALSE	0.00144049	0.00230925	0.00908497	0.00541832	3.29865	3.22693	None + Kinase	FALSE	FALSE	0	1
AGAASPLNSPLSSAVPSLGK	2	KPRAGAASPLNSPLS	100	S2396	S	O75962-4	1143728235	Isoform 4 of Triple functional domain protein OS=Homo sapiens GN=TRIO - [TRIO_HUMAN]	TRIO	2.93	0	176	0.417952	-0.702145	0.592909	-0.886223	3.77794	2.59391	3.61311	2.77661	2.69799	3.96324	0.00628546	0.0296687	-0.0809772	0.411666	-0.708431	0.586623	-0.892508	3.74827	2.56424	3.58344	2.85759	2.77897	4.04422	FALSE	1.63291	FALSE	0.00144049	0.00230925	0.00908497	0.00541832	3.29865	3.22693	None + Kinase	FALSE	FALSE	0	1
AGAEDDEEKGEGTPR	1	DEEKGEGTPREEGKA	100	T162	T	Q86VM9	2271614443	Zinc finger CCCH domain-containing protein 18 OS=Homo sapiens GN=ZC3H18 PE=1 SV=2 - [ZCH18_HUMAN]	ZC3H18	2.52	1	400	-0.655564	-0.434016	0.417458	0.390564	-0.391294	0.0498629	0.21727	2.92023	2.54983	1.53762	0.0138526	-0.0537015	0.0192473	-0.669417	-0.447869	0.403605	0.376711	-0.337593	0.103564	0.270971	2.90098	2.53059	1.51837	FALSE	1.03986	FALSE	0.783153	0.010255	0.848649	0.0177464	0.0123144	2.31665	None	FALSE	FALSE	6	2
AGAEDDEEKGEGTPREEGK	1	DEEKGEGTPREEGKA	100	T162	T	Q86VM9	2271614443	Zinc finger CCCH domain-containing protein 18 OS=Homo sapiens GN=ZC3H18 PE=1 SV=2 - [ZCH18_HUMAN]	ZC3H18	2.06	2	372	-0.295525	-0.42548	0.404915	0.159142	-0.266846	-0.279727	0.268733	2.28273	2.5267	1.85706	0.0138526	-0.0537015	0.0192473	-0.309378	-0.439332	0.391062	0.145289	-0.213145	-0.226026	0.322435	2.26348	2.50746	1.83781	FALSE	1.03986	FALSE	0.959455	0.00054472	0.974527	0.00189112	-0.0389119	2.20292	None	FALSE	FALSE	8	3
AGAESPTMSVDGR	1	DRRAGAESPTMSVDG	100	S407	S	O75362	370100176	Zinc finger protein 217 OS=Homo sapiens GN=ZNF217 PE=1 SV=1 - [ZN217_HUMAN]	ZNF217	1.86	0	400	-0.214938	-0.188754	-0.0862374	0.226362	0.467228	0.582559	0.259635	0.991077	0.902117	0.756725	-0.00651264	0.0702294	-0.0515974	-0.208425	-0.182241	-0.0797247	0.232875	0.396999	0.512329	0.189406	1.04267	0.953714	0.808322	FALSE	1.46412	FALSE	0.0283458	0.000527108	0.0773872	0.00184743	0.366245	0.934904	None + Transcription factor	FALSE	FALSE	2	1
AGAGMITQHSSNASPINR	1	TQHSSNASPINRIVQ	100	S1002	S	Q9NWH9	4.50631e+08	SAFB-like transcription modulator OS=Homo sapiens GN=SLTM PE=1 SV=2 - [SLTM_HUMAN]	SLTM	2.59	0	400	0.256329	0.420849	-0.0500239	-0.868293	-0.703101	-0.304453	-0.0861535	0.337058	0.819488	1.89916	0.00213455	-0.0429947	0.0511631	0.254194	0.418715	-0.0521585	-0.870428	-0.660106	-0.261458	-0.0431588	0.285895	0.768324	1.848	FALSE	1.3564	FALSE	0.480483	0.141322	0.599407	0.167471	-0.321574	0.967406	None	FALSE	FALSE	0	2
AGAGPGGPPQKPAPSSQR	1	PQKPAPSSQRKPPAR	99.4	S46	S	Q9Y5J1	5.08397e+08	U3 small nucleolar RNA-associated protein 18 homolog OS=Homo sapiens GN=UTP18 PE=1 SV=3 - [UTP18_HUMAN]	UTP18	3	0	400	0.225067	-0.228156	0.0926163	-0.134253	-0.293731	0.152397	0.387284	4.66675	4.40968	4.66383	-0.00329138	-0.00497611	-0.0836678	0.228358	-0.224865	0.0959076	-0.130962	-0.288755	0.157374	0.39226	4.75042	4.49335	4.7475	FALSE	2.49482	FALSE	0.7011	3.67485e-07	0.787621	5.20923e-05	0.0869596	4.66376	None	FALSE	FALSE	0	2
AGAISASGPELQGAGHSK	1	RAGAISASGPELQGA	99.6	S232	S	Q09666	13165035520	Neuroblast differentiation-associated protein AHNAK OS=Homo sapiens GN=AHNAK PE=1 SV=2 - [AHNK_HUMAN]	AHNAK	5.15	0	219	-0.240117	0.772949	-0.816874	-0.189525	0.540013	1.33471	1.34854	4.5384	4.93557	4.78311	0.00134701	0.0142306	0.011456	-0.241464	0.771602	-0.818221	-0.190872	0.525782	1.32048	1.33431	4.52694	4.92412	4.77165	FALSE	1.66219	FALSE	0.0388289	0.000248346	0.096643	0.00109092	1.06019	4.7409	None	FALSE	FALSE	1	2
AGAPGALSPSYDGGLHGLQSK	1	AGAPGALSPSYDGGL	99.8	S379	S	P15923-2	3.36512e+08	Isoform E47 of Transcription factor E2-alpha OS=Homo sapiens GN=TCF3 - [TFE2_HUMAN]	TCF3	4.615	0	226	-0.659395	-1.50714	-0.441386	1.18816	3.38667	1.52076	2.83507	0.37304	2.4469	2.81116	0.0128335	-0.0767813	-0.665445	-0.672228	-1.51997	-0.454219	1.17533	3.46345	1.59754	2.91186	1.03849	3.11234	3.47661	FALSE	9.88119	TRUE	0.0130507	0.0370026	0.0444136	0.0521299	2.65761	2.54248	None + Transcription factor	FALSE	NA	1	2
AGAPPPSGSAVSTAPQQKPIGK	1	KAGAPPPSGSAVSTA	99.4	S248	S	P78362	2.62694e+08	SRSF protein kinase 2 OS=Homo sapiens GN=SRPK2 PE=1 SV=3 - [SRPK2_HUMAN]	SRPK2	2.11	0	400	-0.102863	-0.242445	-1.02093	0.79136	0.0567897	0.708247	-0.29316	3.81441	3.89126	3.96301	0.00299062	0.0073992	0.0733264	-0.105854	-0.245436	-1.02392	0.78837	0.0493905	0.700848	-0.300559	3.74108	3.81794	3.88968	TRUE	0.946643	FALSE	0.558417	0.00159601	0.668388	0.00409569	0.149893	3.81623	None + Kinase	FALSE	FALSE	0	2
AGAPVGGSPGLAK	1	AGAPVGGSPGLAKRG	100	S3086	S	Q6ZRS2-2	732201472	Isoform 2 of Helicase SRCAP OS=Homo sapiens GN=SRCAP - [SRCAP_HUMAN]	SRCAP	2.28	0	224	0.0992365	0.0526934	-0.0467961	-0.138966	0.0695676	0.0829323	0.0721801	2.17368	1.91702	1.78201	0.000308739	0.0423046	0.187818	0.0989278	0.0523846	-0.0471049	-0.139275	0.027263	0.0406277	0.0298755	1.98586	1.7292	1.59419	FALSE	1.57654	FALSE	0.493462	0.00099984	0.61091	0.00291773	0.0325887	1.76975	None	FALSE	FALSE	0	1
AGARPGSLPER	1	RAGARPGSLPERKGP	100	S657	S	Q2M1P5	8.05394e+07	Kinesin-like protein KIF7 OS=Homo sapiens GN=KIF7 PE=1 SV=2 - [KIF7_HUMAN]	KIF7	2.06	0	375	0.0878037	0.124778	0.0771465	-0.336465	-0.039044	0.333586	0.276123	2.33789	1.95959	3.06509	-0.007793	0.0300567	0.194794	0.0955967	0.132571	0.0849395	-0.328672	-0.0691008	0.303529	0.246066	2.1431	1.76479	2.87029	TRUE	1.66219	FALSE	0.352321	0.0127619	0.477022	0.021249	0.160165	2.25939	None	FALSE	FALSE	1	2
AGASCPSGGHVADIYLANINK	1	GGHVADIYLANINKQ	100	Y830	Y	O75044	218274368	SLIT-ROBO Rho GTPase-activating protein 2 OS=Homo sapiens GN=SRGAP2 PE=1 SV=2 - [SRGP2_HUMAN]	SRGAP2	3.47	0	400	0.260529	-0.0393733	0.33127	-0.808729	3.39129	0.162577	2.64188	0.517384	0.559488	-0.30569	0.0212138	-0.031077	-0.00087431	0.239315	-0.0605871	0.310056	-0.829943	3.42237	0.193654	2.67296	0.518259	0.560362	-0.304816	FALSE	1.66219	FALSE	0.147097	0.415344	0.251303	0.446195	2.09633	0.257935	None	FALSE	FALSE	1	2
AGASIPSSGAASPR	1	IPSSGAASPRGFPLG	100	S63	S	Q9P270	9.05673e+07	SLAIN motif-containing protein 2 OS=Homo sapiens GN=SLAIN2 PE=1 SV=2 - [SLAI2_HUMAN]	SLAIN2	2.5	0	304	0.136097	-0.0328724	-0.0863431	-0.0410925	-0.10322	-0.0787886	0.0778798	1.64522	1.56323	1.71879	-0.0375193	-0.000744549	-0.569003	0.173616	0.00464688	-0.0488238	-0.00357324	-0.102475	-0.078044	0.0786244	2.21422	2.13223	2.2878	FALSE	1.89589	FALSE	0.426791	5.76655e-07	0.549632	6.00874e-05	-0.0339649	2.21142	None	FALSE	FALSE	0	1
AGASIPSSGAASPR	2	IPSSGAASPRGFPLG	100	S63	S	Q9P270	9.05673e+07	SLAIN motif-containing protein 2 OS=Homo sapiens GN=SLAIN2 PE=1 SV=2 - [SLAI2_HUMAN]	SLAIN2	1.34	0	400	-0.211713	-0.0235865	0.126939	0.0842702	0.0279817	0.0420624	0.282177	2.33316	2.39048	2.26258	-0.0375193	-0.000744549	-0.569003	-0.174194	0.0139328	0.164458	0.12179	0.0287263	0.0428069	0.282921	2.90216	2.95948	2.83159	FALSE	1.89589	FALSE	0.476341	2.43535e-06	0.595569	8.94468e-05	0.118151	2.89775	None	FALSE	FALSE	0	1
AGASIPSSGAASPR	2	SPVRAGASIPSSGAA	100	S55	S	Q9P270	9.05673e+07	SLAIN motif-containing protein 2 OS=Homo sapiens GN=SLAIN2 PE=1 SV=2 - [SLAI2_HUMAN]	SLAIN2	1.235	0	400	-0.211713	0.0752669	0.126939	-0.0131036	0.0677627	-0.227985	-0.0364254	2.30136	2.3391	2.22429	-0.0375193	-0.000744549	-0.569003	-0.174194	0.112786	0.164458	0.0244157	0.0685072	-0.22724	-0.0356809	2.87037	2.9081	2.7933	FALSE	1.66219	FALSE	0.440736	3.28363e-06	0.562482	0.000101187	-0.0648046	2.85726	None	FALSE	FALSE	0	1
AGASPPPVSELDR	1	HGPRAGASPPPVSEL	100	S48	S	Q9NX00	291226944	Transmembrane protein 160 OS=Homo sapiens GN=TMEM160 PE=1 SV=1 - [TM160_HUMAN]	TMEM160	1.965	0	132.5	0.0792514	-0.0524499	-0.0605189	0.0290128	0.684783	0.43007	0.149069	1.9395	1.82219	1.80423	7.04187e-05	0.00891654	0.072813	0.079181	-0.0525203	-0.0605893	0.0289423	0.675866	0.421154	0.140152	1.86669	1.74938	1.73142	FALSE	1.53913	FALSE	0.109939	3.16481e-06	0.202447	9.97203e-05	0.412391	1.7825	None	FALSE	FALSE	2	1
AGAVQNTNDSSALSK	1	VQNTNDSSALSKRSL	100	S20	S	O60294	172311496	tRNA wybutosine-synthesizing protein 4 OS=Homo sapiens GN=LCMT2 PE=1 SV=3 - [TYW4_HUMAN]	LCMT2	3.41	0	383	-0.0840643	-0.166835	0.0985638	0.131065	0.186721	0.399279	0.396358	2.85339	2.78243	2.56363	0.0144975	0.0604849	-0.0799183	-0.0985618	-0.181333	0.0840663	0.116568	0.126236	0.338794	0.335873	2.93331	2.86235	2.64355	FALSE	0.733072	FALSE	0.0370327	7.81768e-06	0.0933442	0.00014958	0.266968	2.81307	None	FALSE	FALSE	1	1
AGCSPAVQMK	1	HLLKAGCSPAVQMKI	100	S50	S	O75925	3.8142e+07	E3 SUMO-protein ligase PIAS1 OS=Homo sapiens GN=PIAS1 PE=1 SV=2 - [PIAS1_HUMAN]	PIAS1	1.415	0	344	-0.0885797	-0.0458492	0.0864468	0.0413558	0.31533	0.485513	0.451694	3.7482	3.47809	3.38469	-0.0310327	-0.0823735	-0.0729931	-0.0575471	-0.0148166	0.117479	0.0723885	0.397704	0.567886	0.534068	3.82119	3.55108	3.45769	FALSE	7.28352	FALSE	0.00181482	0.000243068	0.0107644	0.00107355	0.499886	3.60999	None + Ubiquitin and UBL + Transcription factor	TRUE	TRUE	0	1
AGDLLEDSPK	1	AGDLLEDSPKRPKEA	100	S165	S	P51858	4499395328	Hepatoma-derived growth factor OS=Homo sapiens GN=HDGF PE=1 SV=1 - [HDGF_HUMAN]	HDGF	2.58	0	177	-0.0490156	-0.189641	0.0684808	0.13531	-0.504734	0.179583	-0.0564698	0.75793	0.272165	-0.503489	-0.0107809	-0.0406228	-0.115915	-0.0382347	-0.17886	0.0792617	0.146091	-0.464111	0.220206	-0.015847	0.873845	0.38808	-0.387574	FALSE	1.06656	FALSE	0.710211	0.515214	0.794391	0.544784	-0.086584	0.29145	None	FALSE	FALSE	3	1
AGDLLEDSPKRPK	1	AGDLLEDSPKRPKEA	100	S165	S	P51858	4499395328	Hepatoma-derived growth factor OS=Homo sapiens GN=HDGF PE=1 SV=1 - [HDGF_HUMAN]	HDGF	2.73	1	252	0.111922	0.0868806	-0.13556	-0.0948105	-0.0812551	0.0983039	0.0268133	-0.319089	0.0300633	-0.622789	-0.0107809	-0.0406228	-0.115915	0.122703	0.0976615	-0.124779	-0.0840296	-0.0406323	0.138927	0.0674361	-0.203174	0.145978	-0.506874	FALSE	1.06656	FALSE	0.549336	0.421852	0.660908	0.452731	0.0552435	-0.188023	None	FALSE	FALSE	3	3
AGDNIPEEQPVASTPTTVSDGENK	1	ASTPTTVSDGENKKD	100	S250	S	Q9Y320-2	2.96505e+08	Isoform 2 of Thioredoxin-related transmembrane protein 2 OS=Homo sapiens GN=TMX2 - [TMX2_HUMAN]	TMX2	3.525	0	400	-0.726722	-1.36572	0.585659	0.591642	0.246927	-0.0933393	0.28536	1.78642	1.43717	0.870005	0.00265287	-0.020484	-0.373973	-0.729375	-1.36838	0.583006	0.588989	0.267411	-0.0728553	0.305844	2.16039	1.81115	1.24398	FALSE	1.3564	FALSE	0.481673	0.0202101	0.600553	0.0311887	0.1668	1.73851	None	FALSE	FALSE	5	1
AGDNIPEEQPVASTPTTVSDGENK	1	EEQPVASTPTTVSDG	99.6	T245	T	Q9Y320-2	2.96505e+08	Isoform 2 of Thioredoxin-related transmembrane protein 2 OS=Homo sapiens GN=TMX2 - [TMX2_HUMAN]	TMX2	4.78	0	223.5	-0.178035	-0.443929	0.540318	-0.109871	1.71743	1.72857	2.30835	5.25357	5.22716	4.64257	0.00265287	-0.020484	-0.373973	-0.180688	-0.446582	0.537665	-0.112524	1.73791	1.74906	2.32883	5.62755	5.60113	5.01654	FALSE	1.4249	FALSE	0.00101341	9.3547e-06	0.00715519	0.000162965	1.9386	5.41507	None	FALSE	FALSE	5	1
AGDPGEMPQSPTGLGQPK	1	DPGEMPQSPTGLGQP	100	S1370	S	Q9UIF9-2	1.44436e+08	Isoform 1 of Bromodomain adjacent to zinc finger domain protein 2A OS=Homo sapiens GN=BAZ2A - [BAZ2A_HUMAN]	BAZ2A	2.995	0	390	-0.0559046	-0.288476	0.208963	0.0432619	1.81463	1.38867	1.59049	1.27459	1.25559	1.03368	0.0275945	0.0173657	-0.38786	-0.0834991	-0.31607	0.181369	0.0156674	1.79727	1.37131	1.57313	1.66245	1.64345	1.42155	FALSE	1.75787	FALSE	0.000331638	6.01333e-05	0.00345637	0.000432894	1.58057	1.57582	None + Transcription factor	FALSE	FALSE	2	1
AGDRNSEDDGVVMTFSSVK	1	DRAGDRNSEDDGVVM	100	S203	S	Q9NY61	3.63296e+08	Protein AATF OS=Homo sapiens GN=AATF PE=1 SV=1 - [AATF_HUMAN]	AATF	3.59	1	107	-0.143663	-0.328761	0.128071	0.266502	0.313079	0.121169	0.172732	0.830608	0.821485	0.419149	-0.0158925	-7.65013e-05	-0.0816348	-0.12777	-0.312869	0.143964	0.282395	0.313155	0.121245	0.172809	0.912243	0.90312	0.500783	FALSE	2.91104	FALSE	0.229826	0.0105982	0.347562	0.018257	0.202403	0.772049	None	FALSE	FALSE	4	2
AGEAPTENPAPPTQQSSAE	1	APPTQQSSAE_____	99.5	S370	S	P16989	2111217515	Y-box-binding protein 3 OS=Homo sapiens GN=YBX3 PE=1 SV=4 - [YBOX3_HUMAN]|Isoform 2 of Y-box-binding protein 3 OS=Homo sapiens GN=YBX3 - [YBOX3_HUMAN]	YBX3	2.64	0	400	-0.444554	-0.38919	0.173739	0.458017	-0.0777455	-0.325042	0.0916931	0.108066	0.266831	-0.357373	-0.00487823	-0.00964841	-0.576962	-0.439676	-0.384312	0.178618	0.462895	-0.0680971	-0.315394	0.101341	0.685028	0.843793	0.219589	FALSE	26.4486	FALSE	0.855299	0.0815119	0.901919	0.102943	-0.0940497	0.582803	None + Transcription factor	FALSE	TRUE	3	0
AGELTEDEVER	1	TKRAGELTEDEVERV	100	T60	T	P62269	5034544896	40S ribosomal protein S18 OS=Homo sapiens GN=RPS18 PE=1 SV=3 - [RS18_HUMAN]	RPS18	2.19	0	400	-0.148538	-0.343971	0.000439645	0.389194	0.538643	0.601865	0.34106	1.50774	0.997359	0.459152	0.00788439	-0.0366803	-0.00966966	-0.156423	-0.351856	-0.00744474	0.38131	0.575324	0.638546	0.37774	1.51741	1.00703	0.468821	FALSE	1	FALSE	0.028373	0.0550698	0.0774161	0.073301	0.530536	0.997754	None	FALSE	FALSE	5	1
AGEPDGESLDEQPSSSSSK	1	AGEPDGESLDEQPSS	100	S64	S	Q9H3Q1	2.81872e+08	Cdc42 effector protein 4 OS=Homo sapiens GN=CDC42EP4 PE=1 SV=1 - [BORG4_HUMAN]	CDC42EP4	2.45	0	400	-0.285601	-0.814355	0.173667	0.606285	0.0375782	-0.609915	-0.148438	0.258838	0.20516	-0.187666	-0.0223641	0.0115588	-0.0459774	-0.263237	-0.791991	0.196031	0.628649	0.0260194	-0.621474	-0.159997	0.304816	0.251138	-0.141689	FALSE	1.3564	FALSE	0.614673	0.590509	0.716096	0.617291	-0.251817	0.138088	None	FALSE	FALSE	5	1
AGEPDGESLDEQPSSSSSK	1	EQPSSSSSKRSLLSR	99.3	S74	S	Q9H3Q1	2.81872e+08	Cdc42 effector protein 4 OS=Homo sapiens GN=CDC42EP4 PE=1 SV=1 - [BORG4_HUMAN]	CDC42EP4	1.84	0	400	0.382333	-1.78916	0.377842	0.147717	1.89729	1.27221	1.60948	1.49889	0.930091	0.606189	-0.0223641	0.0115588	-0.0459774	0.404697	-1.7668	0.400206	0.170081	1.88573	1.26065	1.59792	1.54487	0.976068	0.652167	FALSE	2.7177	FALSE	0.0371039	0.0948168	0.0934817	0.117558	1.58143	1.0577	None	FALSE	FALSE	5	1
AGEPDGESLDEQPSSSSSK	1	SLDEQPSSSSSKRSL	98.7	S71	S	Q9H3Q1	2.81872e+08	Cdc42 effector protein 4 OS=Homo sapiens GN=CDC42EP4 PE=1 SV=1 - [BORG4_HUMAN]	CDC42EP4	2.38	0	400	-0.345849	-0.500031	0.210695	0.431696	1.9399	1.00059	1.30108	2.32755	2.22472	1.72834	-0.0223641	0.0115588	-0.0459774	-0.323485	-0.477667	0.233059	0.45406	1.92834	0.989034	1.28952	2.37353	2.2707	1.77432	TRUE	1.12465	FALSE	0.0140503	0.00066446	0.0468265	0.0021678	1.4023	2.13951	None	FALSE	FALSE	5	1
AGEPNSPDAEEANSPDVTAGCDPAGVHPPR	1	PDAEEANSPDVTAGC	100	S751	S	Q08J23	6480335616	tRNA (cytosine(34)-C(5))-methyltransferase OS=Homo sapiens GN=NSUN2 PE=1 SV=2 - [NSUN2_HUMAN]	NSUN2	7.235	0	270.5	-0.265819	-0.798889	0.410767	0.338099	0.66924	0.0704144	0.307292	1.60474	1.45824	1.35223	0.00313671	-0.00897505	0.0892918	-0.268956	-0.802026	0.40763	0.334962	0.678215	0.0793895	0.316267	1.51545	1.36895	1.26294	FALSE	1.57542	FALSE	0.247184	0.0114584	0.367338	0.0194502	0.357957	1.38244	None	TRUE	FALSE	6	2
AGEPNSPDAEEANSPDVTAGCDPAGVHPPR	1	QRAGEPNSPDAEEAN	100	S743	S	Q08J23	6480335616	tRNA (cytosine(34)-C(5))-methyltransferase OS=Homo sapiens GN=NSUN2 PE=1 SV=2 - [NSUN2_HUMAN]	NSUN2	5.24	0	395	-0.634626	-0.694208	0.422949	0.555009	0.716256	0.123221	0.233094	1.33003	1.13923	0.639535	0.00313671	-0.00897505	0.0892918	-0.637762	-0.697345	0.419812	0.551872	0.725231	0.132197	0.242069	1.24074	1.04994	0.550244	FALSE	0.993925	FALSE	0.289512	0.0487471	0.41298	0.0661307	0.366499	0.946975	None	TRUE	FALSE	6	2
AGEPNSPDAEEANSPDVTAGCDPAGVHPPR	2	PDAEEANSPDVTAGC	100	S751	S	Q08J23	6480335616	tRNA (cytosine(34)-C(5))-methyltransferase OS=Homo sapiens GN=NSUN2 PE=1 SV=2 - [NSUN2_HUMAN]	NSUN2	5.14	0	400	-0.771059	-1.67107	0.642435	0.292965	0.412614	-0.580811	0.163212	2.21636	1.69931	1.39569	0.00313671	-0.00897505	0.0892918	-0.774196	-1.67421	0.639298	0.289829	0.421589	-0.571836	0.172187	2.12707	1.61002	1.3064	FALSE	1.57542	FALSE	0.552887	0.0224111	0.663862	0.0340067	0.00731351	1.68116	None	TRUE	FALSE	6	2
AGEPNSPDAEEANSPDVTAGCDPAGVHPPR	2	QRAGEPNSPDAEEAN	100	S743	S	Q08J23	6480335616	tRNA (cytosine(34)-C(5))-methyltransferase OS=Homo sapiens GN=NSUN2 PE=1 SV=2 - [NSUN2_HUMAN]	NSUN2	5.14	0	400	-0.771059	-1.67107	0.642435	0.292965	0.412614	-0.580811	0.163212	2.21636	1.69931	1.39569	0.00313671	-0.00897505	0.0892918	-0.774196	-1.67421	0.639298	0.289829	0.421589	-0.571836	0.172187	2.12707	1.61002	1.3064	FALSE	0.993925	FALSE	0.552887	0.0224111	0.663862	0.0340067	0.00731351	1.68116	None	TRUE	FALSE	6	2
AGEQQLSEPEDMEMEAGDTDDPPR	1	KAGEQQLSEPEDMEM	100	S18	S	Q93009	1950563008	Ubiquitin carboxyl-terminal hydrolase 7 OS=Homo sapiens GN=USP7 PE=1 SV=2 - [UBP7_HUMAN]	USP7	2.52	0	400	-0.480426	-1.89439	0.730084	0.438837	0.40654	-1.69193	-0.0132754	2.40716	1.41476	1.3644	-0.0116336	0.0390241	0.0168976	-0.468792	-1.88276	0.741718	0.45047	0.367515	-1.73095	-0.0522996	2.39026	1.39786	1.34751	FALSE	1.38407	FALSE	0.843407	0.0360657	0.893204	0.0509928	-0.471913	1.71188	None + Ubiquitin and UBL	FALSE	FALSE	9	1
AGETRFTDTR	1	RAGETRFTDTRKDEQ	98.7	T57	T	P13639	8826777600	Elongation factor 2 OS=Homo sapiens GN=EEF2 PE=1 SV=4 - [EF2_HUMAN]	EEF2	2.04	1	368	0.323933	0.381797	-0.327482	-0.625107	0.0930104	0.18921	0.645439	0.586018	2.12362	2.61904	-0.000197199	0.00382078	-0.105737	0.32413	0.381994	-0.327284	-0.62491	0.0891896	0.185389	0.641618	0.691754	2.22935	2.72478	FALSE	1.13621	TRUE	0.277465	0.0699747	0.400363	0.0901255	0.305399	1.88196	None	FALSE	NA	2	2
AGFDSDYDQALADIR	1	TPKAGFDSDYDQALA	100	S935	S	P52701	948623776	DNA mismatch repair protein Msh6 OS=Homo sapiens GN=MSH6 PE=1 SV=2 - [MSH6_HUMAN]	MSH6	3.11	0	400	-0.190479	-0.715993	0.0478766	0.566724	0.6617	0.184045	0.325716	0.998735	0.898012	0.930717	0.00724117	0.0234082	-0.224529	-0.19772	-0.723234	0.0406355	0.559483	0.638292	0.160637	0.302308	1.22326	1.12254	1.15525	FALSE	5.7563	FALSE	0.20581	0.0177199	0.321795	0.0279035	0.367079	1.16702	None	TRUE	TRUE	4	1
AGFNYESPSK	1	KAGFNYESPSKGGNF	100	S90	S	Q9UHF7	1.07363e+08	Zinc finger transcription factor Trps1 OS=Homo sapiens GN=TRPS1 PE=1 SV=2 - [TRPS1_HUMAN]	TRPS1	2.09	0	120	-0.0850229	-0.0352381	0.0150943	0.150636	-0.133233	0.0633087	-0.124618	1.70052	1.76874	1.52862	-0.0161841	-0.0196799	-0.0447327	-0.0688388	-0.019054	0.0312783	0.16682	-0.113553	0.0829885	-0.104938	1.74526	1.81347	1.57335	FALSE	1.44176	FALSE	0.421891	5.54116e-05	0.544574	0.000412425	-0.0451674	1.71069	None + Transcription factor	FALSE	FALSE	1	1
AGFSPDSSK	1	LLSRAGFSPDSSKAD	100	S373	S	O95402	4.00731e+08	Mediator of RNA polymerase II transcription subunit 26 OS=Homo sapiens GN=MED26 PE=1 SV=2 - [MED26_HUMAN]	MED26	2.26	0	56	0.108039	-0.0290258	-0.157481	0.0642844	0.546265	0.695192	0.369856	0.370465	0.0422812	-0.143499	-0.0298332	0.0589633	0.0626032	0.137873	0.000807331	-0.127648	0.0941175	0.487302	0.636228	0.310893	0.307862	-0.020322	-0.206103	FALSE	1.0827	FALSE	0.0196795	0.996134	0.0597398	0.996703	0.478141	0.0271458	None	FALSE	FALSE	1	1
AGFTALNASKEK	1	GFTALNASKEKKKKK	100	S231	S	Q9NPG3-2	1.1295e+08	Isoform 2 of Ubinuclein-1 OS=Homo sapiens GN=UBN1 - [UBN1_HUMAN]	UBN1	2.54	1	400	0.175234	0.11995	0.13577	-0.544821	-1.2127	-0.0807902	-0.607653	2.89112	3.17377	2.87101	0.000209831	-0.0155127	-0.110564	0.175024	0.11974	0.13556	-0.545031	-1.19719	-0.0652775	-0.592141	3.00169	3.28434	2.98158	FALSE	2.49482	FALSE	0.205963	3.95767e-05	0.321865	0.000341935	-0.618201	3.0892	None	FALSE	FALSE	1	2
AGGAARPVSLR	1	GGAARPVSLREVVRY	100	S250	S	Q6SPF0	89383904	Atherin OS=Homo sapiens GN=SAMD1 PE=1 SV=1 - [SAMD1_HUMAN]	SAMD1	1.77	0	400	-0.124055	0.635107	-0.699264	-0.130593	-1.88262	-0.133404	-0.801977	3.1065	2.35072	1.93484	0.00148718	-0.0166874	-0.0827132	-0.125542	0.63362	-0.700752	-0.13208	-1.86593	-0.116717	-0.78529	3.18922	2.43343	2.01755	FALSE	2.49482	FALSE	0.23771	0.00329187	0.356644	0.00711782	-0.922645	2.54673	None	FALSE	FALSE	0	2
AGGAGFGTDGDDQEAINEAISVK	1	AGGAGFGTDGDDQEA	100	T719	T	Q96EB6	1613654968	NAD-dependent protein deacetylase sirtuin-1 OS=Homo sapiens GN=SIRT1 PE=1 SV=2 - [SIR1_HUMAN]	SIRT1	3.46	0	400	-0.138053	-0.956366	0.0365945	0.632465	0.55457	-0.191487	0.184479	0.683552	0.810791	0.365852	0.00645352	0.00815244	0.0521992	-0.144506	-0.96282	0.030141	0.626012	0.546418	-0.199639	0.176327	0.631353	0.758592	0.313653	FALSE	2.69206	FALSE	0.498248	0.128295	0.615171	0.153478	0.174369	0.567866	None	FALSE	FALSE	5	1
AGGAGVPAFYTPTGYGTLVQEGGSPIK	1	TLVQEGGSPIKYNKD	100	S170	S	P55809	4134772864	Succinyl-CoA:3-ketoacid coenzyme A transferase 1, mitochondrial OS=Homo sapiens GN=OXCT1 PE=1 SV=1 - [SCOT1_HUMAN]	OXCT1	3.15	0	400	-1.15336	-0.417457	0.671438	0.273837	0.489138	-0.850194	0.549472	1.67644	1.52518	3.63913	0.00275068	-0.00233818	0.215942	-1.15611	-0.420207	0.668687	0.271087	0.491476	-0.847856	0.55181	1.4605	1.30924	3.42318	FALSE	1.3564	FALSE	0.728976	0.0588496	0.808197	0.0775705	0.0651434	2.06431	None	FALSE	FALSE	1	1
AGGANYDAQTE	1	GANYDAQTE______	100	T141	T	Q14019	1928425536	Coactosin-like protein OS=Homo sapiens GN=COTL1 PE=1 SV=3 - [COTL1_HUMAN]	COTL1	1.38	0	400	-0.493781	-0.285329	0.501285	0.0756156	1.95172	1.79637	1.57045	2.42603	2.78674	2.83703	-0.000731738	-0.00814687	-0.155396	-0.493049	-0.284598	0.502016	0.0763474	1.95987	1.80451	1.5786	2.58143	2.94214	2.99243	FALSE	1	FALSE	0.0012616	0.00014816	0.00829819	0.000767178	1.78099	2.83867	None	FALSE	FALSE	2	0
AGGASPAASSTAQPPTQHR	1	PVRAGGASPAASSTA	100	S453	S	Q8IU81	2.82188e+08	Interferon regulatory factor 2-binding protein 1 OS=Homo sapiens GN=IRF2BP1 PE=1 SV=1 - [I2BP1_HUMAN]	IRF2BP1	3.995	0	327	0.0143168	0.109353	-0.37231	0.185914	0.727482	0.129712	0.46335	0.788094	1.2096	1.22273	0.0160208	0.0316749	0.026269	-0.00170398	0.0933322	-0.388331	0.169893	0.695807	0.0980367	0.431675	0.761825	1.18333	1.19646	FALSE	1.09257	FALSE	0.109215	0.00332358	0.201489	0.00716564	0.408506	1.0472	None + Ubiquitin and UBL	FALSE	FALSE	0	2
AGGDATDSSQTALDNK	1	GGDATDSSQTALDNK	99.65	S994	S	O75122	2.94723e+08	CLIP-associating protein 2 OS=Homo sapiens GN=CLASP2 PE=1 SV=2 - [CLAP2_HUMAN]|Isoform 3 of CLIP-associating protein 2 OS=Homo sapiens GN=CLASP2 - [CLAP2_HUMAN]	CLASP2	2.38	0	400	-0.275488	-0.356308	0.281929	0.234928	-0.00545287	0.476133	0.416891	2.95268	3.00295	2.62182	-0.00156602	0.0371695	-0.0713704	-0.273922	-0.354742	0.283495	0.236494	-0.0426224	0.438964	0.379721	3.02405	3.07432	2.69319	FALSE	3.45934	FALSE	0.261306	3.25124e-05	0.383169	0.000304124	0.258688	2.93052	None	TRUE	TRUE	3	1
AGGDLSLSPGR	1	AGGDLSLSPGRSADP	100	S502	S	Q9BUH8	8.52216e+07	Brain-enriched guanylate kinase-associated protein OS=Homo sapiens GN=BEGAIN PE=1 SV=1 - [BEGIN_HUMAN]	BEGAIN	2.09	0	156	0.125612	-0.0913814	-0.0796387	0.0129564	-1.00203	-0.887848	-0.985598	1.22329	1.11259	1.16368	0.0112476	-0.0258136	0.297603	0.114364	-0.102629	-0.0908863	0.00170883	-0.976221	-0.862035	-0.959784	0.925686	0.814991	0.866075	FALSE	1.62046	FALSE	2.89863e-05	3.59956e-05	0.00081683	0.000322822	-0.93268	0.868917	None	FALSE	FALSE	1	1
AGGDSGNVDDDCER	1	YQKAGGDSGNVDDDC	100	S829	S	Q96K76-4	1133020107	Isoform 4 of Ubiquitin carboxyl-terminal hydrolase 47 OS=Homo sapiens GN=USP47 - [UBP47_HUMAN]	USP47	2.21	0	400	-0.732846	1.00807	-0.669765	-0.398863	1.77131	1.46222	1.49045	4.1078	4.02088	3.76677	-0.00731255	0.0312795	-0.165458	-0.725533	1.01538	-0.662452	-0.391551	1.74003	1.43094	1.45917	4.27326	4.18634	3.93222	TRUE	2.56514	FALSE	0.0208894	0.00117548	0.0622569	0.00327255	1.54338	4.13061	None + Ubiquitin and UBL	FALSE	FALSE	5	1
AGGGATPVSSPSR	1	GGATPVSSPSRSLRS	99.5	S1679	S	Q9Y4B5	6.73067e+08	Microtubule cross-linking factor 1 OS=Homo sapiens GN=MTCL1 PE=1 SV=5 - [MTCL1_HUMAN]|Isoform 4 of Microtubule cross-linking factor 1 OS=Homo sapiens GN=MTCL1 - [MTCL1_HUMAN]	MTCL1	2.64	0	400	-0.198612	-0.00970565	-0.0988072	0.264851	-1.15959	-1.05371	-1.65542	-0.6632	-0.830759	-0.824516	0.00980535	0.0334686	0.0679231	-0.208417	-0.019511	-0.108613	0.255045	-1.19305	-1.08718	-1.68889	-0.731123	-0.898682	-0.892439	FALSE	1.65457	FALSE	0.00738803	0.00125533	0.029186	0.00342381	-1.32304	-0.840748	None	FALSE	FALSE	0	1
AGGGATPVSSPSR	2	GGATPVSSPSRSLRS	98.6	S1679	S	Q9Y4B5	6.73067e+08	Microtubule cross-linking factor 1 OS=Homo sapiens GN=MTCL1 PE=1 SV=5 - [MTCL1_HUMAN]|Isoform 4 of Microtubule cross-linking factor 1 OS=Homo sapiens GN=MTCL1 - [MTCL1_HUMAN]	MTCL1	1.54	0	400	-0.428927	0.137314	-0.0117119	0.122921	-0.879694	-0.838686	-0.88147	1.14906	1.09563	0.702965	0.00980535	0.0334686	0.0679231	-0.438733	0.127508	-0.0215172	0.113115	-0.913163	-0.872154	-0.914939	1.08113	1.02771	0.635042	FALSE	1.65457	FALSE	0.00737846	0.00487168	0.0291534	0.00966613	-0.900085	0.914627	None	FALSE	FALSE	0	1
AGGGATPVSSPSR	2	PKAGGGATPVSSPSR	100	T1675	T	Q9Y4B5	6.73067e+08	Microtubule cross-linking factor 1 OS=Homo sapiens GN=MTCL1 PE=1 SV=5 - [MTCL1_HUMAN]|Isoform 4 of Microtubule cross-linking factor 1 OS=Homo sapiens GN=MTCL1 - [MTCL1_HUMAN]	MTCL1	1.67	0	400	-0.383351	0.137314	-0.0117119	0.218519	-1.17404	-0.973014	-1.43499	1.17727	1.18229	0.925894	0.00980535	0.0334686	0.0679231	-0.393156	0.127508	-0.0215172	0.208713	-1.20751	-1.00648	-1.46846	1.10935	1.11437	0.857971	FALSE	1.50299	FALSE	0.00161642	0.00143362	0.00991044	0.00378206	-1.22749	1.02723	None	FALSE	FALSE	0	1
AGGGDLLLPPSPK	1	GDLLLPPSPKVEKKD	100	S1991	S	Q5TH69	31948322	Brefeldin A-inhibited guanine nucleotide-exchange protein 3 OS=Homo sapiens GN=ARFGEF3 PE=1 SV=3 - [BIG3_HUMAN]	ARFGEF3	2.46	0	107.5	0.130448	-0.0114383	-0.128223	-0.00244617	-0.238235	0.108598	-0.274709	0.410258	0.108259	-0.380328	0.000923589	0.161828	-0.120878	0.129524	-0.0123619	-0.129146	-0.00336975	-0.400062	-0.0532291	-0.436537	0.531136	0.229137	-0.25945	FALSE	1.57654	FALSE	0.123124	0.538622	0.220633	0.567847	-0.296609	0.166941	None	FALSE	FALSE	1	1
AGGGGGLGAGSPALSGGQGR	1	GGGLGAGSPALSGGQ	100	S21	S	Q6IQ22	2.52116e+08	Ras-related protein Rab-12 OS=Homo sapiens GN=RAB12 PE=1 SV=3 - [RAB12_HUMAN]	RAB12	3.915	0	309	-0.0919355	-0.16134	-0.0400879	0.11718	-1.42966	-1.09978	-1.62589	0.964122	0.821927	0.764965	-0.00427528	0.0410694	0.149508	-0.0876602	-0.157065	-0.0358127	0.121455	-1.47073	-1.14085	-1.66696	0.814613	0.672419	0.615457	FALSE	1.57542	FALSE	0.00588663	0.000377677	0.0247752	0.00146386	-1.42618	0.70083	None	FALSE	FALSE	0	1
AGGGGGLGAGSPALSGGQGR	2	GAGSPALSGGQGRRR	100	S25	S	Q6IQ22	2.52116e+08	Ras-related protein Rab-12 OS=Homo sapiens GN=RAB12 PE=1 SV=3 - [RAB12_HUMAN]	RAB12	2.11	0	400	-0.00501285	-0.581974	0.0894767	0.274948	0.0175664	0.49652	0.350369	3.20009	3.24244	3.11957	-0.00427528	0.0410694	0.149508	-0.000737568	-0.577698	0.093752	0.279223	-0.023503	0.455451	0.3093	3.05058	3.09293	2.97007	FALSE	0.993704	FALSE	0.256454	0.000322944	0.377884	0.00131091	0.247082	3.03786	None	FALSE	FALSE	0	1
AGGGGGLGAGSPALSGGQGR	2	GGGLGAGSPALSGGQ	100	S21	S	Q6IQ22	2.52116e+08	Ras-related protein Rab-12 OS=Homo sapiens GN=RAB12 PE=1 SV=3 - [RAB12_HUMAN]	RAB12	2.11	0	400	-0.00501285	-0.581974	0.0894767	0.274948	0.0175664	0.49652	0.350369	3.20009	3.24244	3.11957	-0.00427528	0.0410694	0.149508	-0.000737568	-0.577698	0.093752	0.279223	-0.023503	0.455451	0.3093	3.05058	3.09293	2.97007	FALSE	1.57542	FALSE	0.256454	0.000322944	0.377884	0.00131091	0.247082	3.03786	None	FALSE	FALSE	0	1
AGGGPTLQCPPPSSPEK	1	LQCPPPSSPEKAASL	100	S285	S	Q96N66-3	3.39952e+08	Isoform 3 of Lysophospholipid acyltransferase 7 OS=Homo sapiens GN=MBOAT7 - [MBOA7_HUMAN]	MBOAT7	3.875	0	80	-0.0117219	-0.21638	0.214337	-0.0185872	-0.100385	0.220454	0.38844	2.75231	2.72752	2.28516	0.00127543	-0.0183139	0.058607	-0.0129974	-0.217655	0.213062	-0.0198627	-0.0820714	0.238768	0.406754	2.6937	2.66891	2.22655	FALSE	1.70314	FALSE	0.315492	0.00040812	0.440097	0.00154371	0.187817	2.52972	None	FALSE	FALSE	1	1
AGGLDWPEATEVSPSR	1	WPEATEVSPSRTIRA	99.8	S238	S	Q9Y446	210525776	Plakophilin-3 OS=Homo sapiens GN=PKP3 PE=1 SV=1 - [PKP3_HUMAN]	PKP3	2.47	0	340	-0.145386	-0.203018	-0.124647	0.389459	0.00406012	-0.0681146	-0.090313	1.37878	2.29515	2.27613	-0.0155094	-0.0563172	-0.118709	-0.129876	-0.187509	-0.109137	0.404969	0.0603774	-0.0117974	-0.0339958	1.49749	2.41386	2.39484	FALSE	0.982162	FALSE	0.946178	0.0093654	0.965222	0.0164844	0.0048614	2.10206	None	FALSE	FALSE	3	1
AGGPATPLSPTR	1	GGPATPLSPTRLSRL	100	S37	S	Q03252	1186802987	Lamin-B2 OS=Homo sapiens GN=LMNB2 PE=1 SV=4 - [LMNB2_HUMAN]	LMNB2	2.055	0	193	-0.107225	0.216165	-0.207938	0.00429126	0.536551	0.729468	0.773704	2.26755	1.98307	2.02821	-0.00161058	-0.0142334	0.114202	-0.105614	0.217775	-0.206328	0.00590183	0.550785	0.743702	0.787938	2.15334	1.86886	1.91401	FALSE	16.3361	FALSE	0.00165707	2.33458e-05	0.0100906	0.000253296	0.694141	1.97874	None	FALSE	TRUE	0	1
AGGPATPLSPTR	1	GRAGGPATPLSPTRL	100	T34	T	Q03252	1186802987	Lamin-B2 OS=Homo sapiens GN=LMNB2 PE=1 SV=4 - [LMNB2_HUMAN]	LMNB2	2.145	0	256	-0.0259575	0.195177	-0.145119	-0.0459346	1.68945	1.80861	1.68773	1.45166	0.738622	0.133637	-0.00161058	-0.0142334	0.114202	-0.024347	0.196787	-0.143508	-0.0443241	1.70368	1.82284	1.70196	1.33745	0.62442	0.019435	FALSE	10.9882	FALSE	1.09027e-05	0.220315	0.000510171	0.249732	1.74283	0.660436	None	FALSE	TRUE	0	1
AGGPATPLSPTR	2	GGPATPLSPTRLSRL	100	S37	S	Q03252	1186802987	Lamin-B2 OS=Homo sapiens GN=LMNB2 PE=1 SV=4 - [LMNB2_HUMAN]	LMNB2	1.53	0	400	-0.168565	-0.127274	0.131898	0.192957	0.108685	0.532565	0.6263	3.30461	3.45709	3.32204	-0.00161058	-0.0142334	0.114202	-0.166955	-0.125664	0.133509	0.194567	0.122919	0.546798	0.640533	3.19041	3.34289	3.20783	FALSE	16.3361	FALSE	0.0942526	2.36062e-06	0.181435	8.92435e-05	0.43675	3.24704	None	FALSE	TRUE	0	1
AGGPATPLSPTR	2	GRAGGPATPLSPTRL	100	T34	T	Q03252	1186802987	Lamin-B2 OS=Homo sapiens GN=LMNB2 PE=1 SV=4 - [LMNB2_HUMAN]	LMNB2	1.53	0	400	-0.168565	-0.144577	0.176674	0.192957	0.0768565	0.452134	0.6263	3.47909	3.50332	3.37393	-0.00161058	-0.0142334	0.114202	-0.166955	-0.142966	0.178284	0.194567	0.0910899	0.466367	0.640533	3.36488	3.38912	3.25973	FALSE	10.9882	FALSE	0.124688	8.02015e-06	0.222989	0.000151077	0.39933	3.33791	None	FALSE	TRUE	0	1
AGGPGVAAEPGTPFSIGR	1	GVAAEPGTPFSIGRF	100	T516	T	Q09019	1.00709e+08	Dystrophia myotonica WD repeat-containing protein OS=Homo sapiens GN=DMWD PE=1 SV=3 - [DMWD_HUMAN]	DMWD	2.67	0	400	-0.166179	0.0927487	0.120617	-0.0661253	0.584963	0.933875	0.457121	2.31777	1.92265	2.1604	-0.023983	-0.0589269	-0.672535	-0.142196	0.116732	0.1446	-0.0421422	0.643889	0.992802	0.516048	2.9903	2.59519	2.83294	FALSE	1.74303	FALSE	0.0228627	0.000111906	0.0663893	0.000640709	0.71758	2.80614	None	FALSE	FALSE	1	1
AGGPTTPLSPTR	1	GGPTTPLSPTRLSRL	100	S23	S	P20700	5041542485	Lamin-B1 OS=Homo sapiens GN=LMNB1 PE=1 SV=2 - [LMNB1_HUMAN]	LMNB1	1.8	0	240	-0.0604327	0.153812	-0.0139627	-0.0568674	0.703294	1.01543	0.716852	1.81409	1.66145	1.68556	-0.00141839	0.0337261	0.227511	-0.0590143	0.15523	-0.0125443	-0.055449	0.669568	0.9817	0.683126	1.58657	1.43394	1.45805	FALSE	30.8753	FALSE	0.00666377	4.86556e-06	0.027082	0.000122201	0.778131	1.49286	None	FALSE	TRUE	0	1
AGGPTTPLSPTR	1	SRAGGPTTPLSPTRL	99.7	T20	T	P20700	5041542485	Lamin-B1 OS=Homo sapiens GN=LMNB1 PE=1 SV=2 - [LMNB1_HUMAN]	LMNB1	2.15	0	249.5	0.246004	-0.0606496	-0.167885	-0.0512448	2.15356	2.4148	2.38955	0.932441	0.759355	0.392703	-0.00141839	0.0337261	0.227511	0.247423	-0.0592312	-0.166467	-0.0498265	2.11984	2.38107	2.35583	0.70493	0.531843	0.165191	FALSE	21.6711	FALSE	9.1202e-06	0.0742868	0.000477301	0.0950509	2.28558	0.467321	None	FALSE	TRUE	0	1
AGGPTTPLSPTR	2	GGPTTPLSPTRLSRL	100	S23	S	P20700	5041542485	Lamin-B1 OS=Homo sapiens GN=LMNB1 PE=1 SV=2 - [LMNB1_HUMAN]	LMNB1	1.29	0	400	-0.203621	-0.219913	0.234905	0.0604288	0.255617	0.857003	0.995463	3.76677	3.5827	3.68916	-0.00141839	0.0337261	0.227511	-0.202203	-0.218495	0.236323	0.0618472	0.221891	0.823277	0.961737	3.53926	3.35518	3.46164	FALSE	30.8753	FALSE	0.0710413	5.32772e-06	0.14805	0.000127111	0.668968	3.45203	None	FALSE	TRUE	0	1
AGGPTTPLSPTR	2	GSRAGGPTTPLSPTR	99.3	T19	T	P20700	5041542485	Lamin-B1 OS=Homo sapiens GN=LMNB1 PE=1 SV=2 - [LMNB1_HUMAN]	LMNB1	1	0	400	-0.743061	-0.882822	0.599773	0.427333	0.730007	0.541551	1.13259	3.52957	3.41514	3.18296	-0.00141839	0.0337261	0.227511	-0.741643	-0.881404	0.601192	0.428752	0.696281	0.507825	1.09887	3.30206	3.18762	2.95545	FALSE	10.5342	FALSE	0.094819	0.00226773	0.182181	0.0053489	0.767658	3.14838	None	FALSE	TRUE	0	1
AGGPTTPLSPTR	2	PTTPLSPTRLSRLQE	99.3	T25	T	P20700	5041542485	Lamin-B1 OS=Homo sapiens GN=LMNB1 PE=1 SV=2 - [LMNB1_HUMAN]	LMNB1	1.35	0	400	-1.12397	-0.669487	0.539356	0.545097	1.26036	1.32518	1.5548	3.92981	3.91658	3.67356	-0.00141839	0.0337261	0.227511	-1.12256	-0.668068	0.540774	0.546515	1.22663	1.29146	1.52108	3.7023	3.68907	3.44605	FALSE	9.3112	FALSE	0.0345999	0.00236777	0.0890008	0.00551404	1.34639	3.61247	None	FALSE	TRUE	0	1
AGGPTTPLSPTR	2	SRAGGPTTPLSPTRL	99.3	T20	T	P20700	5041542485	Lamin-B1 OS=Homo sapiens GN=LMNB1 PE=1 SV=2 - [LMNB1_HUMAN]	LMNB1	1.33	0	400	-0.191141	-0.219913	0.129691	0.0497998	0.240773	0.765441	0.926139	3.82233	3.76736	3.81534	-0.00141839	0.0337261	0.227511	-0.189723	-0.218495	0.131109	0.0512182	0.207047	0.731715	0.892413	3.59481	3.53985	3.58783	FALSE	21.6711	FALSE	0.0669388	1.67372e-05	0.141863	0.000214413	0.610392	3.57417	None	FALSE	TRUE	0	1
AGGSAALSPSK	1	AGGSAALSPSKKRKN	100	S31	S	Q92522	1125525659	Histone H1x OS=Homo sapiens GN=H1FX PE=1 SV=1 - [H1X_HUMAN]	H1FX	1.985	0	374	-0.645384	0.371633	-0.313162	0.316032	-0.524867	0.24052	-0.296236	0.934386	0.868337	-0.334019	-0.0181509	-0.132575	-0.245469	-0.627233	0.389784	-0.295011	0.334182	-0.392292	0.373095	-0.163661	1.17986	1.11381	-0.0885499	FALSE	1.75787	FALSE	0.974274	0.190282	0.983803	0.218632	-0.0609524	0.735037	None	FALSE	FALSE	0	1
AGGSAALSPSK	2	AGGSAALSPSKKRKN	99.45	S31	S	Q92522	1125525659	Histone H1x OS=Homo sapiens GN=H1FX PE=1 SV=1 - [H1X_HUMAN]	H1FX	1.165	0	400	-0.145959	-0.248703	0.245252	0.0966245	0.805458	1.08218	0.849369	2.92845	2.98581	2.04035	-0.0181509	-0.132575	-0.245469	-0.127808	-0.230552	0.263403	0.114775	0.938033	1.21476	0.981944	3.17392	3.23128	2.28581	FALSE	1.75787	FALSE	0.00074656	0.00558119	0.00587054	0.0107966	1.04491	2.89701	None	FALSE	FALSE	0	1
AGGSAALSPSK	2	KVTKAGGSAALSPSK	100	S27	S	Q92522	1125525659	Histone H1x OS=Homo sapiens GN=H1FX PE=1 SV=1 - [H1X_HUMAN]	H1FX	1.165	0	400	-0.145959	-0.248703	0.245252	0.0966245	0.805458	1.08218	0.849369	2.92845	2.98581	2.04035	-0.0181509	-0.132575	-0.245469	-0.127808	-0.230552	0.263403	0.114775	0.938033	1.21476	0.981944	3.17392	3.23128	2.28581	FALSE	0.47537	FALSE	0.00074656	0.00558119	0.00587054	0.0107966	1.04491	2.89701	None	FALSE	FALSE	0	1
AGGSAALSPSKK	1	AGGSAALSPSKKRKN	100	S31	S	Q92522	1125525659	Histone H1x OS=Homo sapiens GN=H1FX PE=1 SV=1 - [H1X_HUMAN]	H1FX	1.1	1	400	-0.666878	0.726839	-0.37085	-0.0865129	-1.46703	-1.17561	0.387828	0.871383	-1.1552	0.831627	-0.0181509	-0.132575	-0.245469	-0.648727	0.74499	-0.352699	-0.068362	-1.33445	-1.04304	0.520403	1.11685	-0.909729	1.0771	FALSE	1.75787	FALSE	0.466762	0.54033	0.587002	0.569514	-0.619028	0.428073	None	FALSE	FALSE	0	2
AGGSGGAGVTLDEAR	1	PAAKAGGSGGAGVTL	100	S61	S	Q9ULI0-2	6.34624e+08	Isoform 2 of ATPase family AAA domain-containing protein 2B OS=Homo sapiens GN=ATAD2B - [ATD2B_HUMAN]	ATAD2B	2.62	0	57	-0.0849889	-0.0612908	-0.12509	0.241053	0.242367	0.828861	0.746527	3.75817	3.70257	3.62914	-0.00151729	-0.00555342	-0.235058	-0.0834716	-0.0597735	-0.123572	0.24257	0.24792	0.834414	0.752081	3.99323	3.93763	3.8642	FALSE	1.02556	FALSE	0.0588656	1.4774e-06	0.129745	7.62958e-05	0.611472	3.93169	None	FALSE	FALSE	2	1
AGGSPAPGPETPAISPSK	1	GPETPAISPSKRARP	100	S99	S	P33316	2308181888	Deoxyuridine 5'-triphosphate nucleotidohydrolase, mitochondrial OS=Homo sapiens GN=DUT PE=1 SV=4 - [DUT_HUMAN]	DUT	2.67	0	173	-0.0310692	-0.106001	0.00643683	0.13909	0.241847	0.397376	0.279409	1.70332	1.74285	1.36574	-0.0221271	-0.0316578	-0.208152	-0.00894208	-0.0838742	0.028564	0.161217	0.273505	0.429034	0.311066	1.91147	1.951	1.57389	FALSE	16.3232	FALSE	0.0065077	0.00131554	0.0266335	0.00355034	0.337869	1.81212	None	FALSE	TRUE	1	1
AGGSPAPGPETPAISPSK	2	ELPKAGGSPAPGPET	100	S88	S	P33316	2308181888	Deoxyuridine 5'-triphosphate nucleotidohydrolase, mitochondrial OS=Homo sapiens GN=DUT PE=1 SV=4 - [DUT_HUMAN]	DUT	1.665	0	400	-0.369088	-0.0346866	0.10309	0.233168	0.00107282	0.654846	0.63769	3.81844	4.04179	3.49886	-0.0221271	-0.0316578	-0.208152	-0.346961	-0.0125594	0.125217	0.255295	0.0327306	0.686504	0.669348	4.02659	4.24995	3.70701	FALSE	10.9144	FALSE	0.154666	2.26977e-05	0.260662	0.000249385	0.462861	3.99451	None	FALSE	TRUE	1	1
AGGSPAPGPETPAISPSK	2	GPETPAISPSKRARP	100	S99	S	P33316	2308181888	Deoxyuridine 5'-triphosphate nucleotidohydrolase, mitochondrial OS=Homo sapiens GN=DUT PE=1 SV=4 - [DUT_HUMAN]	DUT	1.665	0	400	-0.369088	-0.0346866	0.10309	0.233168	0.00107282	0.654846	0.63769	3.81844	4.04179	3.49886	-0.0221271	-0.0316578	-0.208152	-0.346961	-0.0125594	0.125217	0.255295	0.0327306	0.686504	0.669348	4.02659	4.24995	3.70701	FALSE	16.3232	FALSE	0.154666	2.26977e-05	0.260662	0.000249385	0.462861	3.99451	None	FALSE	TRUE	1	1
AGGSPASYHGSTSPR	2	EYGKAGGSPASYHGS	100	S153	S	O95208-3	69046116	Isoform 3 of Epsin-2 OS=Homo sapiens GN=EPN2 - [EPN2_HUMAN]	EPN2	2.07	0	400	-1.30748	-0.687989	-1.26614	1.35585	2.65779	0.139647	1.12899	-0.376496	0.358688	1.20951	-0.00536449	0.00923432	0.156186	-1.30211	-0.682624	-1.26078	1.36122	2.64855	0.130413	1.11975	-0.532682	0.202502	1.05333	FALSE	0.958989	FALSE	0.133301	0.401633	0.233618	0.432565	1.29957	0.241049	None	FALSE	FALSE	0	2
AGGSPASYHGSTSPR	2	KAGGSPASYHGSTSP	100	S156	S	O95208-3	69046116	Isoform 3 of Epsin-2 OS=Homo sapiens GN=EPN2 - [EPN2_HUMAN]	EPN2	2.07	0	400	-1.30748	-0.687989	-1.26614	1.35585	2.65779	0.139647	1.12899	-0.376496	0.358688	1.20951	-0.00536449	0.00923432	0.156186	-1.30211	-0.682624	-1.26078	1.36122	2.64855	0.130413	1.11975	-0.532682	0.202502	1.05333	FALSE	1.20744	FALSE	0.133301	0.401633	0.233618	0.432565	1.29957	0.241049	None	FALSE	FALSE	0	2
AGGSVESLR	1	PKLKAGGSVESLRSS	100	S507	S	O94885	6.14004e+08	SAM and SH3 domain-containing protein 1 OS=Homo sapiens GN=SASH1 PE=1 SV=3 - [SASH1_HUMAN]	SASH1	1.73	0	56	0.213205	0.0829311	-0.241907	-0.0955049	0.280654	0.310752	-0.0178375	0.537188	0.318577	0.097485	0.00883649	0.0414405	0.218454	0.204369	0.0740946	-0.250743	-0.104341	0.239214	0.269311	-0.059278	0.318734	0.100124	-0.120968	FALSE	0.974769	FALSE	0.299167	0.502293	0.423457	0.532152	0.149749	0.0992965	None	FALSE	FALSE	1	1
AGHDDVPPLSPLLPPMQNNQIQR	1	HDDVPPLSPLLPPMQ	100	S311	S	O14544	1.77754e+07	Suppressor of cytokine signaling 6 OS=Homo sapiens GN=SOCS6 PE=1 SV=2 - [SOCS6_HUMAN]	SOCS6	4.12	0	400	0.0625981	0.0871668	-0.0361511	-0.123246	0.524364	0.0244712	0.369767	1.42542	0.883004	0.953988	-0.0248236	-0.0438316	0.119759	0.0874217	0.11199	-0.0113276	-0.0984219	0.568196	0.0683028	0.413599	1.30566	0.763246	0.834229	FALSE	2.43343	FALSE	0.14658	0.0238077	0.250677	0.0357698	0.350032	0.967713	None + Ubiquitin and UBL	FALSE	FALSE	2	2
AGIHTSGSLSSR	1	ARAGIHTSGSLSSRF	99.5	S577	S	Q96CP6-2	1.34725e+08	Isoform 2 of GRAM domain-containing protein 1A OS=Homo sapiens GN=GRAMD1A - [GRM1A_HUMAN]	GRAMD1A	2.345	0	400	-0.180489	0.217182	-0.394538	0.256289	0.774249	0.793049	1.36218	2.28143	4.73321	4.73877	0.00767147	-0.0349514	0.129354	-0.18816	0.20951	-0.402209	0.248617	0.809201	0.828	1.39713	2.15208	4.60385	4.60941	FALSE	1.56758	FALSE	0.0118966	0.0386873	0.041443	0.0541864	1.01144	3.78845	None	FALSE	FALSE	0	2
AGLASPEEEDAVGK	1	KKKAGLASPEEEDAV	100	S1148	S	Q9UNS1-2	615790880	Isoform 2 of Protein timeless homolog OS=Homo sapiens GN=TIMELESS - [TIM_HUMAN]	TIMELESS	2.32	0	172	-0.0947603	-0.273261	0.410955	-0.141527	0.54551	0.91639	1.05849	3.67479	2.93798	3.00436	0.006673	0.00391102	-0.269543	-0.101433	-0.279934	0.404282	-0.1482	0.541599	0.912479	1.05457	3.94434	3.20752	3.2739	FALSE	1.03797	FALSE	0.0108666	0.000444567	0.0388517	0.00164018	0.836217	3.47525	None	TRUE	FALSE	4	1
AGLASPEEEDAVGKEPLK	1	KKKAGLASPEEEDAV	100	S1148	S	Q9UNS1-2	615790880	Isoform 2 of Protein timeless homolog OS=Homo sapiens GN=TIMELESS - [TIM_HUMAN]	TIMELESS	3.54	1	400	-0.156048	-0.341734	0.216475	0.20356	0.445831	0.659527	0.691949	2.84811	2.86598	2.3706	0.006673	0.00391102	-0.269543	-0.162721	-0.348407	0.209802	0.196887	0.44192	0.655616	0.688038	3.11765	3.13552	2.64014	FALSE	1.03797	FALSE	0.0135044	8.0099e-05	0.0454847	0.000515946	0.595191	2.96444	None	TRUE	FALSE	5	2
AGLCPDEDDMEGDSFFDDPIPKPEK	1	EDDMEGDSFFDDPIP	100	S254	S	O95684	1.99495e+08	FGFR1 oncogene partner OS=Homo sapiens GN=FGFR1OP PE=1 SV=1 - [FR1OP_HUMAN]	FGFR1OP	4.41	0	400	-0.325448	-0.290195	0.243491	0.263401	0.392223	0.711738	0.700964	4.44548	3.7809	3.31748	0.00427452	0.0871258	0.000850025	-0.329723	-0.29447	0.239216	0.259126	0.305097	0.624612	0.613838	4.44463	3.78005	3.31663	FALSE	14.4198	FALSE	0.0387381	0.00183085	0.0964921	0.00454679	0.514516	3.8471	None	TRUE	TRUE	9	2
AGLESGAEPGDGDSDTTK	1	AEPGDGDSDTTKKKK	100	S494	S	O60832	9.30212e+08	H/ACA ribonucleoprotein complex subunit 4 OS=Homo sapiens GN=DKC1 PE=1 SV=3 - [DKC1_HUMAN]	DKC1	3.08	0	400	-0.416585	-0.727304	0.293055	0.495286	0.164647	0.151669	0.0282363	0.705891	0.653583	-0.306021	-0.00410018	-0.00902341	0.0395446	-0.412484	-0.723204	0.297155	0.499387	0.173671	0.160693	0.0372598	0.666346	0.614038	-0.345565	FALSE	2.46342	FALSE	0.524707	0.411196	0.639311	0.442142	0.123874	0.311606	None	FALSE	FALSE	5	1
AGLESGAEPGDGDSDTTK	1	KAKAGLESGAEPGDG	100	S485	S	O60832	9.30212e+08	H/ACA ribonucleoprotein complex subunit 4 OS=Homo sapiens GN=DKC1 PE=1 SV=3 - [DKC1_HUMAN]	DKC1	2.255	0	400	-0.802593	-1.03323	1.03423	-0.168052	0.057197	-0.273949	-0.226199	2.22802	2.0728	1.54714	-0.00410018	-0.00902341	0.0395446	-0.798493	-1.02913	1.03833	-0.163952	0.0662204	-0.264926	-0.217175	2.18847	2.03325	1.5076	FALSE	2.62956	FALSE	0.845963	0.0128379	0.895023	0.0213455	-0.138627	1.90978	None	FALSE	FALSE	5	1
AGLESGAEPGDGDSDTTKK	1	AEPGDGDSDTTKKKK	100	S494	S	O60832	9.30212e+08	H/ACA ribonucleoprotein complex subunit 4 OS=Homo sapiens GN=DKC1 PE=1 SV=3 - [DKC1_HUMAN]	DKC1	3.71	1	358	0.111086	-0.641889	0.403771	-0.0647301	-0.204748	-0.593553	0.268766	0.35442	-0.415464	0.236039	-0.00410018	-0.00902341	0.0395446	0.115186	-0.637788	0.407871	-0.0606299	-0.195725	-0.584529	0.277789	0.314875	-0.455009	0.196495	FALSE	2.46342	FALSE	0.726978	0.855514	0.806736	0.867872	-0.167488	0.0187872	None	FALSE	FALSE	5	2
AGLEVLGSSDPTTSASR	1	GSSDPTTSASRVAGT	99	S828	S	Q15398-3	6.18516e+08	Isoform 3 of Disks large-associated protein 5 OS=Homo sapiens GN=DLGAP5 - [DLGP5_HUMAN]	DLGAP5	2.87	0	400	-0.458817	-0.787983	-0.384863	0.946665	1.49443	2.04933	1.84425	5.06464	5.11227	5.17177	-0.00580036	0.0859376	1.00542	-0.453017	-0.782183	-0.379062	0.952465	1.40849	1.96339	1.75831	4.05922	4.10685	4.16635	FALSE	4.24159	FALSE	0.0108522	0.00146254	0.0388183	0.00384162	1.71006	4.11081	None	TRUE	TRUE	2	1
AGLGSPERPPK	1	VQRAGLGSPERPPKT	100	S58	S	Q9H6F5	8.65042e+08	Coiled-coil domain-containing protein 86 OS=Homo sapiens GN=CCDC86 PE=1 SV=1 - [CCD86_HUMAN]	CCDC86	2.27	0	400	0.0607824	0.0115325	-0.149255	0.0266994	-0.0425428	0.0715219	-0.253863	0.449725	0.0643539	-0.0134548	-0.0165811	-0.0120714	-0.991712	0.0773635	0.0281136	-0.132674	0.0432805	-0.0304714	0.0835933	-0.241791	1.44144	1.05607	0.978257	FALSE	1.7166	FALSE	0.57374	0.00929156	0.681883	0.0163788	-0.0628898	1.15859	None	FALSE	FALSE	1	2
AGLLNTSGTK	1	RAGLLNTSGTKGLEC	100	S509	S	Q08AM6	5.49453e+08	Protein VAC14 homolog OS=Homo sapiens GN=VAC14 PE=1 SV=1 - [VAC14_HUMAN]	VAC14	2.145	0	93	0.106483	-0.121442	0.0876394	-0.0869658	-1.42105	-0.373875	-0.0765146	3.65191	3.49157	3.37235	-0.00246666	-0.0169212	-0.0398249	0.10895	-0.118975	0.0901061	-0.0844991	-1.40413	-0.356953	-0.0595934	3.69174	3.53139	3.41218	FALSE	1.10088	FALSE	0.274501	4.52107e-06	0.397289	0.000117016	-0.606893	3.5451	None	FALSE	FALSE	0	1
AGLQSLEASGR	1	GLQSLEASGRLEDEF	100	S326	S	O60784-4	2.52151e+08	Isoform 4 of Target of Myb protein 1 OS=Homo sapiens GN=TOM1 - [TOM1_HUMAN]	TOM1	2.08	0	102	-0.0422271	-0.0563156	-0.178239	0.242874	0.305696	0.306762	0.256174	2.05399	1.97016	1.9487	-0.0093796	-0.0210755	0.00917106	-0.0328476	-0.046936	-0.168859	0.252253	0.326772	0.327837	0.277249	2.04482	1.96099	1.93953	FALSE	3.82312	FALSE	0.0379382	5.24362e-05	0.0951236	0.000399442	0.310619	1.98178	None	FALSE	TRUE	1	1
AGLQSLEASGR	1	SVRAGLQSLEASGRL	100	S322	S	O60784-4	2.52151e+08	Isoform 4 of Target of Myb protein 1 OS=Homo sapiens GN=TOM1 - [TOM1_HUMAN]	TOM1	1.8	0	213	-0.552982	0.329121	-0.0214946	0.106926	0.771996	1.34969	0.954923	2.66354	2.81868	2.23593	-0.0093796	-0.0210755	0.00917106	-0.543603	0.338501	-0.012115	0.116305	0.793072	1.37076	0.975998	2.65437	2.80951	2.22676	FALSE	5.36916	FALSE	0.00844843	0.000177812	0.032297	0.000863356	1.04661	2.56355	None	FALSE	TRUE	1	1
AGLRVSAPEVSVGHK	1	PKAGLRVSAPEVSVG	100	S332	S	Q09666	13165035520	Neuroblast differentiation-associated protein AHNAK OS=Homo sapiens GN=AHNAK PE=1 SV=2 - [AHNK_HUMAN]	AHNAK	2.85	1	400	0.170416	-0.0576182	0.254201	-0.471743	3.30673	0.92262	2.15071	1.11961	1.31423	1.1777	0.00134701	0.0142306	0.011456	0.169069	-0.0589653	0.252854	-0.47309	3.2925	0.908389	2.13648	1.10815	1.30278	1.16624	FALSE	1.66219	FALSE	0.0825333	0.0027668	0.165074	0.00621774	2.11246	1.19239	None	FALSE	FALSE	1	3
AGLSEEDDSLVDVYYR	1	GLSEEDDSLVDVYYR	100	S1498	S	Q14690	6.1674e+08	Protein RRP5 homolog OS=Homo sapiens GN=PDCD11 PE=1 SV=3 - [RRP5_HUMAN]	PDCD11	2.99	0	400	-0.387016	-0.444969	0.143174	0.494141	0.88449	0.610445	0.826775	2.39411	2.80414	2.68619	-0.000694918	0.017957	-0.816417	-0.386321	-0.444274	0.143869	0.494836	0.866533	0.592488	0.808818	3.21053	3.62056	3.50261	FALSE	1.46299	FALSE	0.0308308	8.29558e-05	0.0820897	0.000527053	0.755946	3.44456	None	FALSE	FALSE	5	1
AGLSEEDDSLVDVYYR	1	KPKKAGLSEEDDSLV	100	S1493	S	Q14690	6.1674e+08	Protein RRP5 homolog OS=Homo sapiens GN=PDCD11 PE=1 SV=3 - [RRP5_HUMAN]	PDCD11	1.98	0	400	-0.268529	-1.5552	0.486437	0.514573	1.07119	0.176299	1.36772	3.07455	3.68105	3.6941	-0.000694918	0.017957	-0.816417	-0.267834	-1.5545	0.487132	0.515268	1.05323	0.158342	1.34976	3.89097	4.49747	4.51051	FALSE	0.526203	FALSE	0.139959	0.00105554	0.242105	0.00302976	0.853779	4.29965	None	FALSE	FALSE	5	1
AGLSPAEPLLSR	1	PGCKAGLSPAEPLLS	100	S361	S	O95402	4.00731e+08	Mediator of RNA polymerase II transcription subunit 26 OS=Homo sapiens GN=MED26 PE=1 SV=2 - [MED26_HUMAN]	MED26	2.42	0	100.5	0.100928	-0.129778	-0.0137574	0.0328849	0.601386	0.441424	0.598454	2.83368	2.81028	2.86547	-0.0298332	0.0589633	0.0626032	0.130761	-0.099945	0.0160757	0.0627181	0.542423	0.382461	0.539491	2.77108	2.74768	2.80286	FALSE	1.43195	FALSE	0.00183204	2.17037e-06	0.0108322	8.70804e-05	0.488125	2.77387	None	FALSE	FALSE	1	1
AGLSPANCQSDR	1	EGSKAGLSPANCQSD	100	S552	S	Q14692	3.90673e+08	Ribosome biogenesis protein BMS1 homolog OS=Homo sapiens GN=BMS1 PE=1 SV=1 - [BMS1_HUMAN]	BMS1	2.305	0	122	-0.0116381	-0.0226054	-0.109721	0.134786	0.0374211	0.0790123	0.154706	1.8786	1.98474	1.84968	-0.0253983	-0.0227706	-0.653283	0.0137602	0.00279287	-0.0843223	0.160184	0.0601917	0.101783	0.177476	2.53188	2.63802	2.50296	FALSE	1.07619	FALSE	0.203019	2.12966e-07	0.318726	4.65945e-05	0.11315	2.55762	None	FALSE	FALSE	1	1
AGLYGLPR	1	RRWKAGLYGLPRRSG	100	Y45	Y	P49327	3491696725	Fatty acid synthase OS=Homo sapiens GN=FASN PE=1 SV=3 - [FAS_HUMAN]	FASN	2.5	0	122	-0.70044	-1.10012	0.575716	0.513713	5.35125	5.32451	5.30474	1.7143	1.93219	0.728016	0.00108873	-0.0130438	-0.100118	-0.701528	-1.1012	0.574627	0.512624	5.36429	5.33755	5.31779	1.81442	2.03231	0.828133	FALSE	1.66219	FALSE	0.000979221	0.0276107	0.00701113	0.0405694	5.33988	1.55829	None	FALSE	FALSE	0	1
AGMPVKDSPR	1	AGMPVKDSPRKESLL	100	S2287	S	Q2LD37-7	24099057	Isoform 7 of Uncharacterized protein KIAA1109 OS=Homo sapiens GN=KIAA1109 - [K1109_HUMAN]	KIAA1109	0.74	1	400	0.901683	-0.128472	-0.233045	-1.44961	-1.03471	-0.00565834	0.368765	2.66713	0.283673	3.00755	0.00673866	-0.0923128	0.041743	0.894944	-0.135211	-0.239784	-1.45635	-0.942393	0.0866544	0.461078	2.62538	0.24193	2.96581	FALSE	0.995843	FALSE	0.878703	0.10663	0.918128	0.130445	-0.131554	1.94437	None	FALSE	FALSE	1	2
AGMSSNQSISSPVLDAVPR	1	AGMSSNQSISSPVLD	98.8	S1401	S	Q9UQ35	1419879616	Serine/arginine repetitive matrix protein 2 OS=Homo sapiens GN=SRRM2 PE=1 SV=2 - [SRRM2_HUMAN]	SRRM2	2.58	0	133	0.584963	-1.15184	0.328849	-0.332901	1.13047	-0.193134	0.937346	-0.074695	-0.142373	0.403511	0.00165674	0.00036634	-0.361479	0.583306	-1.1535	0.327192	-0.334558	1.1301	-0.1935	0.936979	0.286784	0.219106	0.764989	FALSE	1.2601	FALSE	0.236636	0.250764	0.35539	0.281062	0.624527	0.423626	None	FALSE	FALSE	1	1
AGMSSNQSISSPVLDAVPR	1	SSNQSISSPVLDAVP	100	S1404	S	Q9UQ35	1419879616	Serine/arginine repetitive matrix protein 2 OS=Homo sapiens GN=SRRM2 PE=1 SV=2 - [SRRM2_HUMAN]	SRRM2	3.89	0	268	0.846829	-0.988685	0.0445305	-0.586035	0.709922	-0.151503	0.676785	-0.19746	-0.411113	0.597978	0.00165674	0.00036634	-0.361479	0.845173	-0.990341	0.0428738	-0.587691	0.709555	-0.151869	0.676419	0.164018	-0.0496346	0.959457	FALSE	1.57654	FALSE	0.287515	0.341378	0.410915	0.37294	0.411368	0.357947	None	FALSE	FALSE	1	1
AGMSSNQSISSPVLDAVPR	2	AGMSSNQSISSPVLD	99.3	S1401	S	Q9UQ35	1419879616	Serine/arginine repetitive matrix protein 2 OS=Homo sapiens GN=SRRM2 PE=1 SV=2 - [SRRM2_HUMAN]	SRRM2	2.685	0	400	-0.131669	-0.234004	-0.0753132	0.340087	0.485245	0.402154	0.50839	2.1571	2.1559	2.16251	0.00165674	0.00036634	-0.361479	-0.133326	-0.235661	-0.07697	0.33843	0.484878	0.401787	0.508024	2.51858	2.51738	2.52398	FALSE	1.2601	FALSE	0.0263112	0.000264698	0.0733055	0.00113973	0.464896	2.51998	None	FALSE	FALSE	1	1
AGMSSNQSISSPVLDAVPR	2	SSNQSISSPVLDAVP	99.2	S1404	S	Q9UQ35	1419879616	Serine/arginine repetitive matrix protein 2 OS=Homo sapiens GN=SRRM2 PE=1 SV=2 - [SRRM2_HUMAN]	SRRM2	2.57	0	400	0.0619709	-0.393726	0.0213289	0.433897	0.4842	0.481682	0.598053	2.09277	2.1593	2.18178	0.00165674	0.00036634	-0.361479	0.0603142	-0.395383	0.0196722	0.432241	0.483834	0.481315	0.597686	2.45425	2.52078	2.54326	FALSE	1.57654	FALSE	0.058979	0.00055274	0.129935	0.0019089	0.520945	2.5061	None	FALSE	FALSE	1	1
AGMTSSPDATTGQTFG	1	NRAGMTSSPDATTGQ	99.2	S784	S	Q9UQR1	1.74581e+08	Zinc finger protein 148 OS=Homo sapiens GN=ZNF148 PE=1 SV=2 - [ZN148_HUMAN]	ZNF148	1.89	0	400	-0.170071	-0.577678	0.0167052	0.309796	0.920097	0.479626	0.900638	1.7101	1.61523	1.35388	0.0255424	-0.0334489	-0.149029	-0.195614	-0.603221	-0.00883713	0.284254	0.953546	0.513075	0.934087	1.85913	1.76426	1.50291	FALSE	1.47237	FALSE	0.0107672	0.000554412	0.0385948	0.00191232	0.800236	1.70877	None + Transcription factor	FALSE	FALSE	1	0
AGNALTPELAPVQIK	1	RRAGNALTPELAPVQ	100	T207	T	P0C1Z6	3.12413e+07	TCF3 fusion partner OS=Homo sapiens GN=TFPT PE=1 SV=1 - [TFPT_HUMAN]	TFPT	3.025	0	89	0.196587	-0.332359	0.0109031	0.0733989	0.659961	0.530811	0.692918	2.76886	2.73501	2.56763	-0.0188674	0.00978986	-0.718767	0.215455	-0.313491	0.0297706	0.0922663	0.650171	0.521021	0.683128	3.48762	3.45377	3.2864	FALSE	2.06878	FALSE	0.00758269	4.45488e-06	0.0297713	0.000116982	0.618107	3.40926	None	FALSE	FALSE	1	1
AGNPGTPGAPGLK	1	GRAGNPGTPGAPGLK	100	T1318	T	Q02388-2	716650320	Isoform 2 of Collagen alpha-1(VII) chain OS=Homo sapiens GN=COL7A1 - [CO7A1_HUMAN]	COL7A1	2.11	0	400	0.257288	0.160922	-0.17707	-0.317838	0.0115867	0.450002	0.542451	3.24296	2.92863	2.82052	0.00241662	0.036501	0.516278	0.254872	0.158505	-0.179487	-0.320254	-0.0249143	0.413501	0.50595	2.72668	2.41235	2.30424	FALSE	1.45248	FALSE	0.202272	4.57474e-05	0.317978	0.00036906	0.298179	2.48109	None	FALSE	FALSE	0	1
AGNWPGSPQVSGPSPAAR	2	RAGNWPGSPQVSGPS	100	S1112	S	O60244	76618416	Mediator of RNA polymerase II transcription subunit 14 OS=Homo sapiens GN=MED14 PE=1 SV=2 - [MED14_HUMAN]	MED14	1.55	0	400	-0.239548	-0.0207717	0.120024	0.209793	0.336401	0.272027	0.215167	2.54567	2.14076	2.23537	-0.0267062	-0.10277	-0.171928	-0.212842	0.00593452	0.14673	0.2365	0.439171	0.374797	0.317937	2.7176	2.31269	2.4073	FALSE	1.57542	FALSE	0.0362352	6.85493e-05	0.0919757	0.000471221	0.377301	2.4792	None	FALSE	FALSE	0	1
AGNWPGSPQVSGPSPAAR	2	SPQVSGPSPAARMPG	100	S1119	S	O60244	76618416	Mediator of RNA polymerase II transcription subunit 14 OS=Homo sapiens GN=MED14 PE=1 SV=2 - [MED14_HUMAN]	MED14	1.55	0	400	-0.239548	-0.0207717	0.120024	0.209793	0.336401	0.272027	0.215167	2.54567	2.14076	2.23537	-0.0267062	-0.10277	-0.171928	-0.212842	0.00593452	0.14673	0.2365	0.439171	0.374797	0.317937	2.7176	2.31269	2.4073	FALSE	1.36586	FALSE	0.0362352	6.85493e-05	0.0919757	0.000471221	0.377301	2.4792	None	FALSE	FALSE	0	1
AGPDLPSLPSHALEDEGWAAAAPSPGSAR	1	GWAAAAPSPGSARSM	100	S292	S	Q9H3Q1	2.81872e+08	Cdc42 effector protein 4 OS=Homo sapiens GN=CDC42EP4 PE=1 SV=1 - [BORG4_HUMAN]	CDC42EP4	6.31	0	166	-0.293188	-0.952865	0.152652	0.637552	1.50906	0.120342	0.725273	0.866827	1.51911	1.73392	-0.0223641	0.0115588	-0.0459774	-0.270824	-0.930501	0.175016	0.659916	1.49751	0.108783	0.713714	0.912805	1.56509	1.7799	FALSE	1.10184	FALSE	0.168888	0.0166691	0.278308	0.0265225	0.773334	1.41926	None	FALSE	FALSE	4	2
AGPEEPGDSPPLR	1	GPEEPGDSPPLRHRP	100	S458	S	Q12770-4	2.65608e+08	Isoform 4 of Sterol regulatory element-binding protein cleavage-activating protein OS=Homo sapiens GN=SCAP - [SCAP_HUMAN]	SCAP	2.285	0	119	-0.0529461	-0.146882	0.0922223	0.0658744	0.0999211	0.163552	0.211029	1.17788	1.13706	0.897281	-0.0337123	0.00253572	-0.238806	-0.0192338	-0.11317	0.125935	0.0995867	0.0973854	0.161016	0.208493	1.41668	1.37587	1.13609	FALSE	1.57652	FALSE	0.0987235	0.000478255	0.187689	0.00172256	0.155632	1.30955	None	FALSE	FALSE	3	1
AGPGSLELCGLPSQK	1	KKKAGPGSLELCGLP	100	S561	S	Q14684-2	362498272	Isoform 2 of Ribosomal RNA processing protein 1 homolog B OS=Homo sapiens GN=RRP1B - [RRP1B_HUMAN]	RRP1B	1.87	0	400	-0.403109	-0.0990933	0.418131	-0.0380684	0.597818	0.812379	0.659341	2.26453	2.20546	2.29771	-0.0050483	-0.0120574	-0.794844	-0.398061	-0.094045	0.423179	-0.0330201	0.609875	0.824437	0.671398	3.05938	3.0003	3.09256	FALSE	1.02277	FALSE	0.0176546	0.000281526	0.0552707	0.00119361	0.701904	3.05074	None	FALSE	FALSE	1	1
AGPLTPPKPPR	1	SKRAGPLTPPKPPRR	100	T901	T	Q8TDM6-4	815633664	Isoform 4 of Disks large homolog 5 OS=Homo sapiens GN=DLG5 - [DLG5_HUMAN]	DLG5	1.815	0	400	0.216221	0.182531	-0.197587	-0.167386	-1.05121	-0.79493	-1.24601	-0.755115	-1.64405	-1.93581	-0.00319408	0.0348356	-0.103796	0.219415	0.185725	-0.194393	-0.164192	-1.08604	-0.829766	-1.28084	-0.65132	-1.54025	-1.83202	FALSE	2.32609	FALSE	0.00236617	0.0516132	0.0129322	0.0694511	-1.06555	-1.3412	None	FALSE	FALSE	0	2
AGPNASIISLK	1	GPNASIISLKSDKKR	100	S987	S	Q9H0A0	980152768	RNA cytidine acetyltransferase OS=Homo sapiens GN=NAT10 PE=1 SV=2 - [NAT10_HUMAN]	NAT10	2.45	0	400	0.0691244	-0.0554207	0.135088	-0.167398	-0.0899939	0.0894696	0.058236	2.75699	2.58812	2.16641	0.00222376	0.0362879	-0.0089596	0.0669006	-0.0576445	0.132864	-0.169622	-0.126282	0.0531817	0.0219481	2.76595	2.59708	2.17537	FALSE	2.49482	FALSE	0.911437	0.00183624	0.941094	0.00455966	-0.0170507	2.5128	None	FALSE	FALSE	0	1
AGPNASIISLK	1	NKAGPNASIISLKSD	100	S984	S	Q9H0A0	980152768	RNA cytidine acetyltransferase OS=Homo sapiens GN=NAT10 PE=1 SV=2 - [NAT10_HUMAN]	NAT10	2.375	0	166	0.273342	-0.168681	-0.0986868	-0.047134	1.16517	0.917259	1.30523	3.90685	3.7217	3.72946	0.00222376	0.0362879	-0.0089596	0.271118	-0.170905	-0.100911	-0.0493577	1.12888	0.880971	1.26894	3.91581	3.73066	3.73842	FALSE	0.406581	FALSE	0.00118056	9.38015e-07	0.00796151	6.5099e-05	1.09293	3.79496	None	FALSE	FALSE	0	1
AGPNASIISLKSDK	1	ASIISLKSDKKRKLE	100	S990	S	Q9H0A0	980152768	RNA cytidine acetyltransferase OS=Homo sapiens GN=NAT10 PE=1 SV=2 - [NAT10_HUMAN]	NAT10	2.17	1	183	0.232264	-0.211897	0.359307	-0.558277	-1.51839	0.297726	-0.228048	3.99231	3.81609	3.67394	0.00222376	0.0362879	-0.0089596	0.23004	-0.214121	0.357083	-0.560501	-1.55468	0.261438	-0.264336	4.00127	3.82505	3.6829	FALSE	3.05236	FALSE	0.482399	6.73817e-05	0.601145	0.000465837	-0.519191	3.83641	None	FALSE	TRUE	1	2
AGPSAQEPGSQTPLK	1	AQEPGSQTPLKSMLV	100	T1250	T	O60271-4	6.84725e+08	Isoform 4 of C-Jun-amino-terminal kinase-interacting protein 4 OS=Homo sapiens GN=SPAG9 - [JIP4_HUMAN]	SPAG9	3.11	0	400	-0.0035243	-0.0806589	0.0494291	0.0313371	0.30849	0.194906	0.164719	2.06922	2.06201	1.92306	-0.001911	-0.012981	-0.0645136	-0.00161329	-0.0787479	0.0513401	0.0332481	0.321471	0.207887	0.1777	2.13373	2.12652	1.98757	FALSE	6.64325	FALSE	0.0135397	1.33932e-05	0.0455724	0.000192709	0.235686	2.08261	None	FALSE	TRUE	1	1
AGPSQHSSPAVSDSLPSNSLK	1	AGPSQHSSPAVSDSL	100	S97	S	Q13163-4	31218442	Isoform 4 of Dual specificity mitogen-activated protein kinase kinase 5 OS=Homo sapiens GN=MAP2K5 - [MP2K5_HUMAN]	MAP2K5	5.7	0	364	-0.364717	-0.0678917	0.411208	-0.0899601	0.608126	0.415411	0.407275	1.2458	4.3512	4.84069	0.00151638	-0.111537	-0.17187	-0.366233	-0.0694081	0.409692	-0.0914765	0.719662	0.526947	0.518811	1.41767	4.52307	5.01256	FALSE	3.37211	FALSE	0.0246456	0.0793048	0.0698993	0.100513	0.588474	3.6511	None + Kinase	FALSE	TRUE	1	2
AGPVAGGLLSPAR	1	PVAGGLLSPARLYAI	100	S54	S	P42704	3076805547	Leucine-rich PPR motif-containing protein, mitochondrial OS=Homo sapiens GN=LRPPRC PE=1 SV=3 - [LPPRC_HUMAN]	LRPPRC	2.26	0	172	-0.0026572	-0.170838	0.46237	-0.442791	0.803914	0.365241	0.751658	3.15389	2.6379	2.97363	-0.00489983	0.013341	0.0940642	0.00224263	-0.165938	0.46727	-0.437891	0.790573	0.3519	0.738317	3.05983	2.54384	2.87956	FALSE	1.62046	FALSE	0.0380243	7.77168e-05	0.0952649	0.000505984	0.62693	2.82774	None	FALSE	FALSE	0	1
AGPVSPGCVK	1	LEKAGPVSPGCVKLA	100	S431	S	Q53GL7	1.52234e+08	Poly [ADP-ribose] polymerase 10 OS=Homo sapiens GN=PARP10 PE=1 SV=2 - [PAR10_HUMAN]	PARP10	1.93	0	214.5	0.0757664	0.00479007	0.0889461	-0.185801	1.88761	1.21177	2.11512	2.77783	3.00227	2.77457	0.00482807	-0.0649574	-0.0298045	0.0709383	-3.79993e-05	0.084118	-0.190629	1.95257	1.27673	2.18008	2.80764	3.03208	2.80438	FALSE	1.74421	FALSE	0.0174449	3.45794e-06	0.0547671	0.000103992	1.80313	2.88136	None	FALSE	FALSE	0	1
AGQEPSPKPGTDVIPAAPR	1	VKAGQEPSPKPGTDV	100	S21	S	Q4VC44-2	85240424	Isoform 2 of FLYWCH-type zinc finger-containing protein 1 OS=Homo sapiens GN=FLYWCH1 - [FWCH1_HUMAN]	FLYWCH1	3.04	0	166	0.0260018	-0.176407	0.079074	0.0573737	-0.138729	0.0202264	-0.0532726	1.86163	1.87959	1.39648	-0.0126973	0.0340409	-0.0162335	0.038699	-0.16371	0.0917713	0.0700709	-0.17277	-0.0138145	-0.0873135	1.87786	1.89583	1.41271	FALSE	1.04671	FALSE	0.23528	0.00388506	0.353801	0.00809874	-0.0912994	1.7288	None	FALSE	FALSE	2	2
AGQTQPNPGILPIQPALTPR	1	LPIQPALTPRKRATV	100	T389	T	Q2M2I8	2.51803e+08	AP2-associated protein kinase 1 OS=Homo sapiens GN=AAK1 PE=1 SV=3 - [AAK1_HUMAN]	AAK1	3.17	0	400	0.403522	-1.21366	0.635333	-0.529493	0.0913411	-0.51265	-0.0451112	4.58492	3.09459	3.79628	-0.0176948	0.0435476	0.113371	0.421216	-1.19597	0.653027	-0.511798	0.0477935	-0.556198	-0.0886588	4.47155	2.98122	3.68291	FALSE	1.42805	FALSE	0.934588	0.0016451	0.957058	0.00419208	-0.199021	3.71189	None + Kinase	FALSE	FALSE	0	1
AGSCCLSPGGR	1	RAGSCCLSPGGRAEL	100	S511	S	Q969V6	1.67414e+08	MKL/myocardin-like protein 1 OS=Homo sapiens GN=MKL1 PE=1 SV=1 - [MKL1_HUMAN]	MKL1	1.74	0	217	0.0650003	0.175054	0.067497	-0.187107	1.36626	1.13539	1.27084	1.63789	2.00826	1.69443	-0.00878781	-0.0233917	-0.62045	0.0737881	0.183842	0.0762848	-0.178319	1.38965	1.15878	1.29423	2.25834	2.62871	2.31488	FALSE	1.84219	FALSE	6.7634e-05	0.000121065	0.00133939	0.000674388	1.28089	2.40064	None	FALSE	FALSE	0	1
AGSDGDIMDSSTEAPPISIK	1	GEIKKAGSDGDIMDS	100	S1210	S	Q6F5E8-2	NA	Isoform 2 of Capping protein, Arp2/3 and myosin-I linker protein 2 OS=Homo sapiens GN=CARMIL2 - [CARL2_HUMAN]	CARMIL2	1.71	0	400	-0.302617	-1.14374	0.545122	0.353315	0.0743174	-0.252173	-0.209759	0.284667	-0.483809	-0.134313	-0.0253595	0.0355575	-1.01269	-0.277258	-1.11838	0.570481	0.378674	0.0387599	-0.287731	-0.245316	1.29736	0.528879	0.878375	FALSE	1.05565	FALSE	0.900524	0.0749378	0.933612	0.0957402	-0.164762	0.901536	None	FALSE	FALSE	4	1
AGSEECVFYTDETASPLAPDLAK	1	FYTDETASPLAPDLA	100	S624	S	Q765P7	8.89506e+07	MTSS1-like protein OS=Homo sapiens GN=MTSS1L PE=1 SV=1 - [MTSSL_HUMAN]	MTSS1L	3.12	0	400	0.103378	-0.246476	0.267546	-0.18606	3.54731	2.18925	3.5948	5.44057	5.7031	4.99723	0.00578869	-0.0811283	-0.365486	0.097589	-0.252265	0.261757	-0.191849	3.62844	2.27038	3.67592	5.80606	6.06858	5.36272	FALSE	1.3564	FALSE	0.0150168	6.97375e-05	0.0491424	0.000476465	3.19158	5.74579	None	FALSE	FALSE	5	1
AGSEPETSRPSPLGSYSPIR	1	PSPLGSYSPIRSVGP	98.8	S781	S	Q8N2Y8	2.33917e+07	Iporin OS=Homo sapiens GN=RUSC2 PE=1 SV=3 - [RUSC2_HUMAN]	RUSC2	2.87	0	358	-0.165366	-0.0373399	-0.300923	0.402848	1.63225	1.10696	1.26452	-0.00658537	0.327463	0.278358	-0.000230421	-0.113751	0.120703	-0.165136	-0.0371095	-0.300693	0.403078	1.746	1.22071	1.37827	-0.127289	0.20676	0.157654	FALSE	1.63039	FALSE	0.0013032	0.598238	0.00851118	0.624817	1.44833	0.0790418	None	FALSE	FALSE	2	2
AGSFTGTSDPEAAPAR	1	MPRKRAGSFTGTSDP	100	S1109	S	Q9Y4F5-3	2.07598e+08	Isoform 3 of Centrosomal protein of 170 kDa protein B OS=Homo sapiens GN=CEP170B - [C170B_HUMAN]	CEP170B	2.59	0	304	0.133561	-0.435082	0.245712	-0.032577	0.895819	1.16653	1.00377	0.617979	0.482312	-0.0746156	-0.00824176	0.0161209	-0.0471447	0.141802	-0.42684	0.253954	-0.0243352	0.879698	1.15041	0.987646	0.665124	0.529457	-0.0274709	FALSE	1.55709	FALSE	0.00276761	0.197785	0.01449	0.226567	1.00592	0.389037	None	FALSE	FALSE	2	1
AGSGQLPLPR	1	_MPRRAGSGQLPLPR	100	S7	S	Q6AWC2	2.99509e+08	Protein WWC2 OS=Homo sapiens GN=WWC2 PE=1 SV=2 - [WWC2_HUMAN]	WWC2	2	0	384	0.128738	-0.267889	0.283282	-0.218987	0.815052	0.918496	0.911121	2.38298	2.26769	1.76859	-0.0108118	0.0939199	-0.556642	0.13955	-0.257077	0.294094	-0.208175	0.721132	0.824576	0.817201	2.93962	2.82434	2.32523	FALSE	1.90165	FALSE	0.00751699	0.00036737	0.0295548	0.00143458	0.787636	2.6964	None	FALSE	FALSE	0	1
AGSGTGVGAMLAR	1	DLQRRAGSGTGVGAM	100	S124	S	Q9P0U4	1.66024e+08	CXXC-type zinc finger protein 1 OS=Homo sapiens GN=CXXC1 PE=1 SV=2 - [CXXC1_HUMAN]	CXXC1	1.12	0	400	0.129104	0.118626	0.143645	-0.481983	1.06398	0.787336	0.414238	1.62545	1.22599	1.1728	-0.00719243	-0.0417439	0.085128	0.136296	0.125819	0.150837	-0.474791	1.10572	0.82908	0.455982	1.54032	1.14086	1.08767	FALSE	1.90165	FALSE	0.0258792	0.00186112	0.072417	0.00460714	0.796927	1.25629	None	FALSE	FALSE	0	1
AGSISPGSPPYPQSR	1	AGSISPGSPPYPQSR	100	S711	S	Q63HR2-5	4.97899e+06	Isoform 5 of Tensin-2 OS=Homo sapiens GN=TNS2 - [TNS2_HUMAN]	TNS2	2.52	0	400	-0.00690867	-0.000931673	-0.285146	0.2446	0.942425	0.423025	0.59122	-0.924696	-1.27501	-0.980646	-0.050977	-0.303542	-0.472768	0.0440683	0.0500453	-0.234169	0.295577	1.24597	0.726567	0.894762	-0.451928	-0.802245	-0.507878	FALSE	1.75787	FALSE	0.00886436	0.0103883	0.0334155	0.0179464	0.955765	-0.58735	None + Phosphatase	FALSE	FALSE	0	1
AGSISSEEVDGSQGNMMR	1	EIRAGSISSEEVDGS	99.4	S1703	S	Q8NFC6	1206808480	Biorientation of chromosomes in cell division protein 1-like 1 OS=Homo sapiens GN=BOD1L1 PE=1 SV=2 - [BD1L1_HUMAN]	BOD1L1	1.41	0	400	-0.438151	-0.651731	0.423031	0.361389	0.318681	-0.248161	0.274053	0.992149	0.779253	1.05379	-0.000109107	-0.0264441	-0.13306	-0.438042	-0.651621	0.42314	0.361498	0.345125	-0.221716	0.300497	1.12521	0.912313	1.18685	FALSE	0.993704	FALSE	0.538935	0.0203166	0.651403	0.0313099	0.141302	1.07479	None	FALSE	FALSE	3	1
AGSISTLDSLDFAR	1	GQLNRAGSISTLDSL	100	S180	S	Q9P260	472377920	LisH domain and HEAT repeat-containing protein KIAA1468 OS=Homo sapiens GN=KIAA1468 PE=1 SV=2 - [K1468_HUMAN]	KIAA1468	2.625	0	106	0.335644	-0.462923	0.236029	-0.2605	2.5814	2.29337	2.5053	1.07839	0.783655	0.849606	-0.00306928	0.0144827	0.12398	0.338713	-0.459854	0.239098	-0.257431	2.56692	2.27889	2.49082	0.954407	0.659675	0.725626	FALSE	1.66219	FALSE	0.000268567	0.0173067	0.00302359	0.0273429	2.44554	0.779903	None	FALSE	FALSE	2	1
AGSLGPETPSR	1	AGSLGPETPSRVGMK	99.4	T1857	T	Q9Y3S1-2	3.23531e+07	Isoform 2 of Serine/threonine-protein kinase WNK2 OS=Homo sapiens GN=WNK2 - [WNK2_HUMAN]	WNK2	1.88	0	158	0.0106828	-0.0741644	0.138729	-0.0865984	-0.0880683	0.607272	0.491492	2.80651	2.58692	2.76437	-0.11805	-0.204263	-0.440918	0.128733	0.043886	0.25678	0.0314521	0.116195	0.811535	0.695755	3.24743	3.02784	3.20529	FALSE	5.12512	FALSE	0.180566	2.7076e-06	0.292666	9.36085e-05	0.541161	3.16019	None + Kinase	FALSE	TRUE	1	1
AGSLGPETPSR	2	AGSLGPETPSRVGMK	100	T1857	T	Q9Y3S1-2	3.23531e+07	Isoform 2 of Serine/threonine-protein kinase WNK2 OS=Homo sapiens GN=WNK2 - [WNK2_HUMAN]	WNK2	0.91	0	400	-0.0969771	-1.15023	0.477826	0.289025	0.0698109	0.920275	0.730384	3.14466	2.96538	2.35276	-0.11805	-0.204263	-0.440918	0.0210734	-1.03218	0.595876	0.407075	0.274074	1.12454	0.934646	3.58557	3.4063	2.79368	FALSE	5.12512	FALSE	0.141644	0.000790312	0.24419	0.00245762	0.777753	3.26185	None + Kinase	FALSE	TRUE	1	1
AGSLGPETPSR	2	QRPSRAGSLGPETPS	100	S1852	S	Q9Y3S1-2	3.23531e+07	Isoform 2 of Serine/threonine-protein kinase WNK2 OS=Homo sapiens GN=WNK2 - [WNK2_HUMAN]	WNK2	0.91	0	400	-0.0969771	-1.15023	0.477826	0.289025	0.0698109	0.920275	0.730384	3.14466	2.96538	2.35276	-0.11805	-0.204263	-0.440918	0.0210734	-1.03218	0.595876	0.407075	0.274074	1.12454	0.934646	3.58557	3.4063	2.79368	FALSE	1.90165	FALSE	0.141644	0.000790312	0.24419	0.00245762	0.777753	3.26185	None + Kinase	FALSE	FALSE	1	1
AGSLKDPEIAELFFK	1	PSTNRAGSLKDPEIA	100	S9	S	Q7L7X3	1.98777e+08	Serine/threonine-protein kinase TAO1 OS=Homo sapiens GN=TAOK1 PE=1 SV=1 - [TAOK1_HUMAN]	TAOK1	3.25	1	266	0.119497	-0.449814	0.674948	-0.792296	3.85381	2.83988	3.27794	1.17942	0.23081	0.59001	-0.00243805	0.0301291	0.00559977	0.121935	-0.447376	0.677386	-0.789858	3.82368	2.80975	3.24781	1.17382	0.22521	0.584411	FALSE	2.49482	FALSE	0.000584718	0.129652	0.00500121	0.154879	3.29375	0.661147	None + Kinase	FALSE	FALSE	3	2
AGSLPNYATINGK	1	RAGSLPNYATINGKV	100	Y1404	Y	Q9HBL0	9.16031e+07	Tensin-1 OS=Homo sapiens GN=TNS1 PE=1 SV=2 - [TENS1_HUMAN]	TNS1	3.94	0	350	-0.158364	0.13371	0.498861	-0.752072	3.76771	3.62956	3.84474	0.579203	0.357412	-0.768501	-0.0147431	0.0665027	-0.188503	-0.14362	0.148453	0.513604	-0.737329	3.70121	3.56306	3.77824	0.767706	0.545915	-0.579999	FALSE	2.72258	FALSE	0.000472884	0.581165	0.0043294	0.608595	3.68083	0.244541	None	FALSE	FALSE	0	1
AGSLPPPPR	1	PPQPRAGSLPPPPRL	100	S53	S	Q86YV5	2.25645e+07	Tyrosine-protein kinase SgK223 OS=Homo sapiens GN=SGK223 PE=1 SV=4 - [SG223_HUMAN]	SGK223	1.93	0	400	0.0249785	0.215729	-0.0701522	-0.203057	0.186853	0.898388	0.600588	1.646	1.31581	0.872069	-0.0277432	-0.161197	-0.10944	0.0527218	0.243472	-0.042409	-0.175314	0.34805	1.05959	0.761785	1.75544	1.42525	0.981508	FALSE	3.84666	FALSE	0.0587009	0.0154175	0.129488	0.0248255	0.72314	1.3874	None	FALSE	TRUE	0	1
AGSLQLSSMSAGNSSLR	1	AGRVRAGSLQLSSMS	100	S344	S	Q53SF7-4	3.30097e+08	Isoform 4 of Cordon-bleu protein-like 1 OS=Homo sapiens GN=COBLL1 - [COBL1_HUMAN]	COBLL1	2.59	0	194	0.661444	-1.21296	0.479623	-0.754934	0.872989	-0.00965047	0.850228	-0.607536	-1.05298	-0.681715	-0.00433694	-0.0376089	-0.299213	0.665781	-1.20862	0.48396	-0.750597	0.910598	0.0279584	0.887837	-0.308323	-0.753768	-0.382502	FALSE	1.90165	FALSE	0.199212	0.596083	0.314425	0.622828	0.608798	-0.481531	None	FALSE	FALSE	0	1
AGSNEDPILAPSGTPPPTIPPDETFGGR	1	PILAPSGTPPPTIPP	99.75	T745	T	Q8IZL8	6.34918e+08	Proline-, glutamic acid- and leucine-rich protein 1 OS=Homo sapiens GN=PELP1 PE=1 SV=2 - [PELP1_HUMAN]	PELP1	5.72	0	146	-0.63184	-0.860683	0.692787	0.247991	0.844116	-0.289042	0.203123	1.30597	1.21584	1.27506	-0.00902595	0.00243966	0.0317902	-0.622814	-0.851657	0.701813	0.257017	0.841676	-0.291482	0.200683	1.27418	1.18405	1.24327	FALSE	2.25964	FALSE	0.4754	0.0333046	0.594795	0.0476178	0.250292	1.23383	None	FALSE	FALSE	4	1
AGSPDVLR	1	ENGERAGSPDVLRCS	100	S44	S	Q8NDX6	67062117	Zinc finger protein 740 OS=Homo sapiens GN=ZNF740 PE=1 SV=1 - [ZN740_HUMAN]	ZNF740	1.91	0	400	0.152577	0.198282	-0.215544	-0.184598	-1.20769	0.315483	0.00935468	-0.171229	-0.739459	-2.2093	-0.046752	-0.181575	-0.566943	0.199328	0.245034	-0.168792	-0.137846	-1.02612	0.497059	0.19093	0.395714	-0.172515	-1.64236	FALSE	1.57542	FALSE	0.784618	0.492625	0.849944	0.522823	-0.11271	-0.473053	None + Transcription factor	FALSE	FALSE	1	1
AGSPGEEQAHSCSTLSLLSEK	1	HSEQRAGSPGEEQAH	100	S92	S	Q9NZ71-5	8.90021e+07	Isoform 5 of Regulator of telomere elongation helicase 1 OS=Homo sapiens GN=RTEL1 - [RTEL1_HUMAN]	RTEL1	5.67	0	400	-0.239594	-0.403746	-0.0446823	0.513612	1.46656	-0.0678555	1.08849	1.7262	2.47543	2.96224	-0.00613519	0.0276451	-0.177558	-0.233459	-0.397611	-0.0385472	0.519747	1.43891	-0.0955005	1.06085	1.90376	2.65299	3.1398	FALSE	0.993704	FALSE	0.201924	0.00642642	0.317608	0.0120954	0.801419	2.56551	None	FALSE	FALSE	3	2
AGSPRGSPLAEGPQAFFPER	2	DFLGRAGSPRGSPLA	100	S183	S	Q8WUF5	605715424	RelA-associated inhibitor OS=Homo sapiens GN=PPP1R13L PE=1 SV=4 - [IASPP_HUMAN]	PPP1R13L	3.8	1	400	0.00993207	-0.0404265	0.143466	-0.126315	0.655061	0.612179	0.75724	2.00511	2.69529	2.39953	-0.00369597	0.0449013	0.0817731	0.013628	-0.0367305	0.147162	-0.122619	0.61016	0.567278	0.712339	1.92334	2.61352	2.31776	FALSE	1.72299	FALSE	0.000309611	0.00471199	0.00329668	0.00942019	0.629925	2.28487	None	FALSE	FALSE	2	2
AGSPRGSPLAEGPQAFFPER	2	RAGSPRGSPLAEGPQ	100	S187	S	Q8WUF5	605715424	RelA-associated inhibitor OS=Homo sapiens GN=PPP1R13L PE=1 SV=4 - [IASPP_HUMAN]	PPP1R13L	3.8	1	400	0.00993207	-0.0404265	0.143466	-0.126315	0.655061	0.612179	0.75724	2.00511	2.69529	2.39953	-0.00369597	0.0449013	0.0817731	0.013628	-0.0367305	0.147162	-0.122619	0.61016	0.567278	0.712339	1.92334	2.61352	2.31776	FALSE	1.84329	FALSE	0.000309611	0.00471199	0.00329668	0.00942019	0.629925	2.28487	None	FALSE	FALSE	2	2
AGSPSPQPSGELPR	1	SKKNRAGSPSPQPSG	99.75	S23	S	Q92619	3.21316e+08	Minor histocompatibility protein HA-1 OS=Homo sapiens GN=HMHA1 PE=1 SV=2 - [HMHA1_HUMAN]	HMHA1	2.215	0	44.5	-0.0101468	-0.0356426	-0.0699416	0.10934	-0.648828	-0.462382	-0.598924	-0.847811	-0.994859	-1.32746	0.00376827	0.0796102	0.00164882	-0.0139151	-0.0394109	-0.0737099	0.105572	-0.728438	-0.541992	-0.678534	-0.84946	-0.996508	-1.32911	FALSE	1.75787	FALSE	0.00085753	0.0127659	0.00642302	0.0212541	-0.649655	-1.05836	None	FALSE	FALSE	1	1
AGSPSPQPSGELPR	2	KNRAGSPSPQPSGEL	100	S25	S	Q92619	3.21316e+08	Minor histocompatibility protein HA-1 OS=Homo sapiens GN=HMHA1 PE=1 SV=2 - [HMHA1_HUMAN]	HMHA1	1.56	0	400	-0.473355	-0.448806	0.175803	0.541132	-0.199383	-0.179222	-0.0478221	2.02872	2.62639	1.21875	0.00376827	0.0796102	0.00164882	-0.477124	-0.452575	0.172034	0.537364	-0.278993	-0.258833	-0.127432	2.02707	2.62474	1.2171	FALSE	1.75787	FALSE	0.553565	0.0185502	0.664355	0.0290148	-0.221753	1.9563	None	FALSE	FALSE	1	1
AGSPSPQPSGELPR	2	SKKNRAGSPSPQPSG	100	S23	S	Q92619	3.21316e+08	Minor histocompatibility protein HA-1 OS=Homo sapiens GN=HMHA1 PE=1 SV=2 - [HMHA1_HUMAN]	HMHA1	1.56	0	400	-0.473355	-0.448806	0.175803	0.541132	-0.199383	-0.179222	-0.0478221	2.02872	2.62639	1.21875	0.00376827	0.0796102	0.00164882	-0.477124	-0.452575	0.172034	0.537364	-0.278993	-0.258833	-0.127432	2.02707	2.62474	1.2171	FALSE	1.75787	FALSE	0.553565	0.0185502	0.664355	0.0290148	-0.221753	1.9563	None	FALSE	FALSE	1	1
AGSPSPQPSGELPRK	1	SKKNRAGSPSPQPSG	100	S23	S	Q92619	3.21316e+08	Minor histocompatibility protein HA-1 OS=Homo sapiens GN=HMHA1 PE=1 SV=2 - [HMHA1_HUMAN]	HMHA1	1.15	1	400	-0.169343	0.0803707	0.0288168	-0.226555	-0.900281	-0.679281	-1.05514	0.00514508	-0.259	-0.8686	0.00376827	0.0796102	0.00164882	-0.173111	0.0766024	0.0250485	-0.230323	-0.979891	-0.758891	-1.13475	0.00349626	-0.260648	-0.870249	FALSE	1.75787	FALSE	0.00324875	0.366171	0.0161594	0.397602	-0.957846	-0.3758	None	FALSE	FALSE	1	2
AGSPSRDVGPSLGLK	1	VDDQKAGSPSRDVGP	100	S873	S	Q8TEW0-4	1.13145e+08	Isoform 4 of Partitioning defective 3 homolog OS=Homo sapiens GN=PARD3 - [PARD3_HUMAN]	PARD3	1.72	1	400	-0.086287	0.181624	0.0190098	-0.135059	0.611794	-0.185537	0.435594	-0.976786	1.67328	0.305586	-0.00227208	-0.0255047	-0.101789	-0.0840149	0.183896	0.0212818	-0.132787	0.637299	-0.160032	0.461099	-0.874997	1.77507	0.407376	FALSE	1.08886	TRUE	0.320608	0.624772	0.445332	0.650649	0.312788	0.435816	None	FALSE	NA	1	2
AGSQLGPGYQHHAQPK	1	AVEMRAGSQLGPGYQ	100	S943	S	Q02241	2611860523	Kinesin-like protein KIF23 OS=Homo sapiens GN=KIF23 PE=1 SV=3 - [KIF23_HUMAN]|Isoform 2 of Kinesin-like protein KIF23 OS=Homo sapiens GN=KIF23 - [KIF23_HUMAN]	KIF23	1.73	0	400	0.193605	-0.0137504	0.0235751	-0.235497	0.469459	0.444976	0.132716	1.41576	1.16434	1.33317	-0.00764727	0.0587986	0.878646	0.201252	-0.00610312	0.0312224	-0.227849	0.41066	0.386177	0.073917	0.537112	0.285693	0.454522	FALSE	4.38322	FALSE	0.101602	0.0140062	0.191502	0.0229467	0.290251	0.425776	None	TRUE	TRUE	0	3
AGSQVVATTAR	1	TSAPRAGSQVVATTA	100	S10	S	Q9BWH2	1.6107e+08	FUN14 domain-containing protein 2 OS=Homo sapiens GN=FUNDC2 PE=1 SV=2 - [FUND2_HUMAN]	FUNDC2	2.02	0	219	-0.0759315	-0.01834	-0.318502	0.335712	-0.340051	0.266817	0.037876	2.15938	1.86243	1.21825	0.00673513	-0.139687	-0.0986993	-0.0826666	-0.0250752	-0.325237	0.328977	-0.200364	0.406504	0.177563	2.25808	1.96113	1.31695	FALSE	1.57654	FALSE	0.526568	0.00949232	0.641015	0.0166664	0.127901	1.84539	None	FALSE	FALSE	0	1
AGSSGNSCITYQPSVSGEHK	1	SFSRRAGSSGNSCIT	99.7	S435	S	Q99755-4	1.19955e+08	Isoform 4 of Phosphatidylinositol 4-phosphate 5-kinase type-1 alpha OS=Homo sapiens GN=PIP5K1A - [PI51A_HUMAN]	PIP5K1A	3.09	0	400	-0.00686672	0.00478733	-0.312369	0.258346	1.69273	0.214148	0.607169	1.22913	1.91136	1.97982	-0.0522899	-0.0544624	-0.24273	0.0454232	0.0570772	-0.260079	0.310636	1.74719	0.268611	0.661631	1.47186	2.15409	2.22255	FALSE	1.99443	FALSE	0.186846	0.00589966	0.299593	0.0113034	0.892477	1.9495	None	FALSE	FALSE	1	2
AGSSPAQGAQNEPPR	1	ASEKAGSSPAQGAQN	100	S559	S	Q9UGU0-2	6.00033e+08	Isoform 2 of Transcription factor 20 OS=Homo sapiens GN=TCF20 - [TCF20_HUMAN]	TCF20	2.565	0	224	-0.00335372	0.00366436	-0.189582	0.164987	0.379796	0.193042	0.168508	0.917064	0.900395	1.05648	-0.0044336	-0.000302104	0.0262633	0.00107988	0.00809796	-0.185148	0.169421	0.380098	0.193344	0.16881	0.890801	0.874132	1.03022	FALSE	1.0929	FALSE	0.0533324	0.000149687	0.121066	0.000771792	0.247418	0.931717	None	FALSE	FALSE	1	1
AGSSPCLGSSSAASSPPPPASR	2	GSSSAASSPPPPASR	99	S274	S	Q6ZRS2-2	732201472	Isoform 2 of Helicase SRCAP OS=Homo sapiens GN=SRCAP - [SRCAP_HUMAN]	SRCAP	1.86	0	400	-0.259749	-0.308379	0.676136	-0.397137	0.285115	0.546826	0.487932	2.53686	2.73938	2.65083	0.000308739	0.0423046	0.187818	-0.260058	-0.308688	0.675827	-0.397445	0.242811	0.504521	0.445627	2.34904	2.55156	2.46301	FALSE	1.89589	FALSE	0.157127	0.00145416	0.2636	0.00382634	0.397653	2.45454	None	FALSE	FALSE	0	1
AGSSPCLGSSSAASSPPPPASR	2	TSSKAGSSPCLGSSS	99	S263	S	Q6ZRS2-2	732201472	Isoform 2 of Helicase SRCAP OS=Homo sapiens GN=SRCAP - [SRCAP_HUMAN]	SRCAP	1.86	0	400	-0.259749	-0.308379	0.676136	-0.397137	0.285115	0.546826	0.487932	2.53686	2.73938	2.65083	0.000308739	0.0423046	0.187818	-0.260058	-0.308688	0.675827	-0.397445	0.242811	0.504521	0.445627	2.34904	2.55156	2.46301	FALSE	1.57542	FALSE	0.157127	0.00145416	0.2636	0.00382634	0.397653	2.45454	None	FALSE	FALSE	0	1
AGSSTPGDAPPAVAEVQGR	1	EQPRAGSSTPGDAPP	99.5	S2888	S	Q7Z6Z7-2	1455656789	Isoform 2 of E3 ubiquitin-protein ligase HUWE1 OS=Homo sapiens GN=HUWE1 - [HUWE1_HUMAN]	HUWE1	2.94	0	400	-0.0966358	-0.274012	0.0783719	0.241164	0.460942	0.117891	0.471639	0.898616	0.997226	0.551953	-0.0083601	-0.00759768	-0.0653103	-0.0882757	-0.265652	0.086732	0.249524	0.46854	0.125488	0.479236	0.963926	1.06254	0.617263	FALSE	1.66219	FALSE	0.077302	0.00586234	0.157905	0.0112367	0.357755	0.881242	None + Ubiquitin and UBL	FALSE	FALSE	2	1
AGSSTPGDAPPAVAEVQGR	1	QPRAGSSTPGDAPPA	100	T2889	T	Q7Z6Z7-2	1455656789	Isoform 2 of E3 ubiquitin-protein ligase HUWE1 OS=Homo sapiens GN=HUWE1 - [HUWE1_HUMAN]	HUWE1	3.68	0	170	-0.289327	-0.168371	0.208955	0.107146	1.17901	0.952279	1.39997	2.85917	2.91842	2.8267	-0.0083601	-0.00759768	-0.0653103	-0.280967	-0.160011	0.217315	0.115506	1.18661	0.959877	1.40757	2.92448	2.98373	2.89201	FALSE	2.11166	FALSE	0.00135425	7.01798e-05	0.00873069	0.000477356	1.18468	2.93341	None + Ubiquitin and UBL	FALSE	FALSE	2	1
AGSSTPGDAPPAVAEVQGR	1	SEQPRAGSSTPGDAP	100	S2887	S	Q7Z6Z7-2	1455656789	Isoform 2 of E3 ubiquitin-protein ligase HUWE1 OS=Homo sapiens GN=HUWE1 - [HUWE1_HUMAN]	HUWE1	2.88	0	400	-0.174435	-0.435896	0.13797	0.317006	0.0311171	0.130732	-0.117943	1.92983	1.80412	1.30979	-0.0083601	-0.00759768	-0.0653103	-0.166075	-0.427536	0.14633	0.325366	0.0387148	0.13833	-0.110345	1.99514	1.86943	1.3751	FALSE	1.55162	FALSE	0.786195	0.00135776	0.85104	0.00363721	0.0222333	1.74656	None + Ubiquitin and UBL	FALSE	FALSE	2	1
AGSSTPGDAPPAVAEVQGR	2	QPRAGSSTPGDAPPA	99.25	T2889	T	Q7Z6Z7-2	1455656789	Isoform 2 of E3 ubiquitin-protein ligase HUWE1 OS=Homo sapiens GN=HUWE1 - [HUWE1_HUMAN]	HUWE1	2	0	400	-1.01966	-0.630544	0.549186	0.482925	0.17943	0.765849	1.02549	2.80287	2.57838	2.01445	-0.0083601	-0.00759768	-0.0653103	-1.0113	-0.622183	0.557546	0.491285	0.187027	0.773447	1.03309	2.86818	2.64369	2.07976	FALSE	2.11166	FALSE	0.146932	0.00273453	0.251065	0.00616514	0.66452	2.53055	None + Ubiquitin and UBL	FALSE	FALSE	2	1
AGSSTPGDAPPAVAEVQGR	2	SEQPRAGSSTPGDAP	99.3	S2887	S	Q7Z6Z7-2	1455656789	Isoform 2 of E3 ubiquitin-protein ligase HUWE1 OS=Homo sapiens GN=HUWE1 - [HUWE1_HUMAN]	HUWE1	1.89	0	400	-0.848433	-0.464155	0.539976	0.455707	0.310663	0.356492	0.765795	2.52878	2.45723	1.95136	-0.0083601	-0.00759768	-0.0653103	-0.840073	-0.455795	0.548336	0.464068	0.318261	0.36409	0.773393	2.59409	2.52255	2.01667	FALSE	1.55162	FALSE	0.209681	0.00231812	0.326056	0.00542834	0.485248	2.37777	None + Ubiquitin and UBL	FALSE	FALSE	2	1
AGSTSWTGFQTK	1	EQKRKAGSTSWTGFQ	100	S503	S	Q9NW13-2	5.38599e+08	Isoform 2 of RNA-binding protein 28 OS=Homo sapiens GN=RBM28 - [RBM28_HUMAN]	RBM28	1.57	0	400	0.342076	-0.271004	-0.165658	0.0174313	2.12251	2.54086	2.39655	2.00244	2.19605	1.92037	0.0112837	0.00145806	-1.14668	0.330793	-0.282287	-0.176942	0.00614755	2.12105	2.5394	2.39509	3.14912	3.34274	3.06705	FALSE	1.55677	FALSE	5.05037e-05	9.45147e-06	0.00109676	0.000163886	2.35185	3.1863	None	FALSE	FALSE	0	1
AGSVELPAPSPMPQLPPDTLEMR	1	SVELPAPSPMPQLPP	100	S16	S	Q8N5L8	46016888	Ribonuclease P protein subunit p25-like protein OS=Homo sapiens GN=RPP25L PE=1 SV=1 - [RP25L_HUMAN]	RPP25L	2.99	0	400	-0.293669	0.0217835	-0.0347851	0.254333	0.393642	0.392487	0.806874	1.95801	1.61035	1.462	-0.0121761	-0.10481	-0.32026	-0.281492	0.0339596	-0.022609	0.266509	0.498452	0.497297	0.911684	2.27827	1.93061	1.78226	FALSE	1.75787	FALSE	0.0207055	0.000369372	0.0618998	0.00143964	0.635811	1.99705	None	FALSE	FALSE	3	1
AGTDSPVSCASVTEER	1	EPKAGTDSPVSCASV	100	S710	S	Q69YH5	583305648	Cell division cycle-associated protein 2 OS=Homo sapiens GN=CDCA2 PE=1 SV=2 - [CDCA2_HUMAN]	CDCA2	2.82	0	400	-0.178152	-0.344105	0.196733	0.23515	0.330107	0.534247	0.29404	2.86129	3.01344	2.79449	-0.00165388	0.0700167	0.776138	-0.176498	-0.342451	0.198386	0.236804	0.260091	0.464231	0.224023	2.08515	2.23731	2.01835	FALSE	5.31985	FALSE	0.0975492	0.000139595	0.18607	0.000738455	0.316115	2.1136	None	TRUE	TRUE	3	1
AGTEDEEEEEEGR	1	KAPCRAGTEDEEEEE	100	T18	T	O95456-2	5.26146e+08	Isoform 2 of Proteasome assembly chaperone 1 OS=Homo sapiens GN=PSMG1 - [PSMG1_HUMAN]	PSMG1	1.85	0	199	-0.867825	-0.801266	0.863453	0.0824223	0.0594152	-0.0330361	0.143484	1.86805	1.12385	0.425171	0.0412213	0.0371656	0.0128703	-0.909046	-0.842488	0.822232	0.041201	0.0222496	-0.0702017	0.106318	1.85518	1.11098	0.412301	FALSE	1.90165	FALSE	0.598775	0.0717392	0.702985	0.092128	0.0194554	1.12615	None	FALSE	FALSE	8	1
AGTEDEEEEEEGRR	1	KAPCRAGTEDEEEEE	100	T18	T	O95456-2	5.26146e+08	Isoform 2 of Proteasome assembly chaperone 1 OS=Homo sapiens GN=PSMG1 - [PSMG1_HUMAN]	PSMG1	2.475	1	205	-0.708521	-0.718573	0.421597	0.527015	-0.355113	-0.136456	-0.209684	1.21113	0.770043	-0.120279	0.0412213	0.0371656	0.0128703	-0.749742	-0.759795	0.380376	0.485794	-0.392279	-0.173622	-0.24685	1.19826	0.757173	-0.133149	FALSE	1.90165	FALSE	0.772213	0.206691	0.840331	0.235673	-0.270917	0.607427	None	FALSE	FALSE	8	2
AGTGVDNVDLEAATR	1	QVVGRAGTGVDNVDL	100	T78	T	O43175	5900418731	D-3-phosphoglycerate dehydrogenase OS=Homo sapiens GN=PHGDH PE=1 SV=4 - [SERA_HUMAN]	PHGDH	2.45	0	400	-0.277144	-0.27794	0.180178	0.283312	-0.27929	0.316277	0.00930286	0.985008	0.758168	0.112931	0.000539018	-0.0125578	0.0450977	-0.277683	-0.278479	0.179639	0.282773	-0.266733	0.328835	0.0218606	0.93991	0.71307	0.0678331	FALSE	1.90165	FALSE	0.830973	0.133408	0.884709	0.158908	0.0279875	0.573604	None	FALSE	FALSE	3	1
AGTGYASPDR	1	RAGTGYASPDRTHVL	100	S1144	S	O43379	6.68025e+08	WD repeat-containing protein 62 OS=Homo sapiens GN=WDR62 PE=1 SV=4 - [WDR62_HUMAN]	WDR62	1.92	0	176	-0.101652	0.0351058	-0.266405	0.0476766	-0.1126	0.410711	0.4675	1.78002	0.811967	1.00197	-0.00585926	0.0440943	0.016292	-0.0957926	0.040965	-0.260546	0.0535359	-0.156694	0.366617	0.423406	1.76373	0.795675	0.985676	FALSE	5.36005	FALSE	0.269664	0.0449642	0.392062	0.0617201	0.211109	1.18169	None	TRUE	TRUE	1	1
AGTGYASPDRTHVLAAGK	1	RAGTGYASPDRTHVL	99.2	S1144	S	O43379	6.68025e+08	WD repeat-containing protein 62 OS=Homo sapiens GN=WDR62 PE=1 SV=4 - [WDR62_HUMAN]	WDR62	4.09	1	400	-0.246745	0.492383	-0.433766	0.0145136	0.19075	-0.12138	0.12796	0.0255794	1.09354	0.524915	-0.00585926	0.0440943	0.016292	-0.240885	0.498242	-0.427907	0.0203729	0.146656	-0.165474	0.0838656	0.00928736	1.07725	0.508623	FALSE	5.36005	FALSE	0.802554	0.204208	0.863336	0.233103	0.0216824	0.531719	None	TRUE	TRUE	1	3
AGTLSPGLGPQGPR	1	KGRAGTLSPGLGPQG	100	S282	S	Q9H8X2	60367184	Inositol-pentakisphosphate 2-kinase OS=Homo sapiens GN=IPPK PE=1 SV=1 - [IPPK_HUMAN]	IPPK	2.15	0	112	0.155954	-0.45237	0.0513367	0.161921	1.03923	1.88204	1.81734	3.59761	3.41681	3.33581	-0.0147958	-0.000694026	-0.377231	0.17075	-0.437574	0.0661325	0.176717	1.03992	1.88273	1.81804	3.97484	3.79404	3.71304	FALSE	1.89589	FALSE	0.0124833	9.06733e-06	0.0429592	0.00016087	1.58023	3.82731	None	FALSE	FALSE	0	1
AGTPVSELTK	1	EARNKAGTPVSELTK	100	T242	T	O75113	8.50912e+08	NEDD4-binding protein 1 OS=Homo sapiens GN=N4BP1 PE=1 SV=4 - [N4BP1_HUMAN]	N4BP1	1.63	0	84	0.0254695	0.0213393	-0.0925385	0.0530059	-0.520065	-0.326423	-0.627456	0.429106	0.232723	-0.520065	0.0109242	-0.0368779	-0.283946	0.0145453	0.0104151	-0.103463	0.0420817	-0.483188	-0.289545	-0.590578	0.713052	0.516669	-0.236119	FALSE	1.10263	FALSE	0.0255319	0.360322	0.0717411	0.391897	-0.454437	0.331201	None	FALSE	FALSE	1	1
AGVDYAPNLPPFPSPADVK	1	PNLPPFPSPADVKET	100	S811	S	Q68CZ2	5.36445e+08	Tensin-3 OS=Homo sapiens GN=TNS3 PE=1 SV=2 - [TENS3_HUMAN]	TNS3	4.035	0	167.5	0.328411	-0.552708	0.425328	-0.588524	2.40796	1.0043	2.05214	3.55433	3.34633	3.88174	-0.00223354	-0.01351	-0.549277	0.330645	-0.550474	0.427562	-0.586291	2.42147	1.01781	2.06565	4.1036	3.89561	4.43102	FALSE	1.44268	FALSE	0.0222135	7.92253e-05	0.0649841	0.000512168	1.83498	4.14341	None	FALSE	FALSE	2	1
AGVFPSNYVR	1	AGVFPSNYVRLKDSE	100	Y1012	Y	Q15811-10	5.02306e+08	Isoform 10 of Intersectin-1 OS=Homo sapiens GN=ITSN1 - [ITSN1_HUMAN]	ITSN1	3.18	0	210	0.209811	0.288795	-0.315736	-0.289117	2.92468	2.94304	2.99405	0.711542	0.588466	-0.0773132	-0.0315295	0.0131405	-0.182555	0.24134	0.320325	-0.284206	-0.257587	2.91154	2.9299	2.98091	0.894097	0.77102	0.105241	TRUE	3.01369	FALSE	0.000297596	0.123376	0.00323015	0.148283	2.94078	0.59012	None	FALSE	TRUE	0	1
AGVQSVGEK	1	EGKAGVQSVGEKESL	100	S173	S	Q86VM9	2271614443	Zinc finger CCCH domain-containing protein 18 OS=Homo sapiens GN=ZC3H18 PE=1 SV=2 - [ZCH18_HUMAN]	ZC3H18	1.86	0	398	-0.504485	0.291433	-0.195234	0.260388	-0.516767	0.217136	-0.291558	1.44625	1.19727	0.328706	0.0138526	-0.0537015	0.0192473	-0.518337	0.277581	-0.209086	0.246536	-0.463066	0.270838	-0.237857	1.427	1.17802	0.309458	FALSE	0.974981	FALSE	0.763479	0.072	0.834393	0.0924152	-0.143362	0.971496	None	FALSE	FALSE	1	1
AGVVNGTGAPGQSPGAGR	1	GTGAPGQSPGAGRAC	100	S369	S	Q13330-3	1.50226e+08	Isoform 3 of Metastasis-associated protein MTA1 OS=Homo sapiens GN=MTA1 - [MTA1_HUMAN]	MTA1	2.77	0	400	-0.317355	0.0629123	-0.217834	-0.0647592	0.111362	0.795978	0.61134	3.87296	3.7647	3.78315	-0.0234181	-0.0144105	-0.184755	-0.293936	0.0863304	-0.194416	-0.0413411	0.125773	0.810388	0.625751	4.05771	3.94946	3.9679	FALSE	1.0735	FALSE	0.0740124	1.92044e-06	0.15282	8.44118e-05	0.520637	3.99169	None + Transcription factor	FALSE	FALSE	0	1
AGYGGSHISGYATLR	1	GGSHISGYATLRRGP	99.3	Y1226	Y	Q70E73	1.70343e+08	Ras-associated and pleckstrin homology domains-containing protein 1 OS=Homo sapiens GN=RAPH1 PE=1 SV=3 - [RAPH1_HUMAN]	RAPH1	2.6	0	400	0.419443	0.319511	-0.119043	-1.01776	2.40232	0.193574	0.928588	0.404081	-0.364828	-2.35007	-0.0208852	-0.0259626	-0.208646	0.440329	0.340396	-0.0981575	-0.996874	2.42829	0.219536	0.954551	0.612726	-0.156182	-2.14142	FALSE	1.66219	TRUE	0.176298	0.627273	0.287244	0.653041	1.20079	-0.561627	None	FALSE	NA	0	2
AGYSTDESSSSSLHATR	1	SDKAGYSTDESSSSS	99.6	T411	T	P51116	4.35697e+08	Fragile X mental retardation syndrome-related protein 2 OS=Homo sapiens GN=FXR2 PE=1 SV=2 - [FXR2_HUMAN]	FXR2	4.18	0	99	-0.17364	0.586015	-0.824202	0.0669606	-0.547618	-0.249159	-0.283438	-0.843054	0.23891	0.622737	-0.000980397	-0.107408	-0.0547975	-0.172659	0.586995	-0.823222	0.067941	-0.44021	-0.14175	-0.17603	-0.788257	0.293708	0.677534	FALSE	1	FALSE	0.618033	0.796438	0.718852	0.813393	-0.252663	0.060995	None	FALSE	FALSE	2	2
AGYSTDESSSSSLHATR	1	TDESSSSSLHATRTY	100	S418	S	P51116	4.35697e+08	Fragile X mental retardation syndrome-related protein 2 OS=Homo sapiens GN=FXR2 PE=1 SV=2 - [FXR2_HUMAN]	FXR2	3.56	0	400	-0.402285	-0.183321	0.0663874	0.395695	-0.172887	-0.475623	0.0684411	0.696627	1.04807	1.39125	-0.000980397	-0.107408	-0.0547975	-0.401305	-0.182341	0.0673678	0.396675	-0.0654787	-0.368215	0.175849	0.751425	1.10287	1.44605	FALSE	1.48467	FALSE	0.819367	0.0103158	0.875671	0.0178364	-0.085948	1.10011	None	FALSE	FALSE	2	2
AHASLMSPGR	1	KAHASLMSPGRRKSE	100	S207	S	Q14207	23234074	Protein NPAT OS=Homo sapiens GN=NPAT PE=1 SV=3 - [NPAT_HUMAN]	NPAT	1.705	0	400	-0.40068	-0.528628	0.0485895	0.599348	1.83878	0.383275	0.728886	0.48425	0.0110865	1.19054	0.00977501	0.0431929	-0.88188	-0.410455	-0.538403	0.0388145	0.589573	1.79558	0.340082	0.685693	1.36613	0.892966	2.07242	FALSE	10.0654	FALSE	0.128998	0.0233369	0.228356	0.0351871	0.940453	1.44384	None	TRUE	TRUE	0	2
AHAWPSPYK	1	AHAWPSPYKDYEVKK	100	Y347	Y	Q8NFJ5	4.79754e+08	Retinoic acid-induced protein 3 OS=Homo sapiens GN=GPRC5A PE=1 SV=2 - [RAI3_HUMAN]	GPRC5A	3.2	0	400	0.0216449	0.122716	0.285571	-1.07288	2.87229	2.93039	3.2178	1.70755	0.197955	-1.48276	0.0490548	0.000724257	0.309538	-0.0274099	0.0736613	0.236516	-1.12194	2.87156	2.92966	3.21707	1.39801	-0.111583	-1.79229	FALSE	1.66219	TRUE	0.000894102	0.969409	0.00659551	0.97223	3.0061	-0.168621	None	FALSE	NA	0	2
AHAWPSPYK	1	PRAHAWPSPYKDYEV	100	S345	S	Q8NFJ5	4.79754e+08	Retinoic acid-induced protein 3 OS=Homo sapiens GN=GPRC5A PE=1 SV=2 - [RAI3_HUMAN]	GPRC5A	2.21	0	400	-0.0236975	0.212322	0.0189842	-0.398355	-0.932776	-0.116991	-0.0649172	1.2737	2.30297	1.96923	0.0490548	0.000724257	0.309538	-0.0727523	0.163267	-0.0300705	-0.447409	-0.9335	-0.117715	-0.0656415	0.964166	1.99344	1.65969	FALSE	0.987461	FALSE	0.441333	0.0197156	0.563051	0.0305455	-0.372285	1.5391	None	FALSE	FALSE	0	2
AHAWPSPYK	2	AHAWPSPYKDYEVKK	100	Y347	Y	Q8NFJ5	4.79754e+08	Retinoic acid-induced protein 3 OS=Homo sapiens GN=GPRC5A PE=1 SV=2 - [RAI3_HUMAN]	GPRC5A	2.89	0	360	0.0679859	0.390587	0.000176523	-0.642283	1.31029	1.91785	1.59062	0.597326	-0.280856	-0.896746	0.0490548	0.000724257	0.309538	0.0189311	0.341533	-0.0488783	-0.691338	1.30956	1.91713	1.5899	0.287788	-0.590394	-1.20628	FALSE	1.66219	TRUE	0.00170885	0.461588	0.0103134	0.492216	1.60553	-0.502964	None	FALSE	NA	0	2
AHAWPSPYK	2	PRAHAWPSPYKDYEV	100	S345	S	Q8NFJ5	4.79754e+08	Retinoic acid-induced protein 3 OS=Homo sapiens GN=GPRC5A PE=1 SV=2 - [RAI3_HUMAN]	GPRC5A	2.89	0	360	0.0679859	0.390587	0.000176523	-0.642283	1.31029	1.91785	1.59062	0.597326	-0.280856	-0.896746	0.0490548	0.000724257	0.309538	0.0189311	0.341533	-0.0488783	-0.691338	1.30956	1.91713	1.5899	0.287788	-0.590394	-1.20628	FALSE	0.987461	FALSE	0.00170885	0.461588	0.0103134	0.492216	1.60553	-0.502964	None	FALSE	FALSE	0	2
AHDPLADVSNDLGHSGR	1	HDPLADVSNDLGHSG	100	S401	S	P55199	472798800	RNA polymerase II elongation factor ELL OS=Homo sapiens GN=ELL PE=1 SV=1 - [ELL_HUMAN]	ELL	4.55	0	400	-0.105386	0.214428	0.0535107	-0.196917	0.00670636	0.0774595	0.161784	1.85033	1.55211	1.39338	-0.0219872	0.0530089	0.236697	-0.0833992	0.236416	0.0754979	-0.17493	-0.0463026	0.0244506	0.108775	1.61363	1.31541	1.15668	FALSE	1.78258	FALSE	0.884505	0.001527	0.922341	0.00396492	0.0289743	1.36191	None	FALSE	FALSE	3	3
AHFDYDPSDDPYVPCR	1	YDPSDDPYVPCRELG	100	Y363	Y	Q8N3R9	3.41254e+08	MAGUK p55 subfamily member 5 OS=Homo sapiens GN=MPP5 PE=1 SV=3 - [MPP5_HUMAN]	MPP5	4.09	0	238	-0.0920995	0.135392	0.0726631	-0.133217	3.24304	2.23089	3.18561	2.18561	2.23336	1.7286	0.00725761	0.00624026	-0.381186	-0.0993571	0.128135	0.0654055	-0.140475	3.2368	2.22465	3.17937	2.5668	2.61455	2.10978	FALSE	1.66219	FALSE	0.0103955	0.0014547	0.0375871	0.00382687	2.88028	2.43038	None	FALSE	FALSE	4	2
AHGCFQDGRSPGPPPPVGVK	1	GCFQDGRSPGPPPPV	100	S69	S	Q9H1B7	3.85164e+08	Interferon regulatory factor 2-binding protein-like OS=Homo sapiens GN=IRF2BPL PE=1 SV=1 - [I2BPL_HUMAN]	IRF2BPL	4.8	1	400	0.3393	0.518041	-0.469085	-0.784818	0.733837	0.462847	0.417639	1.3466	1.43079	1.32782	-0.0114118	0.0118652	0.25552	0.350712	0.529453	-0.457673	-0.773406	0.721972	0.450982	0.405774	1.09108	1.17527	1.0723	FALSE	1.75787	FALSE	0.143755	0.030703	0.246974	0.0444169	0.526243	1.11288	None + Ubiquitin and UBL	FALSE	FALSE	1	3
AHGSFSHVR	1	PPPRAHGSFSHVRDA	100	S1273	S	Q8N3D4	9.96999e+08	EH domain-binding protein 1-like protein 1 OS=Homo sapiens GN=EHBP1L1 PE=1 SV=2 - [EH1L1_HUMAN]	EHBP1L1	2.65	0	400	-2.09788	0.242293	-1.08089	1.05409	0.406425	2.25804	1.8181	0.45787	0.60246	-1.69153	-0.00453465	0.00844721	-0.115929	-2.09335	0.246828	-1.07635	1.05863	0.397977	2.2496	1.80965	0.573799	0.718389	-1.5756	FALSE	1.64015	FALSE	0.0808735	0.731237	0.162762	0.75205	1.48574	-0.0944706	None	FALSE	FALSE	0	3
AHLDHIPDYTPPLLTTISPEQESDER	1	PPLLTTISPEQESDE	100	S101	S	Q8N2M8-3	3.61862e+07	Isoform 2 of CLK4-associating serine/arginine rich protein OS=Homo sapiens GN=CLASRP - [CLASR_HUMAN]	CLASRP	5.45	0	254	0.211585	-0.520094	0.0144359	0.182257	0.558656	0.765556	0.652141	2.57538	2.51784	2.49919	0.0326079	-0.073377	0.0608519	0.178977	-0.552702	-0.018172	0.149649	0.632033	0.838933	0.725518	2.51452	2.45699	2.43834	FALSE	5.24775	FALSE	0.0137892	0.00055343	0.0462108	0.00191037	0.732161	2.46995	None	FALSE	TRUE	6	3
AHLSENELEALEK	1	IHRRAHLSENELEAL	100	S796	S	P98175-2	1011195307	Isoform 2 of RNA-binding protein 10 OS=Homo sapiens GN=RBM10 - [RBM10_HUMAN]	RBM10	3.495	0	141.5	0.0644941	-0.352826	0.115077	0.0866176	0.276583	0.335495	0.300139	1.51104	1.32363	1.00674	-0.0125231	-0.0244316	0.0268613	0.0770171	-0.340303	0.1276	0.0991407	0.301015	0.359927	0.324571	1.48418	1.29677	0.979878	FALSE	1.32638	FALSE	0.0539415	0.00227667	0.121992	0.0053638	0.328504	1.25361	None	FALSE	FALSE	4	2
AHLSPEVQLK	1	PENRAHLSPEVQLKE	100	S740	S	Q9ULD4	2.04342e+07	Bromodomain and PHD finger-containing protein 3 OS=Homo sapiens GN=BRPF3 PE=1 SV=2 - [BRPF3_HUMAN]	BRPF3	2.41	0	390.5	0.242829	-0.0772828	0.00197116	-0.205096	-0.248996	0.399307	0.401721	4.01259	3.87243	3.87973	0.000700973	0.0960663	0.00612831	0.242128	-0.0779838	0.00127019	-0.205797	-0.345062	0.303241	0.305655	4.00646	3.8663	3.8736	FALSE	1.57654	FALSE	0.70811	1.73588e-06	0.792793	8.25669e-05	0.0879446	3.91545	None	FALSE	FALSE	1	2
AHPLQLEQSSDPSNSIDGPDHLR	1	QSSDPSNSIDGPDHL	100	S311	S	Q9Y2L5-2	1.96817e+08	Isoform 2 of Trafficking protein particle complex subunit 8 OS=Homo sapiens GN=TRAPPC8 - [TPPC8_HUMAN]	TRAPPC8	6.06	0	322	-0.228554	0.0533349	0.26439	-0.139678	0.242135	0.525443	0.343818	1.1467	1.18642	1.18935	-0.0178378	-2.53876e-05	-0.0313821	-0.210716	0.0711727	0.282228	-0.121841	0.24216	0.525469	0.343843	1.17808	1.2178	1.22074	FALSE	1.05565	FALSE	0.0451113	0.00144487	0.107537	0.00380593	0.370491	1.20554	None	FALSE	FALSE	4	3
AHQGTGAGISPVILNSGEGK	1	QGTGAGISPVILNSG	100	S45	S	Q8IZD4-2	6.57597e+07	Isoform 2 of mRNA-decapping enzyme 1B OS=Homo sapiens GN=DCP1B - [DCP1B_HUMAN]	DCP1B	4.045	0	400	-0.0546754	-0.168847	-0.112086	0.2897	-0.153875	-0.264974	-0.216221	1.73126	2.01041	1.85279	0.0455271	0.0533348	-0.712207	-0.100202	-0.214374	-0.157613	0.244173	-0.20721	-0.318308	-0.269556	2.44346	2.72261	2.565	FALSE	1.57654	FALSE	0.134983	5.69603e-06	0.235685	0.000130961	-0.265025	2.57702	None	FALSE	FALSE	1	2
AHQITDESLESTR	1	AHQITDESLESTRRI	99.7	S20	S	O00161	6.22631e+08	Synaptosomal-associated protein 23 OS=Homo sapiens GN=SNAP23 PE=1 SV=1 - [SNP23_HUMAN]	SNAP23	2.445	0	160	0.225416	-0.141831	0.0873523	-0.214074	0.705302	1.10712	0.670711	1.54764	1.23319	1.10029	-0.00594385	-0.00591775	0.0685053	0.23136	-0.135887	0.0932961	-0.208131	0.71122	1.11303	0.676629	1.47913	1.16469	1.03178	FALSE	5.62365	FALSE	0.00872827	0.00165261	0.0330382	0.00420743	0.833627	1.2252	None	FALSE	TRUE	3	2
AHQITDESLESTRR	1	AHQITDESLESTRRI	100	S20	S	O00161	6.22631e+08	Synaptosomal-associated protein 23 OS=Homo sapiens GN=SNAP23 PE=1 SV=1 - [SNP23_HUMAN]	SNAP23	3.83	1	400	0.282137	0.0568206	-0.307904	-0.0808702	0.850634	0.436023	0.477524	1.53248	2.1119	2.19187	-0.00594385	-0.00591775	0.0685053	0.288081	0.0627645	-0.30196	-0.0749264	0.856552	0.44194	0.483441	1.46398	2.04339	2.12337	FALSE	5.62365	FALSE	0.0232895	0.00282679	0.0673059	0.0063203	0.593978	1.87691	None	FALSE	TRUE	3	3
AHSEPLALCGETAPR	1	GSRCRAHSEPLALCG	100	S359	S	Q66K64	22771374	DDB1- and CUL4-associated factor 15 OS=Homo sapiens GN=DCAF15 PE=1 SV=1 - [DCA15_HUMAN]	DCAF15	4.25	0	140	-0.342634	0.375466	-0.0347654	-0.0924156	1.02118	0.710493	0.866498	0.755581	-0.228477	-0.385503	-0.0246314	-0.0225564	-0.0694257	-0.318002	0.400097	-0.010134	-0.0677842	1.04374	0.73305	0.889055	0.825007	-0.159051	-0.316077	FALSE	1.66219	FALSE	0.00458906	0.786604	0.020782	0.80423	0.888614	0.116626	None + Ubiquitin and UBL	FALSE	FALSE	2	2
AHSETPEIR	1	NTRAHSETPEIRKYK	100	T1008	T	Q8N4C8	1869842341	Misshapen-like kinase 1 OS=Homo sapiens GN=MINK1 PE=1 SV=2 - [MINK1_HUMAN]	MINK1	1.78	0	197	-0.514951	0.371494	-0.279265	0.241817	-0.599217	0.235836	-0.041936	3.35248	3.31014	3.04793	0.00571326	0.025829	-0.0294202	-0.520665	0.36578	-0.284978	0.236104	-0.625046	0.210007	-0.067765	3.3819	3.33956	3.07735	FALSE	1.57654	FALSE	0.749281	0.000117087	0.823864	0.000660546	-0.160935	3.26627	None + Kinase	FALSE	FALSE	2	2
AHSEVFTKPSGQQTLSPDR	1	PSGQQTLSPDRQVPR	99.8	S2682	S	P15822	286438436	Zinc finger protein 40 OS=Homo sapiens GN=HIVEP1 PE=1 SV=3 - [ZEP1_HUMAN]	HIVEP1	4.525	0	400	-0.0196506	-0.326835	-0.19824	0.427211	0.064994	-0.33688	0.000484087	0.499828	1.01207	1.04858	0.00332531	-0.480062	-0.438291	-0.0229759	-0.330161	-0.201566	0.423886	0.545056	0.143182	0.480546	0.938119	1.45037	1.48687	FALSE	1.42327	FALSE	0.0965982	0.00348191	0.18476	0.00744111	0.389595	1.29178	None + Transcription factor	FALSE	FALSE	2	3
AHSGERPYACAECGK	1	VRHQRAHSGERPYAC	100	S176	S	Q9H7X3	1.21256e+07	Zinc finger protein 696 OS=Homo sapiens GN=ZNF696 PE=2 SV=2 - [ZN696_HUMAN]	ZNF696	2.19	0	400	0.102046	-0.178974	-0.0353727	0.094365	1.4674	0.435672	1.7841	3.12631	4.28281	4.65582	-0.00179958	-0.020972	-0.236756	0.103845	-0.177175	-0.0335731	0.0961645	1.48837	0.456644	1.80507	3.36307	4.51956	4.89258	FALSE	NA	FALSE	0.0876966	0.0102822	0.172062	0.0177851	1.25003	4.2584	None + Transcription factor	FALSE	NA	2	3
AHSIQIMK	1	RHRARAHSIQIMKVE	100	S123	S	Q02543	1825503573	60S ribosomal protein L18a OS=Homo sapiens GN=RPL18A PE=1 SV=2 - [RL18A_HUMAN]	RPL18A	2.04	0	400	0.180112	-0.0434442	-0.202407	0.0392695	0.335833	0.39851	0.145415	0.639826	-0.0508897	0.0284537	-0.0325881	-0.0397659	-0.142098	0.2127	-0.0108562	-0.169819	0.0718575	0.375599	0.438276	0.185181	0.781924	0.091208	0.170551	FALSE	1.90165	FALSE	0.039812	0.27501	0.0983004	0.306048	0.333019	0.347894	None	FALSE	FALSE	0	2
AHSLLFENSDSFSEDSSTLGR	1	EGSHRAHSLLFENSD	100	S427	S	Q8IZ21-3	929638912	Isoform 3 of Phosphatase and actin regulator 4 OS=Homo sapiens GN=PHACTR4 - [PHAR4_HUMAN]	PHACTR4	6.29	0	400	-0.248265	-0.403879	0.0790326	0.428635	0.64216	0.740759	0.590698	1.86388	1.62616	1.47089	-0.0401407	-0.149387	-0.0333126	-0.208125	-0.363738	0.119173	0.468775	0.791548	0.890147	0.740086	1.8972	1.65947	1.5042	FALSE	1.90165	FALSE	0.0195416	0.000752967	0.0595527	0.0023682	0.80726	1.68696	None	FALSE	FALSE	4	2
AHSNPMADHTLR	1	YYRQRAHSNPMADHT	100	S27	S	Q9UBP6	27580308	tRNA (guanine-N(7)-)-methyltransferase OS=Homo sapiens GN=METTL1 PE=1 SV=1 - [TRMB_HUMAN]	METTL1	2.73	0	400	0.276039	-0.445626	-0.0128015	-0.0653007	2.0424	1.70075	2.18088	0.821367	0.313883	-0.126448	0.0100549	-0.00379454	0.0340436	0.265984	-0.455681	-0.0228564	-0.0753557	2.0462	1.70454	2.18467	0.787323	0.27984	-0.160492	FALSE	6.67384	TRUE	0.000202085	0.311681	0.00253916	0.342974	1.97847	0.302224	None	FALSE	NA	1	3
AHSPAEGASVESSSPGPK	1	GASVESSSPGPKKSD	100	S73	S	Q8NFG4-3	2.40146e+07	Isoform 3 of Folliculin OS=Homo sapiens GN=FLCN - [FLCN_HUMAN]	FLCN	5.45	0	400	-0.387313	-0.0650537	-0.229908	0.512832	1.36398	1.11103	1.10222	0.622911	0.534832	-0.0998837	0.0116137	0.00248449	-0.0109221	-0.398926	-0.0766674	-0.241522	0.501219	1.36149	1.10855	1.09974	0.633833	0.545754	-0.0889615	FALSE	1.78702	FALSE	0.0042709	0.230535	0.0197403	0.26029	1.18993	0.363542	None	FALSE	FALSE	2	2
AHSPAEGASVESSSPGPK	1	NSRMRAHSPAEGASV	100	S62	S	Q8NFG4-3	2.40146e+07	Isoform 3 of Folliculin OS=Homo sapiens GN=FLCN - [FLCN_HUMAN]	FLCN	3.095	0	400	-0.153813	-0.247192	-0.401279	0.586315	0.40625	0.238078	0.199572	-0.230753	-0.0100112	-0.146503	0.0116137	0.00248449	-0.0109221	-0.165426	-0.258805	-0.412893	0.574701	0.403765	0.235594	0.197088	-0.219831	0.000910919	-0.135581	FALSE	1.612	FALSE	0.216258	0.831009	0.332979	0.845425	0.278816	-0.118167	None	FALSE	FALSE	2	2
AHSPAEGASVESSSPGPK	2	EGASVESSSPGPKKS	98	S72	S	Q8NFG4-3	2.40146e+07	Isoform 3 of Folliculin OS=Homo sapiens GN=FLCN - [FLCN_HUMAN]	FLCN	1.81	0	400	-0.569258	-0.257287	0.344211	0.286787	2.0779	1.62351	1.68597	1.44317	2.22866	1.53653	0.0116137	0.00248449	-0.0109221	-0.580872	-0.268901	0.332597	0.275173	2.07542	1.62102	1.68349	1.45409	2.23958	1.54746	FALSE	1.57941	FALSE	0.00105165	0.00381944	0.00733506	0.0079872	1.79331	1.74704	None	FALSE	FALSE	2	2
AHSPAEGASVESSSPGPK	2	GASVESSSPGPKKSD	100	S73	S	Q8NFG4-3	2.40146e+07	Isoform 3 of Folliculin OS=Homo sapiens GN=FLCN - [FLCN_HUMAN]	FLCN	2.94	0	324.5	-0.32113	-0.330304	0.281846	0.249068	1.808	1.33189	1.42415	1.20407	1.72268	1.04464	0.0116137	0.00248449	-0.0109221	-0.332744	-0.341918	0.270232	0.237455	1.80551	1.3294	1.42166	1.21499	1.73361	1.05556	FALSE	1.78702	FALSE	0.000954991	0.00530913	0.00689483	0.0103652	1.51886	1.33472	None	FALSE	FALSE	2	2
AHSPAEGASVESSSPGPK	2	NSRMRAHSPAEGASV	100	S62	S	Q8NFG4-3	2.40146e+07	Isoform 3 of Folliculin OS=Homo sapiens GN=FLCN - [FLCN_HUMAN]	FLCN	2.895	0	280.5	-0.206884	-0.626689	0.379157	0.245315	1.15711	0.619559	0.883804	0.847326	1.11578	0.493992	0.0116137	0.00248449	-0.0109221	-0.218498	-0.638303	0.367543	0.233701	1.15462	0.617074	0.88132	0.858248	1.1267	0.504914	FALSE	1.612	FALSE	0.0195505	0.0278465	0.0595527	0.0408677	0.884339	0.829954	None	FALSE	FALSE	2	2
AHSPALGVHSFSGVQR	1	AALSRAHSPALGVHS	100	S355	S	Q9H1A4	669993088	Anaphase-promoting complex subunit 1 OS=Homo sapiens GN=ANAPC1 PE=1 SV=1 - [APC1_HUMAN]	ANAPC1	4.06	0	400	-0.546576	-0.536351	0.713549	-0.871038	0.240452	-1.02937	-0.528772	2.0022	1.29162	2.75036	0.00126645	0.00229796	-0.139351	-0.547843	-0.537618	0.712283	-0.872304	0.238154	-1.03167	-0.53107	2.14155	1.43097	2.88971	FALSE	9.60302	TRUE	0.80893	0.00895173	0.867931	0.015876	-0.441528	2.15408	None + Ubiquitin and UBL	TRUE	NA	0	3
AHSPALGVHSFSGVQR	2	AALSRAHSPALGVHS	100	S355	S	Q9H1A4	669993088	Anaphase-promoting complex subunit 1 OS=Homo sapiens GN=ANAPC1 PE=1 SV=1 - [APC1_HUMAN]	ANAPC1	3.325	0	400	0.296377	-0.102133	0.228789	-0.540818	-1.37312	0.155462	-0.0857704	2.01645	2.03795	2.01086	0.00126645	0.00229796	-0.139351	0.295111	-0.1034	0.227522	-0.542085	-1.37542	0.153165	-0.0880683	2.1558	2.17731	2.15021	FALSE	9.60302	TRUE	0.492111	0.00140868	0.609675	0.00372945	-0.436774	2.1611	None + Ubiquitin and UBL	TRUE	NA	0	3
AHSPALGVHSFSGVQR	2	ALGVHSFSGVQRFNI	99.6	S364	S	Q9H1A4	669993088	Anaphase-promoting complex subunit 1 OS=Homo sapiens GN=ANAPC1 PE=1 SV=1 - [APC1_HUMAN]	ANAPC1	3.395	0	400	0.091562	0.103053	0.473847	-1.08429	-1.64507	0.350754	-0.0857704	2.0778	2.25549	1.70101	0.00126645	0.00229796	-0.139351	0.0902956	0.101786	0.47258	-1.08555	-1.64736	0.348456	-0.0880683	2.21715	2.39484	1.84036	FALSE	1.03924	TRUE	0.63997	0.00327213	0.738197	0.00708676	-0.462326	2.15078	None + Ubiquitin and UBL	TRUE	NA	0	3
AHSPALGVHSFSGVQR	2	SPALGVHSFSGVQRF	99.2	S362	S	Q9H1A4	669993088	Anaphase-promoting complex subunit 1 OS=Homo sapiens GN=ANAPC1 PE=1 SV=1 - [APC1_HUMAN]	ANAPC1	2.465	0	400	0.629306	-0.150105	-0.158345	-0.608359	-0.854563	0.260408	0.438294	1.23438	1.04148	1.09162	0.00126645	0.00229796	-0.139351	0.628039	-0.151372	-0.159611	-0.609626	-0.856861	0.25811	0.435996	1.37374	1.18083	1.23097	FALSE	3.12339	FALSE	0.970676	0.0117574	0.98157	0.0198613	-0.0542519	1.26184	None + Ubiquitin and UBL	TRUE	TRUE	0	3
AHSPASLSFASYR	1	PPTARAHSPASLSFA	100	S1335	S	Q9UKK3	203533520	Poly [ADP-ribose] polymerase 4 OS=Homo sapiens GN=PARP4 PE=1 SV=3 - [PARP4_HUMAN]	PARP4	2.26	0	400	-0.0473355	0.137997	-0.36801	0.210453	0.820011	-0.1069	0.0895918	0.0533614	2.14194	3.01114	0.00721128	0.0103615	-0.538153	-0.0545468	0.130786	-0.375221	0.203241	0.80965	-0.117262	0.0792303	0.591514	2.68009	3.54929	FALSE	8.95684	FALSE	0.434813	0.117219	0.557145	0.141743	0.257206	2.27363	None	FALSE	TRUE	0	2
AHTFSAQSGYR	1	TFSAQSGYRVPGPQP	99.4	Y621	Y	Q8N8Z6	3.73555e+07	Discoidin, CUB and LCCL domain-containing protein 1 OS=Homo sapiens GN=DCBLD1 PE=1 SV=2 - [DCBD1_HUMAN]	DCBLD1	3.77	0	218	-0.591753	0.888914	-0.586493	-0.288554	4.26867	2.85986	3.70425	2.18716	2.54281	-0.926874	-0.0187287	-0.0694403	0.121921	-0.573024	0.907643	-0.567764	-0.269825	4.33811	2.9293	3.7737	2.06524	2.42089	-1.0488	FALSE	NA	FALSE	0.00143814	0.369226	0.00908335	0.400706	3.68037	1.14578	None	FALSE	NA	0	2
AHTFSAQSGYR	1	VLRAHTFSAQSGYRV	99.85	S616	S	Q8N8Z6	3.73555e+07	Discoidin, CUB and LCCL domain-containing protein 1 OS=Homo sapiens GN=DCBLD1 PE=1 SV=2 - [DCBD1_HUMAN]	DCBLD1	2.305	0	400	0.298751	-0.662275	0.280439	-0.114855	-1.31429	0.0834046	0.155197	3.02599	3.69362	4.02108	-0.0187287	-0.0694403	0.121921	0.31748	-0.643546	0.299168	-0.096126	-1.24485	0.152845	0.224638	2.90407	3.5717	3.89916	FALSE	NA	FALSE	0.659761	0.000614614	0.754999	0.00205511	-0.289121	3.45831	None	FALSE	NA	0	2
AHTFSHPPSSTK	1	FSHPPSSTKRKLNLQ	99.5	T650	T	O60343-2	2.80873e+08	Isoform 2 of TBC1 domain family member 4 OS=Homo sapiens GN=TBC1D4 - [TBCD4_HUMAN]	TBC1D4	3.45	0	400	-0.40501	-0.448447	-0.0693853	0.640522	-1.57479	-0.964894	-0.657444	-0.464627	0.958523	0.526154	0.00781443	-0.0263945	-0.184274	-0.412825	-0.456261	-0.0771997	0.632708	-1.5484	-0.9385	-0.63105	-0.280352	1.1428	0.710428	TRUE	5.62767	FALSE	0.0514234	0.297666	0.117976	0.328892	-1.03932	0.524291	None	FALSE	TRUE	0	3
AHTFSHPPSSTK	1	HTFSHPPSSTKRKLN	99	S648	S	O60343-2	2.80873e+08	Isoform 2 of TBC1 domain family member 4 OS=Homo sapiens GN=TBC1D4 - [TBCD4_HUMAN]	TBC1D4	3.53	0	400	-0.374634	0.0064116	-0.495374	0.599191	-1.37409	-1.05289	-1.05173	-0.474375	0.879245	0.624646	0.00781443	-0.0263945	-0.184274	-0.382448	-0.00140283	-0.503189	0.591377	-1.3477	-1.02649	-1.02534	-0.290101	1.06352	0.80892	FALSE	1.52581	FALSE	0.0166606	0.292409	0.0530708	0.32361	-1.13318	0.527446	None	FALSE	FALSE	0	3
AHTFSHPPSSTK	2	FSHPPSSTKRKLNLQ	99.55	T650	T	O60343-2	2.80873e+08	Isoform 2 of TBC1 domain family member 4 OS=Homo sapiens GN=TBC1D4 - [TBCD4_HUMAN]	TBC1D4	2.635	0	400	-0.249077	0.185558	0.372221	-0.460043	-1.42355	0.361223	-0.0037283	1.34826	2.02588	1.13625	0.00781443	-0.0263945	-0.184274	-0.256891	0.177744	0.364406	-0.467858	-1.39716	0.387617	0.0226662	1.53253	2.21015	1.32052	TRUE	5.62767	FALSE	0.663289	0.00677907	0.75804	0.0126475	-0.328958	1.68773	None	FALSE	TRUE	0	3
AHTFSHPPSSTK	2	HTFSHPPSSTKRKLN	99.7	S648	S	O60343-2	2.80873e+08	Isoform 2 of TBC1 domain family member 4 OS=Homo sapiens GN=TBC1D4 - [TBCD4_HUMAN]	TBC1D4	3.13	0	400	-0.275593	0.00233685	0.473551	-0.351542	-2.0176	-0.584183	-0.937301	1.49782	2.86561	2.0777	0.00781443	-0.0263945	-0.184274	-0.283408	-0.00547758	0.465736	-0.359357	-1.99121	-0.557789	-0.910906	1.6821	3.04989	2.26197	FALSE	1.52581	FALSE	0.107336	0.0135195	0.199076	0.0223032	-1.1533	2.33132	None	FALSE	FALSE	0	3
AHTFSHPPSSTK	2	TFSHPPSSTKRKLNL	99.4	S649	S	O60343-2	2.80873e+08	Isoform 2 of TBC1 domain family member 4 OS=Homo sapiens GN=TBC1D4 - [TBCD4_HUMAN]	TBC1D4	2.86	0	400	-0.0697378	0.224278	0.412291	-0.867228	-0.791664	0.600484	0.487116	1.3582	1.96652	1.20774	0.00781443	-0.0263945	-0.184274	-0.0775523	0.216463	0.404477	-0.875042	-0.76527	0.626878	0.513511	1.54247	2.15079	1.39202	FALSE	6.31363	FALSE	0.716247	0.00459816	0.798789	0.00924819	0.12504	1.69509	None	FALSE	TRUE	0	3
AHTGERPYACGECGR	1	TAHGRAHTGERPYAC	100	T798	T	A6NFI3	5.44713e+07	Zinc finger protein 316 OS=Homo sapiens GN=ZNF316 PE=1 SV=1 - [ZN316_HUMAN]	ZNF316	2.81	0	306	0.392453	-0.524774	0.461914	-0.70148	-1.13587	-0.226703	-0.731853	2.63687	4.02409	3.53288	-0.0144742	-0.0607057	-0.0761492	0.406927	-0.510299	0.476388	-0.687006	-1.07516	-0.165997	-0.671147	2.71302	4.10024	3.60903	FALSE	NA	FALSE	0.222413	0.00214701	0.339561	0.00513664	-0.637436	3.4741	None	FALSE	NA	2	3
AHTLLSPPSANNATFAR	1	QRAHTLLSPPSANNA	100	S15	S	P49005	2.96935e+08	DNA polymerase delta subunit 2 OS=Homo sapiens GN=POLD2 PE=1 SV=1 - [DPOD2_HUMAN]	POLD2	3.66	0	400	-0.0147577	-0.351842	0.675848	-0.967352	-1.03332	-0.122891	-0.651085	1.70548	0.271533	1.27	0.00370137	-0.00786439	-0.0623406	-0.0184591	-0.355544	0.672147	-0.971053	-1.02546	-0.115026	-0.643221	1.76782	0.333873	1.33234	FALSE	2.0169	FALSE	0.369614	0.0700093	0.494237	0.0901649	-0.594567	1.14468	None	FALSE	FALSE	0	2
AHTPLNTPDPSTK	1	ENTSRAHTPLNTPDP	100	T1853	T	Q9BYW2	3.22631e+08	Histone-lysine N-methyltransferase SETD2 OS=Homo sapiens GN=SETD2 PE=1 SV=3 - [SETD2_HUMAN]	SETD2	3.485	0	275.5	0.0850367	-0.058635	-0.228249	0.16977	-0.178123	-0.00514487	-0.357554	-1.33108	-1.9597	-2.04219	0.00160371	0.0421629	-0.224786	0.083433	-0.0602387	-0.229853	0.168166	-0.220285	-0.0473077	-0.399717	-1.10629	-1.73491	-1.8174	FALSE	5.29434	FALSE	0.180638	0.0115919	0.292739	0.0196307	-0.222437	-1.55287	None	FALSE	TRUE	1	2
AHTPLNTPDPSTK	2	ENTSRAHTPLNTPDP	100	T1853	T	Q9BYW2	3.22631e+08	Histone-lysine N-methyltransferase SETD2 OS=Homo sapiens GN=SETD2 PE=1 SV=3 - [SETD2_HUMAN]	SETD2	3.53	0	64.5	-0.105855	-0.277197	0.0643093	0.262998	0.721662	0.754933	0.644665	2.47288	2.27617	1.98243	0.00160371	0.0421629	-0.224786	-0.107459	-0.278801	0.0627056	0.261394	0.679499	0.71277	0.602502	2.69767	2.50096	2.20722	FALSE	5.29434	FALSE	0.00731749	0.000114604	0.0289681	0.00065065	0.664924	2.46861	None	FALSE	TRUE	1	2
AHTPLNTPDPSTK	2	RAHTPLNTPDPSTKL	100	T1857	T	Q9BYW2	3.22631e+08	Histone-lysine N-methyltransferase SETD2 OS=Homo sapiens GN=SETD2 PE=1 SV=3 - [SETD2_HUMAN]	SETD2	3.53	0	64.5	-0.105855	-0.277197	0.0643093	0.262998	0.721662	0.754933	0.644665	2.47288	2.27617	1.98243	0.00160371	0.0421629	-0.224786	-0.107459	-0.278801	0.0627056	0.261394	0.679499	0.71277	0.602502	2.69767	2.50096	2.20722	FALSE	4.50614	FALSE	0.00731749	0.000114604	0.0289681	0.00065065	0.664924	2.46861	None	FALSE	TRUE	1	2
AHTVEEVNTDEDQK	1	HTVEEVNTDEDQKEE	100	T244	T	Q9BVW5	1.57521e+08	TIMELESS-interacting protein OS=Homo sapiens GN=TIPIN PE=1 SV=2 - [TIPIN_HUMAN]	TIPIN	3.92	0	400	-0.499742	-0.207137	0.225463	0.330397	0.188016	0.397554	0.105615	1.11285	1.4224	0.666954	-0.0513138	-0.0868306	-0.377759	-0.448428	-0.155823	0.276777	0.381711	0.274846	0.484385	0.192446	1.49061	1.80016	1.04471	FALSE	1.84856	FALSE	0.223212	0.00592376	0.340456	0.0113334	0.317226	1.44516	None	FALSE	FALSE	5	2
AHVFECNLESSVESIISPK	1	SSVESIISPKVKMAL	100	S46	S	O60216	523120960	Double-strand-break repair protein rad21 homolog OS=Homo sapiens GN=RAD21 PE=1 SV=2 - [RAD21_HUMAN]	RAD21	5	0	400	0.388797	-0.233517	0.414379	-0.978762	-0.66725	-0.0799666	0.102378	3.47413	2.71941	2.9685	0.000797241	-0.0157001	-0.0843533	0.388	-0.234314	0.413582	-0.979559	-0.65155	-0.0642665	0.118078	3.55848	2.80377	3.05285	FALSE	6.92339	FALSE	0.820646	0.00051329	0.876725	0.00181319	-0.199246	3.13837	None	TRUE	TRUE	3	2
AIADHLFWSEETK	1	IADHLFWSEETKSRF	100	S233	S	Q96GA3	289157312	Protein LTV1 homolog OS=Homo sapiens GN=LTV1 PE=1 SV=1 - [LTV1_HUMAN]	LTV1	2.74	0	174	-0.100422	0.265777	0.123869	-0.367168	-0.153721	0.63152	0.327044	3.16163	3.69398	3.18909	-0.000628811	0.00341609	0.161351	-0.0997932	0.266406	0.124498	-0.366539	-0.157138	0.628104	0.323628	3.00028	3.53263	3.02774	FALSE	0.410115	FALSE	0.357264	9.32023e-05	0.481837	0.000568321	0.264865	3.18688	None	FALSE	FALSE	3	2
AICGLTPGR	1	DKAICGLTPGRRYRN	100	T450	T	Q02241	2611860523	Kinesin-like protein KIF23 OS=Homo sapiens GN=KIF23 PE=1 SV=3 - [KIF23_HUMAN]|Isoform 2 of Kinesin-like protein KIF23 OS=Homo sapiens GN=KIF23 - [KIF23_HUMAN]	KIF23	1.8	0	345	-0.0368099	0.164524	0.257813	-0.277497	-0.691891	0.549667	-0.0216823	3.89773	3.15737	3.18074	-0.00764727	0.0587986	0.878646	-0.0291626	0.172171	0.26546	-0.269849	-0.750689	0.490868	-0.080481	3.01908	2.27873	2.30209	FALSE	19.9477	FALSE	0.726773	0.00284686	0.806666	0.00635469	-0.113434	2.5333	None	TRUE	TRUE	0	1
AICGLTPGRR	1	DKAICGLTPGRRYRN	100	T450	T	Q02241	2611860523	Kinesin-like protein KIF23 OS=Homo sapiens GN=KIF23 PE=1 SV=3 - [KIF23_HUMAN]|Isoform 2 of Kinesin-like protein KIF23 OS=Homo sapiens GN=KIF23 - [KIF23_HUMAN]	KIF23	2	1	400	-0.138011	0.303894	0.314956	-0.497659	0.46545	0.842772	1.59501	3.31807	3.01044	2.72873	-0.00764727	0.0587986	0.878646	-0.130364	0.311541	0.322603	-0.490012	0.406651	0.783973	1.53621	2.43943	2.13179	1.85009	FALSE	19.9477	FALSE	0.09099	0.000435729	0.176841	0.00161911	0.908946	2.14044	None	TRUE	TRUE	0	2
AICLSTGSR	1	RTRAICLSTGSRKPR	100	S600	S	A6NI28	78068468	Rho GTPase-activating protein 42 OS=Homo sapiens GN=ARHGAP42 PE=1 SV=3 - [RHG42_HUMAN]	ARHGAP42	1.68	0	301	-0.0959574	0.524308	-0.226799	-0.374119	1.024	0.877945	0.709515	2.6216	2.53846	2.4386	0.0028885	0.00565027	-0.196668	-0.0988459	0.521419	-0.229687	-0.377007	1.01835	0.872294	0.703865	2.81827	2.73513	2.63527	TRUE	NA	FALSE	0.0129293	0.000428545	0.0440808	0.00159825	0.864836	2.72956	None	FALSE	NA	0	1
AIDSPGGAVR	1	KAPRAIDSPGGAVRE	100	S425	S	O60346	2.23262e+08	PH domain leucine-rich repeat-containing protein phosphatase 1 OS=Homo sapiens GN=PHLPP1 PE=1 SV=3 - [PHLP1_HUMAN]	PHLPP1	2.08	0	141	-0.191202	-0.0550979	-0.116255	0.309194	0.745146	0.716401	0.715055	2.84231	2.75668	2.71343	-0.00483097	0.0346292	0.08697	-0.186371	-0.0502669	-0.111424	0.314025	0.710517	0.681772	0.680426	2.75534	2.66971	2.62646	FALSE	2.68214	FALSE	0.00780865	4.30209e-05	0.0304291	0.00035845	0.690905	2.68384	None + Phosphatase	FALSE	FALSE	1	1
AIDTSGMEEQEK	1	LKKAIDTSGMEEQEK	99.5	S694	S	Q14156-3	3.03603e+08	Isoform 3 of Protein EFR3 homolog A OS=Homo sapiens GN=EFR3A - [EFR3A_HUMAN]	EFR3A	1.9	0	173	-0.407628	-0.438047	0.412063	0.235626	0.0853558	0.773008	0.322441	2.87654	2.69406	2.32934	-0.00636991	-0.00201577	-0.0144105	-0.401258	-0.431677	0.418433	0.241996	0.0873716	0.775024	0.324457	2.89095	2.70847	2.34375	FALSE	0.99391	FALSE	0.201049	0.000188327	0.316477	0.000900167	0.395617	2.64772	None	FALSE	FALSE	4	1
AIDTSGMEEQEKEK	1	LKKAIDTSGMEEQEK	99.5	S694	S	Q14156-3	3.03603e+08	Isoform 3 of Protein EFR3 homolog A OS=Homo sapiens GN=EFR3A - [EFR3A_HUMAN]	EFR3A	2.39	1	400	-0.407572	-0.210186	0.463833	0.00357545	0.0145712	-0.0608205	0.246231	2.68663	2.67241	2.29134	-0.00636991	-0.00201577	-0.0144105	-0.401202	-0.203816	0.470203	0.00994536	0.0165869	-0.0588047	0.248247	2.70104	2.68682	2.30575	FALSE	0.99391	FALSE	0.655582	0.000104956	0.751561	0.000613603	0.0686762	2.56454	None	FALSE	FALSE	5	2
AIEAVSPGLYR	1	RKAIEAVSPGLYRVS	100	S339	S	Q04656-5	2.30809e+08	Isoform 5 of Copper-transporting ATPase 1 OS=Homo sapiens GN=ATP7A - [ATP7A_HUMAN]	ATP7A	1.97	0	125.5	-0.0453709	0.0818345	-0.0369045	-0.00310193	0.295847	0.990055	0.423115	2.46261	2.79612	2.72226	0.0115585	-0.11587	0.0556535	-0.0569294	0.070276	-0.048463	-0.0146604	0.411717	1.10593	0.538985	2.40696	2.74046	2.6666	FALSE	1.69902	FALSE	0.0795065	0.000698461	0.160948	0.00224242	0.685542	2.60468	None	FALSE	FALSE	1	1
AIEINPDSAQPYK	1	AIEINPDSAQPYKWR	100	S181	S	P50502	NA	Hsc70-interacting protein OS=Homo sapiens GN=ST13 PE=1 SV=2 - [F10A1_HUMAN]	ST13	2.61	0	342	-0.172781	0.0469677	0.121492	-0.0676242	0.0688425	0.66561	0.259642	3.2648	3.3994	3.37009	-0.00635165	0.0019951	-0.0220858	-0.16643	0.0533194	0.127844	-0.0612725	0.0668474	0.663614	0.257646	3.28688	3.42149	3.39218	FALSE	0.975415	FALSE	0.182666	2.18561e-07	0.29506	4.65945e-05	0.329369	3.36685	None	FALSE	FALSE	2	1
AIGALASSR	1	AIGALASSRRSSSEG	99.5	S570	S	Q86V48-2	8.28374e+08	Isoform 2 of Leucine zipper protein 1 OS=Homo sapiens GN=LUZP1 - [LUZP1_HUMAN]	LUZP1	1.79	0	194	-0.185405	0.207046	-0.168694	0.106519	0.378867	0.576005	0.589165	2.55436	2.34217	2.39019	-0.00438211	-0.00567464	0.209763	-0.181023	0.211428	-0.164312	0.110901	0.384542	0.581679	0.59484	2.3446	2.13241	2.18043	FALSE	2.49482	FALSE	0.0074887	1.09626e-05	0.0294694	0.00017719	0.520353	2.21914	None	FALSE	FALSE	0	1
AIGGIILTASHNPGGPNGDFGIK	1	AIGGIILTASHNPGG	100	T115	T	P36871	2417707947	Phosphoglucomutase-1 OS=Homo sapiens GN=PGM1 PE=1 SV=3 - [PGM1_HUMAN]	PGM1	5.18	0	400	0.390294	-0.891692	0.172855	0.032906	0.524809	1.5505	0.967794	2.61768	-0.578093	1.50594	0.00996578	-0.00670978	-0.059562	0.380328	-0.901658	0.162889	0.0229402	0.531519	1.55721	0.974503	2.67724	-0.518531	1.5655	FALSE	0.499398	FALSE	0.0458824	0.290305	0.108877	0.321472	1.02108	1.2414	None	FALSE	FALSE	1	2
AIGGIILTASHNPGGPNGDFGIK	1	GGIILTASHNPGGPN	99.5	S117	S	P36871	2417707947	Phosphoglucomutase-1 OS=Homo sapiens GN=PGM1 PE=1 SV=3 - [PGM1_HUMAN]	PGM1	5.06	0	400	0.49582	-1.92776	0.62903	-0.667721	0.321827	1.3725	0.570767	2.74736	0.377778	1.04133	0.00996578	-0.00670978	-0.059562	0.485854	-1.93772	0.619064	-0.677687	0.328537	1.37921	0.577476	2.80692	0.43734	1.10089	FALSE	0.999913	FALSE	0.160075	0.113044	0.267245	0.137228	0.761742	1.44838	None	FALSE	FALSE	1	2
AIGLSPMSFPTADLTLK	1	IQRAIGLSPMSFPTA	100	S1843	S	Q5JSZ5	951739968	Protein PRRC2B OS=Homo sapiens GN=PRRC2B PE=1 SV=2 - [PRC2B_HUMAN]	PRRC2B	3.46	0	190	0.279733	-0.496766	0.383087	-0.371073	0.599349	2.09821	1.43126	6.49823	3.83373	5.04463	-0.00236231	-0.000481493	0.131448	0.282095	-0.494404	0.38545	-0.368711	0.599831	2.0987	1.43174	6.36678	3.70228	4.91318	FALSE	1.75787	FALSE	0.0598932	0.0163386	0.131367	0.0260801	1.37676	4.99408	None	FALSE	FALSE	1	1
AIGNNSATSPR	1	SRAIGNNSATSPRVV	98.9	S447	S	Q9NYJ8	4.85494e+08	TGF-beta-activated kinase 1 and MAP3K7-binding protein 2 OS=Homo sapiens GN=TAB2 PE=1 SV=1 - [TAB2_HUMAN]	TAB2	2.48	0	38	-0.425804	0.10115	-0.389735	0.505564	1.87302	2.05038	1.90194	2.67166	2.65246	2.27197	0.0184767	-0.0111774	0.0213073	-0.444281	0.082673	-0.408211	0.487087	1.88419	2.06156	1.91312	2.65035	2.63116	2.25067	FALSE	9.43356	FALSE	0.00190565	0.000263001	0.0111294	0.00113439	1.95296	2.51072	None	FALSE	TRUE	0	1
AIGSTSKPQESPK	1	STSKPQESPKGKRKL	100	S241	S	P18887	3.36163e+08	DNA repair protein XRCC1 OS=Homo sapiens GN=XRCC1 PE=1 SV=2 - [XRCC1_HUMAN]	XRCC1	1.29	0	400	-1.3717	0.517547	-0.542722	0.504461	-2.57656	-0.320516	-1.19591	0.990476	0.869504	-0.829183	0.0111403	-0.0928832	-0.199741	-1.38284	0.506406	-0.553862	0.49332	-2.48368	-0.227633	-1.10303	1.19022	1.06925	-0.629441	FALSE	5.87561	FALSE	0.26766	0.353053	0.389812	0.384663	-1.27145	0.54334	None	FALSE	TRUE	1	2
AIGSVPERSPAGVDLSLTGLPPPVSR	1	IGSVPERSPAGVDLS	100	S14	S	Q9UPN4-2	1012003563	Isoform 2 of Centrosomal protein of 131 kDa OS=Homo sapiens GN=CEP131 - [CP131_HUMAN]	CEP131	6.66	1	146	-0.55883	-0.628621	1.09859	-0.908057	1.03804	1.61202	1.1284	5.52554	3.81533	4.47261	0.00170229	-0.00994317	-0.0573731	-0.560532	-0.630324	1.09689	-0.90976	1.04798	1.62197	1.13834	5.58291	3.8727	4.52999	FALSE	8.6167	FALSE	0.0378086	0.00108525	0.0948987	0.00309249	1.26943	4.66187	None	FALSE	TRUE	2	2
AIKSPPGFSAK	1	AVNKAIKSPPGFSAK	100	S149	S	O95785-3	205714592	Isoform 3 of Protein Wiz OS=Homo sapiens GN=WIZ - [WIZ_HUMAN]	WIZ	1.71	1	400	0.548098	-0.249278	-0.205039	-0.468572	0.706077	1.10768	1.08008	3.92407	3.95642	4.02469	-0.000100663	-0.0669993	-0.103828	0.548199	-0.249177	-0.204939	-0.468471	0.773076	1.17468	1.14707	4.02789	4.06025	4.12852	FALSE	NA	FALSE	0.00865072	0.000271881	0.0328256	0.0011621	1.03161	4.07222	None + Transcription factor	FALSE	NA	0	2
AILDAEPGPRPALQPSPSIR	1	PRPALQPSPSIRLPL	100	S407	S	Q9BXI6	148743856	TBC1 domain family member 10A OS=Homo sapiens GN=TBC1D10A PE=1 SV=1 - [TB10A_HUMAN]	TBC1D10A	2.97	0	400	0.169175	-0.655169	0.384811	-0.293022	0.295544	-0.0712665	0.058404	1.98235	1.70516	1.95574	-0.00712599	0.0262098	-0.0301219	0.176301	-0.648043	0.391937	-0.285896	0.269334	-0.0974763	0.0321942	2.01247	1.73528	1.98586	FALSE	1.57654	FALSE	0.567319	0.00160888	0.676369	0.00412257	0.0680173	1.9112	None	FALSE	FALSE	2	2
AILEQISAHGQK	1	KAILEQISAHGQKHR	100	S1048	S	Q6ZRV2	2.85628e+08	Protein FAM83H OS=Homo sapiens GN=FAM83H PE=1 SV=3 - [FA83H_HUMAN]	FAM83H	3.21	0	400	0.225708	0.252847	0.144076	-0.494888	-0.0266393	0.735566	0.752793	4.25545	4.30628	4.17455	0.0087768	0.101846	1.1663	0.216931	0.24407	0.135299	-0.503665	-0.128486	0.63372	0.650947	3.08915	3.13998	3.00825	FALSE	1.10167	FALSE	0.313781	0.000268414	0.438394	0.00115175	0.385394	3.07913	None	FALSE	FALSE	1	2
AILGSYDSELTPAEYSPQLTR	1	ELTPAEYSPQLTRRM	99.6	S428	S	Q9Y6D9	1183875840	Mitotic spindle assembly checkpoint protein MAD1 OS=Homo sapiens GN=MAD1L1 PE=1 SV=2 - [MD1L1_HUMAN]	MAD1L1	3.74	0	214	-0.115816	-0.649269	0.0162445	0.629864	0.871519	0.385413	0.683487	3.05961	3.3122	3.34019	-0.008528	-0.020277	-0.0365089	-0.107288	-0.640741	0.0247725	0.638392	0.891796	0.40569	0.703764	3.09612	3.34871	3.3767	FALSE	7.23224	FALSE	0.0759193	0.000470824	0.155853	0.00170639	0.667083	3.27384	None	TRUE	TRUE	3	1
AILQSWTDNER	1	SEKAILQSWTDNERS	100	S318	S	Q9H6S1	82303726	5-azacytidine-induced protein 2 OS=Homo sapiens GN=AZI2 PE=1 SV=1 - [AZI2_HUMAN]	AZI2	2.15	0	400	-0.117741	0.0440134	-0.147686	0.194963	0.718685	1.13053	0.66669	1.90833	2.41322	2.3001	-0.0138017	0.0528983	-0.0841209	-0.103939	0.0578151	-0.133884	0.208765	0.665786	1.07763	0.613792	1.99246	2.49734	2.38422	FALSE	0.67348	FALSE	0.0165295	0.000822549	0.0527732	0.00253142	0.785736	2.29134	None	FALSE	FALSE	2	1
AILYAK	1	NPQKAILYAKLPLPT	100	Y329	Y	Q8NHU6-2	7.22988e+07	Isoform 2 of Tudor domain-containing protein 7 OS=Homo sapiens GN=TDRD7 - [TDRD7_HUMAN]	TDRD7	2.22	0	400	0.304205	-0.039487	0.25266	-0.7349	2.85528	2.90648	2.92554	1.85528	1.74266	1.3034	-0.00903374	0.0352118	-0.0296493	0.313238	-0.0304533	0.261693	-0.725866	2.82007	2.87127	2.89033	1.88493	1.77231	1.33305	TRUE	1.66219	FALSE	0.00112714	0.00221752	0.00770563	0.00526429	2.86056	1.66343	None	FALSE	FALSE	0	1
AIPADSPTDQEPK	1	VKAIPADSPTDQEPK	100	S536	S	Q9Y5Y0	2.82486e+08	Feline leukemia virus subgroup C receptor-related protein 1 OS=Homo sapiens GN=FLVCR1 PE=1 SV=1 - [FLVC1_HUMAN]	FLVCR1	2.36	0	400	-0.166033	-0.249976	0.352884	-0.0805151	0.212087	0.440551	0.525735	3.08774	2.96013	2.69973	0.0252346	-0.0120995	-0.0455181	-0.191267	-0.275211	0.327649	-0.10575	0.224186	0.45265	0.537834	3.13325	3.00565	2.74525	FALSE	0.996561	FALSE	0.0367674	1.24786e-05	0.0929369	0.00018665	0.40489	2.96138	None	FALSE	FALSE	3	1
AIPGDQHPESPVHTEPMGIQGR	1	PGDQHPESPVHTEPM	100	S793	S	Q14676	5.75662e+08	Mediator of DNA damage checkpoint protein 1 OS=Homo sapiens GN=MDC1 PE=1 SV=3 - [MDC1_HUMAN]	MDC1	4.44	0	216	-0.104005	-0.259667	0.0429814	0.113365	0.382343	0.503643	0.499654	1.27326	1.18181	0.874516	-0.0103088	0.000327226	0.0572812	-0.0936966	-0.249359	0.0532902	0.123673	0.382015	0.503316	0.499327	1.21598	1.12453	0.817235	FALSE	0.997705	FALSE	0.00465406	0.00215184	0.0209746	0.00514295	0.461553	1.05258	None	TRUE	FALSE	3	3
AIPNGFGTSPLTPSAR	2	GFGTSPLTPSARISA	99.3	T245	T	Q9GZM8-3	7.49867e+07	Isoform 3 of Nuclear distribution protein nudE-like 1 OS=Homo sapiens GN=NDEL1 - [NDEL1_HUMAN]	NDEL1	1.87	0	400	-0.775821	-1.00193	0.615115	0.425337	0.309039	0.603609	0.909198	3.29384	3.62199	3.49922	-0.00773638	-0.161574	-0.0792067	-0.768084	-0.994195	0.622852	0.433073	0.470614	0.765184	1.07077	3.37304	3.70119	3.57843	FALSE	14.82	TRUE	0.101969	0.00204066	0.191968	0.00494274	0.768857	3.55089	None	TRUE	NA	0	1
AIPNGFGTSPLTPSAR	2	IPNGFGTSPLTPSAR	99.3	S242	S	Q9GZM8-3	7.49867e+07	Isoform 3 of Nuclear distribution protein nudE-like 1 OS=Homo sapiens GN=NDEL1 - [NDEL1_HUMAN]	NDEL1	1.72	0	400	-1.10027	-1.00193	0.615115	0.587421	0.309039	0.525659	0.909198	3.29384	3.44642	3.29268	-0.00773638	-0.161574	-0.0792067	-1.09253	-0.994195	0.622852	0.595157	0.470614	0.687233	1.07077	3.37304	3.52562	3.37188	FALSE	6.34267	TRUE	0.136652	0.00439846	0.237743	0.00893695	0.742873	3.42352	None	TRUE	NA	0	1
AIPPERHSPHHLK	1	AIPPERHSPHHLKEQ	100	S1332	S	Q9Y618-4	374857056	Isoform 4 of Nuclear receptor corepressor 2 OS=Homo sapiens GN=NCOR2 - [NCOR2_HUMAN]	NCOR2	2.46	1	400	-2.23796	0.799706	-1.59185	0.778649	-1.8102	-0.771756	-1.17577	-1.45382	-1.96102	-2.47698	-0.00393223	-0.00768544	-0.313559	-2.23403	0.803638	-1.58792	0.782581	-1.80252	-0.764071	-1.16808	-1.14026	-1.64746	-2.16342	FALSE	22.6095	FALSE	0.465676	0.269724	0.585934	0.300644	-1.24489	-1.65038	None + Transcription factor	FALSE	TRUE	1	5
AIPVSPSAVEEDEDEDGHTVVATAR	1	VPKAIPVSPSAVEED	100	S1617	S	Q07157	924562752	Tight junction protein ZO-1 OS=Homo sapiens GN=TJP1 PE=1 SV=3 - [ZO1_HUMAN]|Isoform Short of Tight junction protein ZO-1 OS=Homo sapiens GN=TJP1 - [ZO1_HUMAN]	TJP1	5.54	0	397	-0.439481	-0.512578	0.351336	0.274805	0.846676	0.628405	0.872773	2.46213	2.63033	2.31529	6.59077e-05	-0.000832447	0.114397	-0.439547	-0.512644	0.35127	0.274739	0.847508	0.629238	0.873605	2.34773	2.51594	2.2009	FALSE	2.68811	FALSE	0.0269288	0.00068174	0.0744337	0.00220733	0.78345	2.35485	None	FALSE	FALSE	7	2
AIQIVTPPVDK	1	EKAIQIVTPPVDKEA	100	T198	T	Q92851-7	26778290	Isoform 7 of Caspase-10 OS=Homo sapiens GN=CASP10 - [CASPA_HUMAN]	CASP10	1.84	0	400	0.0464994	-0.316673	0.0202485	0.201873	1.79258	1.63941	1.4451	2.98583	3.22954	2.64909	0.000429994	0.0253401	0.0127637	0.0460694	-0.317103	0.0198185	0.201443	1.76724	1.61407	1.41976	2.97307	3.21678	2.63632	FALSE	2.44447	FALSE	0.000124952	0.000234959	0.00189097	0.00104773	1.60035	2.94206	None	FALSE	FALSE	1	1
AISAPTSPTR	1	RAISAPTSPTRLSHS	99.5	S59	S	Q9NQG6-2	5.64734e+07	Isoform 2 of Mitochondrial dynamics protein MID51 OS=Homo sapiens GN=MIEF1 - [MID51_HUMAN]	MIEF1	2.01	0	200	0.0439366	0.0458875	0.106891	-0.129703	1.12477	1.24299	1.08815	1.53965	1.16016	1.31232	0.00411758	0.00639741	0.0205105	0.0398191	0.04177	0.102774	-0.13382	1.11838	1.2366	1.08176	1.51914	1.13965	1.29181	FALSE	1.63711	FALSE	1.71634e-05	0.00213556	0.000637664	0.0051158	1.14558	1.31687	None	FALSE	FALSE	0	1
AISAPTSPTRLSHSGK	2	PTSPTRLSHSGKRSW	99.25	S64	S	Q9NQG6-2	5.64734e+07	Isoform 2 of Mitochondrial dynamics protein MID51 OS=Homo sapiens GN=MIEF1 - [MID51_HUMAN]	MIEF1	2	1	400	0.0917424	0.167971	0.528075	-1.43884	0.960311	1.74158	1.39915	2.78026	2.88426	2.70679	0.00411758	0.00639741	0.0205105	0.0876248	0.163853	0.523957	-1.44296	0.953914	1.73518	1.39275	2.75975	2.86374	2.68628	TRUE	1.36171	FALSE	0.0319135	0.0062438	0.0840931	0.0118212	1.36062	2.76993	None	FALSE	FALSE	0	3
AISHSGSFR	1	RAISHSGSFRDSMEE	100	S1359	S	Q8IVL0-3	2.81304e+07	Isoform 3 of Neuron navigator 3 OS=Homo sapiens GN=NAV3 - [NAV3_HUMAN]	NAV3	1.79	0	400	0.513261	0.183708	-0.399971	-0.5584	-0.248353	-0.247583	-0.241826	0.522537	0.597676	0.531082	0.00250926	0.0686193	0.323543	0.510751	0.181199	-0.40248	-0.56091	-0.316972	-0.316203	-0.310445	0.198994	0.274133	0.207538	TRUE	3.05236	FALSE	0.397055	0.324371	0.521674	0.355836	-0.31454	0.226888	None	FALSE	TRUE	0	2
AISPTSATSSGR	1	QDDEKAISPTSATSS	99.4	S600	S	Q9Y4I1-2	197651872	Isoform 2 of Unconventional myosin-Va OS=Homo sapiens GN=MYO5A - [MYO5A_HUMAN]	MYO5A	1.675	0	341.5	0.0337154	0.176676	0.000813116	-0.242098	0.168067	0.568405	0.329166	2.4574	2.21453	2.30904	0.017808	0.0456326	-0.0590703	0.0159074	0.158868	-0.0169949	-0.259906	0.122435	0.522772	0.283534	2.51647	2.2736	2.36811	FALSE	1.60633	FALSE	0.0818581	4.01803e-06	0.164222	0.000112231	0.30958	2.38606	None	FALSE	FALSE	0	1
AISSANLLVR	1	KLSRKAISSANLLVR	100	S176	S	Q32P44	180431860	Echinoderm microtubule-associated protein-like 3 OS=Homo sapiens GN=EML3 PE=1 SV=1 - [EMAL3_HUMAN]	EML3	2.04	0	187	0.783238	-1.59452	0.553024	-1.05673	0.71374	-0.153507	0.37173	-0.628796	-1.96325	-1.37293	0.00804636	0.00377307	0.0123862	0.775191	-1.60257	0.544978	-1.06478	0.709967	-0.15728	0.367957	-0.641182	-1.97564	-1.38532	FALSE	1.29102	FALSE	0.371156	0.21764	0.495975	0.246925	0.306881	-1.33405	None	FALSE	FALSE	0	1
AISSDMFFGR	1	FAGAKAISSDMFFGR	99.5	S432	S	Q8N6H7	1103625579	ADP-ribosylation factor GTPase-activating protein 2 OS=Homo sapiens GN=ARFGAP2 PE=1 SV=1 - [ARFG2_HUMAN]	ARFGAP2	1.675	0	95	0.681625	-0.63483	0.192871	-0.673768	1.61901	1.16611	0.812632	1.28612	0.701739	0.888914	-0.0127992	0.0325952	-0.193166	0.694424	-0.622031	0.20567	-0.660969	1.58641	1.13351	0.780037	1.47928	0.894905	1.08208	FALSE	1.49444	FALSE	0.0269421	0.0250608	0.0744521	0.0373818	1.16665	1.15209	None	FALSE	FALSE	1	1
AISSPTVSR	1	GVTKAISSPTVSRLT	99.35	S160	S	O94811	3616097	Tubulin polymerization-promoting protein OS=Homo sapiens GN=TPPP PE=1 SV=1 - [TPPP_HUMAN]	TPPP	1.645	0	99.5	0.052041	0.296583	-0.311256	-0.106098	-1.5963	-0.397279	-1.34256	1.51945	1.45988	1.53416	-0.136687	-0.582286	-0.426874	0.188728	0.43327	-0.174569	0.030589	-1.01401	0.185008	-0.76027	1.94633	1.88675	1.96104	FALSE	6.3834	TRUE	0.209641	0.00058511	0.326017	0.00199274	-0.529758	1.93137	None	FALSE	NA	0	1
AISTPETPLTK	1	SQKRAISTPETPLTK	100	T127	T	Q14181	3.95135e+08	DNA polymerase alpha subunit B OS=Homo sapiens GN=POLA2 PE=1 SV=2 - [DPOA2_HUMAN]	POLA2	2.05	0	400	0.0250013	0.00737953	-0.157378	0.0201025	0.0580882	0.196039	-0.202937	0.65447	0.372651	0.477659	-0.0128538	0.0947495	0.0145247	0.0378551	0.0202333	-0.144524	0.0329563	-0.0366612	0.10129	-0.297687	0.639945	0.358126	0.463134	FALSE	13.5946	FALSE	0.647685	0.0113167	0.744846	0.0192593	-0.077686	0.487069	None	TRUE	TRUE	1	1
AISTPETPLTK	2	GSQKRAISTPETPLT	99.3	S126	S	Q14181	3.95135e+08	DNA polymerase alpha subunit B OS=Homo sapiens GN=POLA2 PE=1 SV=2 - [DPOA2_HUMAN]	POLA2	1.27	0	400	0.248344	0.238259	0.25836	-1.19604	-0.204024	0.0633799	-1.17359	2.69618	2.52856	2.31943	-0.0128538	0.0947495	0.0145247	0.261198	0.251113	0.271214	-1.18319	-0.298773	-0.0313696	-1.26834	2.68166	2.51404	2.3049	FALSE	2.25576	FALSE	0.446148	0.00363823	0.567583	0.00769082	-0.532828	2.5002	None	TRUE	FALSE	1	1
AISTPETPLTK	2	RAISTPETPLTKRSV	100	T130	T	Q14181	3.95135e+08	DNA polymerase alpha subunit B OS=Homo sapiens GN=POLA2 PE=1 SV=2 - [DPOA2_HUMAN]	POLA2	1.9	0	400	-0.12639	-0.115064	0.0639163	0.114255	-0.476495	-0.0428263	-0.120716	3.11372	3.12329	2.98799	-0.0128538	0.0947495	0.0145247	-0.113536	-0.10221	0.0767702	0.127109	-0.571245	-0.137576	-0.215465	3.0992	3.10876	2.97346	FALSE	28.5023	FALSE	0.134137	2.11483e-07	0.234661	4.65945e-05	-0.308095	3.06048	None	TRUE	TRUE	1	1
AISTPETPLTK	2	SQKRAISTPETPLTK	100	T127	T	Q14181	3.95135e+08	DNA polymerase alpha subunit B OS=Homo sapiens GN=POLA2 PE=1 SV=2 - [DPOA2_HUMAN]	POLA2	1.9	0	400	-0.144291	-0.115064	0.0144806	0.138416	-0.476495	-0.0466028	-0.120716	3.12928	3.13133	2.98799	-0.0128538	0.0947495	0.0145247	-0.131438	-0.10221	0.0273345	0.15127	-0.571245	-0.141352	-0.215465	3.11476	3.11681	2.97346	FALSE	13.5946	FALSE	0.140433	2.6095e-07	0.242569	4.75289e-05	-0.309354	3.06834	None	TRUE	TRUE	1	1
AITGASLADIMAK	1	QRAITGASLADIMAK	100	S86	S	P83731	2133819904	60S ribosomal protein L24 OS=Homo sapiens GN=RPL24 PE=1 SV=1 - [RL24_HUMAN]	RPL24	2.65	0	400	0.338269	-0.441471	0.385094	-0.528172	3.91063	3.05485	3.14186	2.91778	2.13534	2.59778	-0.00441823	0.00481816	-0.0679099	0.342687	-0.437053	0.389512	-0.523754	3.90581	3.05003	3.13705	2.98569	2.20325	2.66569	FALSE	1.48562	FALSE	0.000381195	0.000528881	0.00375603	0.00185133	3.36429	2.61821	None	FALSE	FALSE	1	1
AITGASLADIMAK	1	VKFQRAITGASLADI	100	T83	T	P83731	2133819904	60S ribosomal protein L24 OS=Homo sapiens GN=RPL24 PE=1 SV=1 - [RL24_HUMAN]	RPL24	1.82	0	77	0.268627	-0.243041	0.329069	-0.526631	3.55196	2.5899	2.92491	3.18707	2.46508	3.07514	-0.00441823	0.00481816	-0.0679099	0.273045	-0.238623	0.333488	-0.522212	3.54714	2.58508	2.92009	3.25498	2.53299	3.14305	FALSE	1.90165	FALSE	0.000989389	0.00028021	0.00705676	0.00118961	3.01744	2.97701	None	FALSE	FALSE	1	1
AITPPLPESTVPFSNGVLK	1	SPRDKAITPPLPEST	100	T533	T	Q92667-2	494743456	Isoform 2 of A-kinase anchor protein 1, mitochondrial OS=Homo sapiens GN=AKAP1 - [AKAP1_HUMAN]	AKAP1	2.435	0	280.5	0.508793	-1.83741	0.506102	-0.214313	1.15475	0.174339	0.858886	1.8161	0.0935385	0.603707	0.00283212	-0.0367927	0.11962	0.50596	-1.84024	0.50327	-0.217146	1.19154	0.211131	0.895679	1.69648	-0.0260816	0.484087	FALSE	1.6356	FALSE	0.168772	0.25044	0.278158	0.280755	0.766116	0.718163	None	FALSE	FALSE	1	1
AITPPQQPYK	1	SPEPKAITPPQQPYK	100	T692	T	Q9NYV4	345766752	Cyclin-dependent kinase 12 OS=Homo sapiens GN=CDK12 PE=1 SV=2 - [CDK12_HUMAN]|Isoform 2 of Cyclin-dependent kinase 12 OS=Homo sapiens GN=CDK12 - [CDK12_HUMAN]	CDK12	1.92	0	400	0.126855	-0.170441	-0.118729	0.269617	0.585348	0.466487	0.349104	1.48465	1.34038	1.19603	-0.00381743	0.0229219	0.0227608	0.130672	-0.166624	-0.114912	0.273435	0.562427	0.443566	0.326182	1.46188	1.31762	1.17327	FALSE	3.49557	FALSE	0.0220303	0.000200588	0.0645578	0.000938747	0.444058	1.31759	None + Kinase	FALSE	TRUE	0	1
AITPQAQEELQK	1	SESDKAITPQAQEEL	100	T1655	T	Q02952-3	1279296384	Isoform 3 of A-kinase anchor protein 12 OS=Homo sapiens GN=AKAP12 - [AKA12_HUMAN]	AKAP12	2.38	0	84.5	-0.141168	-0.244582	0.186467	0.152094	0.620848	0.698836	1.10322	3.46502	3.52419	3.30205	0.0026955	-0.0150237	-0.0622845	-0.143864	-0.247277	0.183772	0.149399	0.635871	0.71386	1.11825	3.52731	3.58647	3.36434	FALSE	1.15792	FALSE	0.0110745	2.06594e-06	0.0393732	8.63623e-05	0.82266	3.49271	None	FALSE	FALSE	2	1
AITSLKYMLLCK	1	KAITSLKYMLLCKIM	99.1	Y253	Y	O00231	1202858709	26S proteasome non-ATPase regulatory subunit 11 OS=Homo sapiens GN=PSMD11 PE=1 SV=3 - [PSD11_HUMAN]	PSMD11	1.27	1	400	0.825866	-0.539797	0.144315	-1.20314	-0.542541	0.340723	0.285072	1.0033	-0.314015	-0.211124	-0.011803	-0.0253836	-0.0494714	0.837669	-0.527994	0.156118	-1.19134	-0.517157	0.366106	0.310455	1.05277	-0.264544	-0.161652	TRUE	1.85615	FALSE	0.672871	0.550182	0.76566	0.579216	0.0531348	0.208857	None	FALSE	FALSE	0	2
AITSLLGGGSPK	1	TSLLGGGSPKNNTAA	100	S2658	S	Q6KC79-2	8.95905e+08	Isoform 2 of Nipped-B-like protein OS=Homo sapiens GN=NIPBL - [NIPBL_HUMAN]	NIPBL	1.88	0	400	0.807887	-1.07632	0.39373	-0.97196	-0.507108	0.120969	0.190705	0.748258	-0.184209	-0.159355	-0.00301205	0.00441516	-0.106086	0.8109	-1.07331	0.396742	-0.968948	-0.511523	0.116553	0.18629	0.854344	-0.0781232	-0.0532685	FALSE	1.07662	FALSE	0.804138	0.46553	0.864525	0.496136	-0.0695599	0.240984	None	FALSE	FALSE	0	1
AITSPLAAGSKPSK	1	DLLKAITSPLAAGSK	99.6	S118	S	Q9UGU5	49955364	HMG domain-containing protein 4 OS=Homo sapiens GN=HMGXB4 PE=1 SV=2 - [HMGX4_HUMAN]	HMGXB4	3.13	0	186	0.320559	-0.151674	0.14053	-0.417597	-0.575413	-0.268744	-0.243653	3.61261	3.32819	2.97906	0.0111172	-0.0362665	0.026669	0.309441	-0.162791	0.129413	-0.428714	-0.539146	-0.232477	-0.207386	3.58594	3.30152	2.95239	FALSE	1.11746	FALSE	0.20065	7.84608e-05	0.315963	0.000508642	-0.326337	3.27995	None + Transcription factor	FALSE	FALSE	0	2
AIVEYR	1	DPRAIVEYRDLDAPD	100	Y827	Y	Q9BXP5-5	1993928832	Isoform 5 of Serrate RNA effector molecule homolog OS=Homo sapiens GN=SRRT - [SRRT_HUMAN]	SRRT	2.11	0	172	0.011446	0.0131912	0.270481	-0.364683	3.51045	3.58941	3.67789	1.33553	0.20323	-0.556659	0.0130853	-0.0237926	0.0262452	-0.0016393	0.000105974	0.257396	-0.377769	3.53424	3.6132	3.70168	1.30929	0.176984	-0.582904	FALSE	1.66219	FALSE	2.10417e-05	0.61134	0.000707805	0.637847	3.61637	0.301122	None	FALSE	FALSE	1	1
AKDDDDSDIPTAQR	1	KAKDDDDSDIPTAQR	100	S479	S	O60271-4	6.84725e+08	Isoform 4 of C-Jun-amino-terminal kinase-interacting protein 4 OS=Homo sapiens GN=SPAG9 - [JIP4_HUMAN]	SPAG9	1.89	1	79	-0.0298085	-0.582469	0.31743	0.146032	0.627435	0.203757	0.114382	2.40783	2.27585	3.26977	-0.001911	-0.012981	-0.0645136	-0.0278975	-0.580558	0.319341	0.147943	0.640416	0.216738	0.127363	2.47234	2.34036	3.33428	FALSE	1.53112	FALSE	0.207561	0.00280394	0.323612	0.00627554	0.328172	2.71566	None	FALSE	FALSE	5	2
AKGPSPPGAK	1	GERAKGPSPPGAKRR	100	S65	S	Q96S55-2	249617648	Isoform 2 of ATPase WRNIP1 OS=Homo sapiens GN=WRNIP1 - [WRIP1_HUMAN]	WRNIP1	1.92	1	400	-2.00037	0.97205	-1.32966	0.475681	-2.55669	-1.21086	-1.41901	-0.106459	-0.915237	-1.91567	-0.0156039	0.041922	0.181316	-1.98476	0.987654	-1.31405	0.491285	-2.59861	-1.25278	-1.46093	-0.287776	-1.09655	-2.09699	FALSE	1.42021	FALSE	0.176228	0.460546	0.287151	0.491151	-1.77078	-1.16044	None	FALSE	FALSE	0	2
AKPAMPQDSVPSPR	1	MPQDSVPSPRSLQGK	100	S481	S	P53396	4603670016	ATP-citrate synthase OS=Homo sapiens GN=ACLY PE=1 SV=3 - [ACLY_HUMAN]	ACLY	2.145	0	400	0.0825403	-0.0160656	0.00768024	-0.037876	0.371905	0.691169	0.796835	3.2677	3.01838	2.93034	0.000582217	-0.0279836	-0.0877246	0.0819581	-0.0166478	0.00709803	-0.0384583	0.399889	0.719153	0.824819	3.35542	3.1061	3.01806	FALSE	5.83492	FALSE	0.0331823	0.000524567	0.0864902	0.00184083	0.647954	3.15986	None	FALSE	TRUE	1	2
AKPPADPAAAASPCR	1	ADPAAAASPCRAAAG	100	S125	S	Q9GZT9-2	1366170411	Isoform 2 of Egl nine homolog 1 OS=Homo sapiens GN=EGLN1 - [EGLN1_HUMAN]	EGLN1	2.44	0	400	-0.0350123	0.0255335	-0.151887	0.191622	-1.31709	-0.953223	-0.9536	1.63605	1.57523	1.56494	-0.0140988	0.0179568	-0.0145983	-0.0209135	0.0396323	-0.137788	0.205721	-1.33505	-0.97118	-0.971556	1.65065	1.58982	1.57954	FALSE	1.05368	FALSE	0.00274906	7.21194e-05	0.0144165	0.00048461	-1.09259	1.60667	None	FALSE	FALSE	1	2
AKPSPAPPSTTTAPDASGPQK	1	DFDKAKPSPAPPSTT	100	S35	S	P40855	1.45751e+08	Peroxisomal biogenesis factor 19 OS=Homo sapiens GN=PEX19 PE=1 SV=1 - [PEX19_HUMAN]	PEX19	5.08	0	294	0.0990165	-0.860605	0.0476696	0.427222	1.2448	1.56657	1.72666	4.3426	4.53857	4.32748	0.0201899	0.0379969	-0.124279	0.0788266	-0.880795	0.0274797	0.407032	1.20681	1.52857	1.68867	4.46687	4.66284	4.45176	FALSE	1.51297	FALSE	0.00583091	0.00026213	0.0246057	0.00113274	1.47468	4.52716	None	FALSE	FALSE	1	2
AKPTSDKPGSPYR	1	PTSDKPGSPYRSVTH	100	S16	S	O60488-2	4.85249e+08	Isoform Short of Long-chain-fatty-acid--CoA ligase 4 OS=Homo sapiens GN=ACSL4 - [ACSL4_HUMAN]	ACSL4	1.81	0	257	-0.0195219	-0.374237	0.0743531	0.249795	0.188133	1.22589	1.40582	5.05491	5.11311	4.89574	0.00666007	0.055608	0.463256	-0.0261819	-0.380897	0.067693	0.243135	0.132525	1.17028	1.35021	4.59165	4.64986	4.43249	FALSE	1.50732	FALSE	0.126966	3.36088e-06	0.225872	0.000101748	0.884339	4.558	None	FALSE	FALSE	1	3
AKPVGSPLFK	1	CKAKPVGSPLFKFSD	100	S195	S	Q92576-2	756256544	Isoform 2 of PHD finger protein 3 OS=Homo sapiens GN=PHF3 - [PHF3_HUMAN]	PHF3	1.74	0	400	0.544444	-0.425215	0.102647	-0.500986	0.451191	-0.147897	0.245213	0.90282	0.71937	0.669098	-0.0102859	-0.0646428	-0.198047	0.55473	-0.414929	0.112933	-0.4907	0.515834	-0.083254	0.309856	1.10087	0.917417	0.867145	FALSE	1.57654	FALSE	0.355783	0.0209465	0.480355	0.0321231	0.247479	0.96181	None	FALSE	FALSE	0	2
AKPVVSDFDSDEEQDER	1	PVVSDFDSDEEQDER	100	S1572	S	P51531	701416992	Probable global transcription activator SNF2L2 OS=Homo sapiens GN=SMARCA2 PE=1 SV=2 - [SMCA2_HUMAN]	SMARCA2	3.91	0	270	-0.318497	-0.702966	0.235713	0.491903	0.432876	-0.301806	0.0623001	0.155896	-0.0754183	-0.377026	-0.0164851	0.00539517	0.0901047	-0.302011	-0.686481	0.252198	0.508388	0.427481	-0.307201	0.0569049	0.0657915	-0.165523	-0.467131	FALSE	6.38987	FALSE	0.748854	0.690159	0.823618	0.713373	0.0590617	-0.188954	None	FALSE	TRUE	7	2
AKSLDGVTNDR	1	PNIPKAKSLDGVTND	100	S14	S	Q9UBM7	6.56241e+08	7-dehydrocholesterol reductase OS=Homo sapiens GN=DHCR7 PE=1 SV=1 - [DHCR7_HUMAN]	DHCR7	2.1	1	95	-0.391954	0.0127417	0.787271	-0.990722	2.30201	2.05563	2.18663	2.92539	2.58011	3.05982	-0.00785135	-0.0578487	0.0925601	-0.384103	0.020593	0.795122	-0.982871	2.35986	2.11348	2.24448	2.83283	2.48755	2.96726	FALSE	1.39921	TRUE	0.00667849	0.00227566	0.0271097	0.00536197	2.23927	2.76255	None	FALSE	NA	2	2
AKSPTPESSTIASYVTLR	1	VVPPRAKSPTPESST	100	S837	S	Q9HAU0-8	7.08259e+08	Isoform 8 of Pleckstrin homology domain-containing family A member 5 OS=Homo sapiens GN=PLEKHA5 - [PKHA5_HUMAN]	PLEKHA5	3.21	1	331	0.613867	-0.955817	0.238811	-0.387474	0.251099	-1.12205	-0.00878787	-0.636859	-0.622073	1.25234	-0.00559356	-0.0433617	-0.0260832	0.61946	-0.950223	0.244405	-0.381881	0.29446	-1.07869	0.0345739	-0.610776	-0.59599	1.27843	FALSE	1.62184	FALSE	0.818665	0.855856	0.875235	0.868101	-0.249885	0.0238875	None	FALSE	FALSE	1	2
AKSPTPESSTIASYVTLR	2	VVPPRAKSPTPESST	100	S837	S	Q9HAU0-8	7.08259e+08	Isoform 8 of Pleckstrin homology domain-containing family A member 5 OS=Homo sapiens GN=PLEKHA5 - [PKHA5_HUMAN]	PLEKHA5	2	1	400	-0.485662	0.138435	0.253654	-0.0102827	3.60928	3.48757	3.53906	1.2295	0.886831	-0.295548	-0.00559356	-0.0433617	-0.0260832	-0.480068	0.144028	0.259247	-0.00468918	3.65264	3.53093	3.58242	1.25558	0.912914	-0.269464	FALSE	1.62184	FALSE	0.000117681	0.290631	0.00182741	0.321817	3.58866	0.633011	None	FALSE	FALSE	1	2
AKSVDEIAK	1	YALVKAKSVDEIAKI	100	S356	S	A6ND36	3.20422e+08	Protein FAM83G OS=Homo sapiens GN=FAM83G PE=1 SV=2 - [FA83G_HUMAN]	FAM83G	1.74	1	400	-1.27285	0.658272	-0.682846	0.46992	-1.02551	0.149134	-0.181961	1.22262	0.494404	4.74995e-05	-0.00459141	-0.128102	0.214834	-1.26826	0.662863	-0.678254	0.474511	-0.897409	0.277236	-0.0538594	1.00779	0.279569	-0.214787	FALSE	1.90165	FALSE	0.970705	0.38139	0.98157	0.412767	-0.224677	0.357523	None	FALSE	FALSE	2	2
AKTPEPGAQQSGFPTLSR	1	QCPPRAKTPEPGAQQ	100	T322	T	Q9H9D4	5.61454e+06	Zinc finger protein 408 OS=Homo sapiens GN=ZNF408 PE=1 SV=1 - [ZN408_HUMAN]	ZNF408	3.47	1	400	0.123894	-0.322124	0.261267	-0.133042	0.028573	-0.55032	0.0383936	0.630374	-0.558392	-0.130633	-0.0149555	-0.0821685	-0.201702	0.138849	-0.307169	0.276222	-0.118087	0.110741	-0.468152	0.120562	0.832076	-0.35669	0.0710688	FALSE	1.45509	FALSE	0.76189	0.658267	0.833211	0.682992	-0.0789495	0.182151	None + Transcription factor	FALSE	FALSE	1	2
AKTPVTLK	1	PLKGRAKTPVTLKQR	100	T208	T	P42167	3184976384	Lamina-associated polypeptide 2, isoforms beta/gamma OS=Homo sapiens GN=TMPO PE=1 SV=2 - [LAP2B_HUMAN]	TMPO	1.13	1	400	-2.02645	0.883856	-1.33863	0.598218	-2.73177	-0.0872238	-1.1169	0.240235	0.12218	-1.49673	-0.00109606	0.00666107	0.0381116	-2.02536	0.884952	-1.33753	0.599314	-2.73843	-0.0938848	-1.12356	0.202124	0.0840681	-1.53484	FALSE	10.4076	FALSE	0.458654	0.955409	0.579474	0.959735	-1.31863	-0.416217	None	FALSE	TRUE	0	2
AKVPAQANGTPTTK	1	VPAQANGTPTTKSPA	100	T1227	T	Q9BQG0	1677892949	Myb-binding protein 1A OS=Homo sapiens GN=MYBBP1A PE=1 SV=2 - [MBB1A_HUMAN]	MYBBP1A	3.52	1	121	-0.176177	0.406316	-0.307882	-0.0264535	-1.89428	-0.148535	-0.599401	2.17451	2.13947	1.05271	-0.00685165	-0.0288209	-0.101433	-0.169325	0.413167	-0.301031	-0.0196019	-1.86546	-0.119714	-0.57058	2.27594	2.24091	1.15414	FALSE	1.11427	FALSE	0.24807	0.0217561	0.368267	0.0331995	-0.851918	1.89033	None	FALSE	FALSE	0	2
ALAAGADSPK	1	ALAAGADSPKTEEAR	100	S132	S	Q4KMP7	283259072	TBC1 domain family member 10B OS=Homo sapiens GN=TBC1D10B PE=1 SV=3 - [TB10B_HUMAN]	TBC1D10B	1.86	0	100	-0.258224	0.0656575	0.0202734	0.14067	-0.445847	0.322142	0.0622823	1.57385	1.34191	0.449436	-0.02368	-0.00910342	-0.0910056	-0.234544	0.0893375	0.0439534	0.16435	-0.436744	0.331245	0.0713857	1.66485	1.43291	0.540441	FALSE	1.07248	FALSE	0.918683	0.0650843	0.946114	0.0846345	-0.0113709	1.21274	None	FALSE	FALSE	1	1
ALAAVPSAGSVQR	1	AAVPSAGSVQRVPSG	100	S1198	S	Q14160-2	2414280341	Isoform 2 of Protein scribble homolog OS=Homo sapiens GN=SCRIB - [SCRIB_HUMAN]	SCRIB	2.12	0	80.5	-0.356737	0.500726	0.330127	-0.870329	0.313965	0.0541053	0.155082	3.15358	3.21627	3.15586	2.32533e-05	-0.0265041	-0.112608	-0.35676	0.500703	0.330103	-0.870352	0.340469	0.0806094	0.181586	3.26619	3.32888	3.26847	FALSE	2.49482	FALSE	0.418865	0.00169778	0.541949	0.00429778	0.200888	3.28785	None	FALSE	FALSE	0	1
ALAAVPSAGSVQR	1	RALAAVPSAGSVQRV	100	S1195	S	Q14160-2	2414280341	Isoform 2 of Protein scribble homolog OS=Homo sapiens GN=SCRIB - [SCRIB_HUMAN]	SCRIB	2.06	0	331	0.0549	-0.0398963	0.179751	-0.224656	0.948001	0.932159	0.913839	3.39448	3.12167	3.55345	2.32533e-05	-0.0265041	-0.112608	0.0548768	-0.0399195	0.179728	-0.224679	0.974505	0.958663	0.940343	3.50709	3.23428	3.66606	FALSE	3.36295	FALSE	0.00133221	3.83292e-05	0.00863101	0.000335033	0.957837	3.46914	None	FALSE	TRUE	0	1
ALACSPIQITAGR	1	EDKALACSPIQITAG	100	S376	S	Q9H5I5-2	2.31443e+08	Isoform 2 of Piezo-type mechanosensitive ion channel component 2 OS=Homo sapiens GN=PIEZO2 - [PIEZ2_HUMAN]	PIEZO2	2.155	0	195.5	0.178195	-0.401213	0.502681	-0.526022	0.713616	0.177689	0.666949	2.95349	2.13323	2.82216	0.00518191	0.00762999	-0.21331	0.173013	-0.406395	0.497499	-0.531204	0.705986	0.170059	0.659319	3.1668	2.34654	3.03547	TRUE	1.1004	FALSE	0.110153	0.000557068	0.20269	0.00191911	0.511788	2.8496	None	FALSE	FALSE	0	1
ALADHSMAQTPR	1	ADHSMAQTPRLIDGI	100	T550	T	P08240-2	NA	Isoform 2 of Signal recognition particle receptor subunit alpha OS=Homo sapiens GN=SRPRA - [SRPRA_HUMAN]	SRPRA	1.98	0	400	0.161582	-0.078534	0.0743298	-0.181811	1.33667	1.76345	2.00524	4.90666	4.81159	4.99092	-0.00157203	0.0195909	0.199686	0.163154	-0.0769619	0.0759018	-0.180239	1.31708	1.74386	1.98565	4.70697	4.61191	4.79123	FALSE	3.79995	FALSE	0.0064568	8.45074e-08	0.0264576	4.57806e-05	1.6822	4.70337	None	FALSE	TRUE	1	2
ALALDLGSPAALR	1	ALALDLGSPAALREW	100	S931	S	Q8TER5	1.33366e+08	Rho guanine nucleotide exchange factor 40 OS=Homo sapiens GN=ARHGEF40 PE=1 SV=3 - [ARH40_HUMAN]|Isoform 4 of Rho guanine nucleotide exchange factor 40 OS=Homo sapiens GN=ARHGEF40 - [ARH40_HUMAN]	ARHGEF40	2.73	0	153	0.605112	-1.36263	0.701086	-1.10686	0.208589	0.930599	1.09203	5.27377	3.65051	5.00603	-0.00361875	-0.00269002	0.11303	0.608731	-1.35901	0.704704	-1.10325	0.211279	0.933289	1.09472	5.16074	3.53748	4.893	FALSE	1.04091	FALSE	0.161679	0.00137119	0.269221	0.0036594	0.746428	4.53041	None	FALSE	FALSE	1	1
ALAMPGRPESPPVFR	1	AMPGRPESPPVFRSQ	100	S375	S	Q63ZY3-3	6.65647e+08	Isoform 3 of KN motif and ankyrin repeat domain-containing protein 2 OS=Homo sapiens GN=KANK2 - [KANK2_HUMAN]	KANK2	2.07	0	400	0.615069	-1.04885	0.318293	-0.565929	0.311874	-0.248878	0.138452	0.612826	-1.02699	-0.472835	0.00736685	-0.0219459	-0.53927	0.607702	-1.05621	0.310926	-0.573296	0.33382	-0.226932	0.160398	1.1521	-0.487718	0.0664347	FALSE	1.75787	FALSE	0.559439	0.530235	0.669253	0.55961	0.0890953	0.243604	None	FALSE	FALSE	1	2
ALASIDSK	1	AMKRALASIDSKLNQ	100	S272	S	P18206-2	6832827904	Isoform 1 of Vinculin OS=Homo sapiens GN=VCL - [VINC_HUMAN]	VCL	1.57	0	74	0.0248184	0.0222259	-0.207972	0.139299	0.274699	0.506293	0.197906	1.28086	1.29417	0.666497	0.00316282	-0.00165552	-0.0779683	0.0216555	0.0190631	-0.211135	0.136136	0.276354	0.507948	0.199561	1.35883	1.37214	0.744466	FALSE	3.05595	FALSE	0.0439447	0.020315	0.105553	0.0313099	0.327955	1.15848	None	FALSE	TRUE	1	1
ALASNTSFFSGCSPIEEEAH	1	TSFFSGCSPIEEEAH	100	S1225	S	O95239	1222923008	Chromosome-associated kinesin KIF4A OS=Homo sapiens GN=KIF4A PE=1 SV=3 - [KIF4A_HUMAN]	KIF4A	5.33	0	400	-0.298591	-0.485385	0.148868	0.273419	0.943371	1.03229	1.16531	3.68959	3.90659	3.75519	0.000983194	0.020634	0.245979	-0.299574	-0.486368	0.147885	0.272436	0.922737	1.01166	1.14468	3.44361	3.66061	3.50921	FALSE	10.3947	FALSE	0.00530941	7.66572e-05	0.0230294	0.000501923	1.02636	3.53781	None	TRUE	TRUE	3	1
ALASPEQLAQLPSSGVPR	1	GLLRALASPEQLAQL	100	S370	S	Q9Y3Q8	441227128	TSC22 domain family protein 4 OS=Homo sapiens GN=TSC22D4 PE=1 SV=2 - [T22D4_HUMAN]	TSC22D4	3.525	0	333	-0.13996	-0.188848	0.531227	-0.377085	0.688111	0.702551	0.948918	5.24567	4.42291	5.18873	-0.00566052	0.036643	-0.792506	-0.134299	-0.183187	0.536888	-0.371425	0.651468	0.665908	0.912275	6.03817	5.21542	5.98124	FALSE	1.06889	FALSE	0.0223623	6.06504e-05	0.0652916	0.000435406	0.743217	5.74494	None + Transcription factor	FALSE	FALSE	1	1
ALASQLQDSLK	1	PQARALASQLQDSLK	100	S574	S	P18206-2	6832827904	Isoform 1 of Vinculin OS=Homo sapiens GN=VCL - [VINC_HUMAN]	VCL	1.92	0	241	0.0626207	0.0995473	-0.103552	-0.068751	0.325098	0.41207	0.240243	1.42953	1.39467	1.29897	0.00316282	-0.00165552	-0.0779683	0.0594579	0.0963845	-0.106715	-0.0719139	0.326754	0.413725	0.241899	1.50749	1.47263	1.37694	FALSE	2.98644	FALSE	0.005649	2.81535e-06	0.024037	9.38427e-05	0.327459	1.45236	None	FALSE	FALSE	1	1
ALASQLQDSLKDLK	1	LASQLQDSLKDLKAR	100	S579	S	P18206-2	6832827904	Isoform 1 of Vinculin OS=Homo sapiens GN=VCL - [VINC_HUMAN]	VCL	2.91	1	346	0.31408	-0.168682	-0.17391	-0.0281314	0.141418	0.227784	0.332897	0.78549	0.369811	-0.202629	0.00316282	-0.00165552	-0.0779683	0.310917	-0.171845	-0.177073	-0.0312943	0.143073	0.229439	0.334553	0.863459	0.44778	-0.124661	FALSE	5.18365	FALSE	0.113847	0.284186	0.207662	0.31532	0.235688	0.395526	None	FALSE	TRUE	2	2
ALCHTTSSPLPGDVK	1	ALCHTTSSPLPGDVK	100	S301	S	Q9H6S1	82303726	5-azacytidine-induced protein 2 OS=Homo sapiens GN=AZI2 PE=1 SV=1 - [AZI2_HUMAN]	AZI2	4.26	0	372	-0.677274	0.430748	-0.40787	0.348217	0.608231	0.109243	0.995545	2.99268	3.95125	3.67747	-0.0138017	0.0528983	-0.0841209	-0.663472	0.44455	-0.394068	0.362018	0.555333	0.056345	0.942647	3.0768	4.03537	3.76159	FALSE	2.16785	FALSE	0.184236	0.000323712	0.296682	0.00131307	0.518108	3.62459	None	FALSE	FALSE	1	2
ALCHTTSSPLPGDVK	1	NGKALCHTTSSPLPG	98.6	T298	T	Q9H6S1	82303726	5-azacytidine-induced protein 2 OS=Homo sapiens GN=AZI2 PE=1 SV=1 - [AZI2_HUMAN]	AZI2	2.12	0	400	0.133756	0.391669	-0.969486	0.111372	-0.921001	0.963302	-0.153167	1.99422	2.01762	1.60162	-0.0138017	0.0528983	-0.0841209	0.147558	0.405471	-0.955684	0.125174	-0.973899	0.910404	-0.206066	2.07834	2.10174	1.68575	TRUE	2.41766	FALSE	0.975788	0.00340888	0.984457	0.00731716	-0.0898535	1.95527	None	FALSE	FALSE	1	2
[truncated: 21,586 more rows]
[truncated: 3 more columns]
