# Supplementary material for: Isoelectric point-based fractionation by HiRIEF coupled to LC-MS allows for in-depth quantitative analysis of the phosphoproteome
Source: Sci Rep. 2017 Jul 3;7:4513. doi: 10.1038/s41598-017-04798-z (PMC5495806; doi:10.1038/s41598-017-04798-z)
Supplement: Supplementary file 4 — Dataset 3 [file 41598_2017_4798_MOESM4_ESM.xls]

## Sheet: Sheet1
	Reporter Ion Isotopic Distributions
	Reporter ion isotopic distributions (-2, -1, +1, +2) are primarily for carbon isotopes with reporter ion interference for each mass tag shown in parentheses.
	Mass Tag	Reporter Ion	-2	-1	Monoisotopic	+1	+2
	TMT10-126	126.128	0	0	100%	4.69 (127C)	0 (128N)
	TMT10-127N	127.125	0	0.2	100%	5.4 (128N)	0 (128C)
	TMT10-127C	127.131	0	0.2 (126)	100%	4.6 (128C)	0.3 (129N)
	TMT10-128N	128.128	0	0.9 (127N)	100%	4.7 (129N)	0.2 (129C)
	TMT10-128C	128.134	0.34 (126)	1.2 (127C)	100%	3.59 (129C)	0 (130N)
	TMT10-129N	129.131	0 (127N)	0.7 (128N)	100%	3 (130N)	0 (130C)
	TMT10-129C	129.138	0 (127C)	1.3 (128C)	100%	2.5 (130C)	0 (131)
	TMT10-130N	130.135	0 (128N)	1.2 (129N)	100%	2.8 (131)	2.7
	TMT10-130C	130.141	0.1 (128C)	2.9 (129C)	100%	2.9	0
	TMT10-131	131.138	0 (129N)	2.36 (130N)	100%	1.43	0
