# Supplementary material for: Isoelectric point-based fractionation by HiRIEF coupled to LC-MS allows for in-depth quantitative analysis of the phosphoproteome
Source: Sci Rep. 2017 Jul 3;7:4513. doi: 10.1038/s41598-017-04798-z (PMC5495806; doi:10.1038/s41598-017-04798-z)
Supplement: Supplementary file 5 — Dataset 4 [file 41598_2017_4798_MOESM5_ESM.xls]

## Sheet: novel_pY_sites_table_data_S4_co
Novel Tyrosine sites
Sequence	Description	No. of phospho	Gene symbol	Sequence window	Phospho site	Site probability	Novel
AAMYSVEITVEK	Paralemmin-1 OS=Homo sapiens GN=PALM PE=1 SV=2 - [PALM_HUMAN]	1	PALM	PMMKAAMYSVEITVE	Y170	99.6	TRUE
ADAYAQLELR	Ankyrin repeat and BTB/POZ domain-containing protein 2 OS=Homo sapiens GN=ABTB2 PE=2 SV=2 - [ABTB2_HUMAN]	1	ABTB2	HDERADAYAQLELRT	Y320	100	TRUE
AELYQHLK	Isoform 2 of Protein asunder homolog OS=Homo sapiens GN=ASUN - [ASUN_HUMAN]	1	ASUN	VNNRAELYQHLKEEN	Y585	100	TRUE
AESDLDYIQYR	Spindle and kinetochore-associated protein 2 OS=Homo sapiens GN=SKA2 PE=1 SV=1 - [SKA2_HUMAN]	1	SKA2	KAESDLDYIQYRLEY	Y21	100	TRUE
AGVFPSNYVR	Isoform 10 of Intersectin-1 OS=Homo sapiens GN=ITSN1 - [ITSN1_HUMAN]	1	ITSN1	AGVFPSNYVRLKDSE	Y1012	100	TRUE
AILYAK	Isoform 2 of Tudor domain-containing protein 7 OS=Homo sapiens GN=TDRD7 - [TDRD7_HUMAN]	1	TDRD7	NPQKAILYAKLPLPT	Y329	100	TRUE
AITSLKYMLLCK	26S proteasome non-ATPase regulatory subunit 11 OS=Homo sapiens GN=PSMD11 PE=1 SV=3 - [PSD11_HUMAN]	1	PSMD11	KAITSLKYMLLCKIM	Y253	99.1	TRUE
ALYDFHSENK	Sorting nexin-33 OS=Homo sapiens GN=SNX33 PE=1 SV=1 - [SNX33_HUMAN]	1	SNX33	ALKGRALYDFHSENK	Y9	100	TRUE
ALYSTAMESIQGGAAR	Isoform 4 of Phosphatidylinositol 4-phosphate 5-kinase type-1 gamma OS=Homo sapiens GN=PIP5K1C - [PI51C_HUMAN]	1	PIP5K1C	PVGQKALYSTAMESI	Y354	99.5	TRUE
AQYDAVAAR	Keratin, type II cytoskeletal 80 OS=Homo sapiens GN=KRT80 PE=1 SV=2 - [K2C80_HUMAN]	1	KRT80	VEEVKAQYDAVAARS	Y259	100	TRUE
AQYIQQNIR	Isoform 3 of MOB-like protein phocein OS=Homo sapiens GN=MOB4 - [PHOCN_HUMAN]	1	MOB4	RPGTKAQYIQQNIRA	Y21	100	TRUE
ATSVDYSSFADR	Isoform 3 of C2 domain-containing protein 5 OS=Homo sapiens GN=C2CD5 - [C2CD5_HUMAN]	1	C2CD5	QRATSVDYSSFADRC	Y867	99.7	TRUE
AYEDLEFQQLER	Pleckstrin homology-like domain family B member 3 OS=Homo sapiens GN=PHLDB3 PE=2 SV=3 - [PHLB3_HUMAN]	1	PHLDB3	LDVAQRAYEDLEFQQ	Y233	100	TRUE
DCSYGAVTSPTSTLESR	Protein TANC2 OS=Homo sapiens GN=TANC2 PE=1 SV=3 - [TANC2_HUMAN]	1	TANC2	ATAKDCSYGAVTSPT	Y164	99.6	TRUE
DDLAIPPPDYGAASR	Isoform 4 of Brain-specific angiogenesis inhibitor 1-associated protein 2 OS=Homo sapiens GN=BAIAP2 - [BAIP2_HUMAN]	1	BAIAP2	LAIPPPDYGAASRAF	Y471	99.7	TRUE
DDYEYCMSEYLR	Geranylgeranyl transferase type-2 subunit beta OS=Homo sapiens GN=RABGGTB PE=1 SV=2 - [PGTB2_HUMAN]	1	RABGGTB	YGSKKDDYEYCMSEY	Y37	99.6	TRUE
DEAEAHIDYEDNFPDDR	Sushi domain-containing protein 5 OS=Homo sapiens GN=SUSD5 PE=1 SV=3 - [SUSD5_HUMAN]	1	SUSD5	EAEAHIDYEDNFPDD	Y208	100	TRUE
DEGEETLNYPDTTIDLSHLQPQR	Isoform 4 of Nuclear export mediator factor NEMF OS=Homo sapiens GN=NEMF - [NEMF_HUMAN]	1	NEMF	EGEETLNYPDTTIDL	Y735	100	TRUE
DETFGEYSDNEEK	Isoform 3 of Neural cell adhesion molecule L1 OS=Homo sapiens GN=L1CAM - [L1CAM_HUMAN]	2	L1CAM	KDETFGEYSDNEEKA	Y1171	100	TRUE
DIHAYTSLR	Isoform 2 of Zinc finger FYVE domain-containing protein 21 OS=Homo sapiens GN=ZFYVE21 - [ZFY21_HUMAN]	1	ZFYVE21	GEKDIHAYTSLRGSQ	Y182	99.5	TRUE
DLEPTTPQEYILK	Isoform 2 of Intraflagellar transport protein 56 OS=Homo sapiens GN=TTC26 - [IFT56_HUMAN]	3	TTC26	EPTTPQEYILKGVVN	Y319	100	TRUE
DQNESLDEEMFYK	Fermitin family homolog 2 OS=Homo sapiens GN=FERMT2 PE=1 SV=1 - [FERM2_HUMAN]	1	FERMT2	SLDEEMFYKLTSGWV	Y673	100	TRUE
DQYSVIFESGDR	Eukaryotic translation initiation factor 3 subunit B OS=Homo sapiens GN=EIF3B PE=1 SV=3 - [EIF3B_HUMAN]	1	EIF3B	EAECRDQYSVIFESG	Y306	99.6	TRUE
DTDQYFETK	Very large A-kinase anchor protein OS=Homo sapiens GN=CRYBG3 PE=1 SV=3 - [CRBG3_HUMAN]	1	CRYBG3	LPKDTDQYFETKAKK	Y562	100	TRUE
DYCPTNFTTLK	SH3 domain-binding protein 4 OS=Homo sapiens GN=SH3BP4 PE=1 SV=1 - [SH3B4_HUMAN]	1	SH3BP4	EVIAIKDYCPTNFTT	Y66	100	TRUE
DYEIYR	Rho GTPase-activating protein 39 OS=Homo sapiens GN=ARHGAP39 PE=1 SV=2 - [RHG39_HUMAN]	1	ARHGAP39	GVFLEKDYEIYRDYS	Y183	100	TRUE
DYESTEIVAEETKPK	A-kinase anchor protein 5 OS=Homo sapiens GN=AKAP5 PE=1 SV=3 - [AKAP5_HUMAN]	1	AKAP5	SAPNGKDYESTEIVA	Y294	100	TRUE
EDEDIYKLR	Serine/threonine-protein kinase PLK2 OS=Homo sapiens GN=PLK2 PE=1 SV=3 - [PLK2_HUMAN]	1	PLK2	SKEDEDIYKLRHDLK	Y396	100	TRUE
EDITYRLPELDPR	Isoform Short of Unconventional myosin-IXb OS=Homo sapiens GN=MYO9B - [MYO9B_HUMAN]	1	MYO9B	EEKEDITYRLPELDP	Y1982	99.4	TRUE
EEQYVDPAK	Isoform 8 of Dystonin OS=Homo sapiens GN=DST - [DYST_HUMAN]	1	DST	RAEKEEQYVDPAKTP	Y16	100	TRUE
EFSGGSYSAK	Isoform 2 of Serine/threonine-protein kinase MRCK alpha OS=Homo sapiens GN=CDC42BPA - [MRCKA_HUMAN]	1	CDC42BPA	REFSGGSYSAKRQPM	Y1677	99.7	TRUE
EFSGGSYSAK	Isoform 2 of Serine/threonine-protein kinase MRCK alpha OS=Homo sapiens GN=CDC42BPA - [MRCKA_HUMAN]	2	CDC42BPA	REFSGGSYSAKRQPM	Y1677	99.2	TRUE
EGPYSISVLYGDEEVPR	Isoform 2 of Filamin-A OS=Homo sapiens GN=FLNA - [FLNA_HUMAN]	1	FLNA	VPSREGPYSISVLYG	Y1519	99.6	TRUE
EGSDYFDSR	T-lymphoma invasion and metastasis-inducing protein 2 OS=Homo sapiens GN=TIAM2 PE=2 SV=4 - [TIAM2_HUMAN]	1	TIAM2	RSKEGSDYFDSRSDG	Y408	99.6	TRUE
EHAQASTLTASQQAIYLNSR	Brain-enriched guanylate kinase-associated protein OS=Homo sapiens GN=BEGAIN PE=1 SV=1 - [BEGIN_HUMAN]	1	BEGAIN	TASQQAIYLNSRDEL	Y326	99.4	TRUE
ELDLAPYGTLR	Synaptotagmin-12 OS=Homo sapiens GN=SYT12 PE=1 SV=1 - [SYT12_HUMAN]	1	SYT12	RELDLAPYGTLRKSQ	Y125	100	TRUE
ELSPDFYQPGPDYVK	Junctophilin-1 OS=Homo sapiens GN=JPH1 PE=1 SV=2 - [JPH1_HUMAN]	1	JPH1	FYQPGPDYVKQRFQE	Y423	100	TRUE
EMIDIYSTR	26S proteasome non-ATPase regulatory subunit 3 OS=Homo sapiens GN=PSMD3 PE=1 SV=2 - [PSMD3_HUMAN]	1	PSMD3	SKEMIDIYSTREPQL	Y467	99.5	TRUE
EPEVALYQGYHSYAVR	Junctophilin-2 OS=Homo sapiens GN=JPH2 PE=1 SV=2 - [JPH2_HUMAN]	1	JPH2	REPEVALYQGYHSYA	Y563	100	TRUE
EQDIYLPIANVAR	Nuclear transcription factor Y subunit beta OS=Homo sapiens GN=NFYB PE=1 SV=2 - [NFYB_HUMAN]	1	NFYB	SFREQDIYLPIANVA	Y58	100	TRUE
EVAGEPLYMLFR	Plexin-B3 OS=Homo sapiens GN=PLXNB3 PE=1 SV=2 - [PLXB3_HUMAN]	1	PLXNB3	EVAGEPLYMLFRAIQ	Y1475	100	TRUE
EYEELIK	Isoform 2 of Nexilin OS=Homo sapiens GN=NEXN - [NEXN_HUMAN]	1	NEXN	TFGLSREYEELIKLK	Y417	100	TRUE
FYFHPISDLPPPEPYVQTTK	Isoform 2 of WAS/WASL-interacting protein family member 1 OS=Homo sapiens GN=WIPF1 - [WIPF1_HUMAN]	1	WIPF1	DEWESRFYFHPISDL	Y455	100	TRUE
GALLPPPYR	Isoform 2 of OTU domain-containing protein 7B OS=Homo sapiens GN=OTUD7B - [OTU7B_HUMAN]	1	OTUD7B	GALLPPPYRVADSYS	Y769	100	TRUE
GEIAQAYIGLK	Isoform 2 of Unconventional myosin-Va OS=Homo sapiens GN=MYO5A - [MYO5A_HUMAN]	1	MYO5A	KGEIAQAYIGLKETN	Y1312	100	TRUE
GFSSTDGAVYAMEINVEK	Paralemmin-2 OS=Homo sapiens GN=PALM2 PE=1 SV=3 - [PALM2_HUMAN]	1	PALM2	SSTDGAVYAMEINVE	Y136	100	TRUE
GGSTGGGGGFDPPPAYHEVVDAEK	Ubiquitin carboxyl-terminal hydrolase 24 OS=Homo sapiens GN=USP24 PE=1 SV=3 - [UBP24_HUMAN]	1	USP24	GFDPPPAYHEVVDAE	Y101	100	TRUE
GLIPQNYVK	Rho GTPase-activating protein 10 OS=Homo sapiens GN=ARHGAP10 PE=1 SV=1 - [RHG10_HUMAN]	1	ARHGAP10	RGLIPQNYVKLL___	Y782	100	TRUE
GPDGLSFYGDR	Isoform 2 of Caspase recruitment domain-containing protein 10 OS=Homo sapiens GN=CARD10 - [CAR10_HUMAN]	1	CARD10	GPDGLSFYGDRWSGA	Y338	99.5	TRUE
GPYAEVKPLSK	Isoform 2 of Neuron navigator 1 OS=Homo sapiens GN=NAV1 - [NAV1_HUMAN]	1	NAV1	SRIPRGPYAEVKPLS	Y179	100	TRUE
GSYQLQAQMNR	WD repeat-containing protein 13 OS=Homo sapiens GN=WDR13 PE=1 SV=2 - [WDR13_HUMAN]	1	WDR13	RSVSRGSYQLQAQMN	Y117	99.6	TRUE
GTYDLDFR	RNA-binding protein 6 OS=Homo sapiens GN=RBM6 PE=1 SV=5 - [RBM6_HUMAN]	1	RBM6	DFRGRGTYDLDFRGR	Y181	99.6	TRUE
GYQPTPAMAK	Isoform 2 of Epidermal growth factor receptor kinase substrate 8-like protein 2 OS=Homo sapiens GN=EPS8L2 - [ES8L2_HUMAN]	1	EPS8L2	SPHTHRGYQPTPAMA	Y99	100	TRUE
HPEATVPQYHAVK	Isoform 2 of Integrin alpha-7 OS=Homo sapiens GN=ITGA7 - [ITA7_HUMAN]	1	ITGA7	PEATVPQYHAVKIPR	Y985	100	TRUE
HYTPLPSASR	Leucine-rich repeat-containing protein C10orf11 OS=Homo sapiens GN=C10orf11 PE=1 SV=1 - [CJ011_HUMAN]	1	C10orf11	ASSPERHYTPLPSAS	Y158	100	TRUE
IEDEYR	Isoform 2 of Junction-mediating and -regulatory protein OS=Homo sapiens GN=JMY - [JMY_HUMAN]	1	JMY	RTRIEDEYRTHHTVQ	Y648	100	TRUE
IPDSNPFDATAGYR	Rab11 family-interacting protein 2 OS=Homo sapiens GN=RAB11FIP2 PE=1 SV=1 - [RFIP2_HUMAN]	1	RAB11FIP2	PFDATAGYRSLTYEE	Y448	100	TRUE
IYLEENPEK	Rho guanine nucleotide exchange factor 12 OS=Homo sapiens GN=ARHGEF12 PE=1 SV=1 - [ARHGC_HUMAN]|Isoform 2 of Rho guanine nucleotide exchange factor 12 OS=Homo sapiens GN=ARHGEF12 - [ARHGC_HUMAN]	1	ARHGEF12	SGPKERIYLEENPEK	Y319	100	TRUE
IYPTATGEK	Tyrosine-protein phosphatase non-receptor type 12 OS=Homo sapiens GN=PTPN12 PE=1 SV=3 - [PTN12_HUMAN]	1	PTPN12	KYRTEKIYPTATGEK	Y48	100	TRUE
KDSFYTDSSSILNYR	UHRF1-binding protein 1-like OS=Homo sapiens GN=UHRF1BP1L PE=1 SV=2 - [UH1BL_HUMAN]	1	UHRF1BP1L	SDKKDSFYTDSSSIL	Y1004	100	TRUE
KEDDDHYFVMTGSK	GAS2-like protein 3 OS=Homo sapiens GN=GAS2L3 PE=1 SV=1 - [GA2L3_HUMAN]	1	GAS2L3	KKEDDDHYFVMTGSK	Y683	100	TRUE
KPGGIYEIEFSHR	Coiled-coil domain-containing protein 125 OS=Homo sapiens GN=CCDC125 PE=1 SV=2 - [CC125_HUMAN]	1	CCDC125	GRKPGGIYEIEFSHR	Y40	100	TRUE
KPPATTYEGSPR	Brain-enriched guanylate kinase-associated protein OS=Homo sapiens GN=BEGAIN PE=1 SV=1 - [BEGIN_HUMAN]	1	BEGAIN	RKPPATTYEGSPRFA	Y343	99.6	TRUE
LQDFYDSTAGK	Isoform 2 of HD domain-containing protein 2 OS=Homo sapiens GN=HDDC2 - [HDDC2_HUMAN]	1	HDDC2	PGRLQDFYDSTAGKF	Y134	100	TRUE
LTEAMGGGWQQEQFEHYK	Switch-associated protein 70 OS=Homo sapiens GN=SWAP70 PE=1 SV=1 - [SWP70_HUMAN]	1	SWAP70	QQEQFEHYKINFDDS	Y162	100	TRUE
LYLDELEGGGNPGASCK	Isoform 2 of Golgi-associated PDZ and coiled-coil motif-containing protein OS=Homo sapiens GN=GOPC - [GOPC_HUMAN]	1	GOPC	SGHRYRLYLDELEGG	Y386	100	TRUE
LYLGGASR	Zinc finger protein 530 OS=Homo sapiens GN=ZNF530 PE=2 SV=2 - [ZN530_HUMAN]	1	ZNF530	SPCGQKLYLGGASRD	Y119	100	TRUE
LYLPTGPR	Cyclin-dependent kinase inhibitor 1 OS=Homo sapiens GN=CDKN1A PE=1 SV=3 - [CDN1A_HUMAN]	1	CDKN1A	GLGLPKLYLPTGPRR	Y77	100	TRUE
LYQIEK	Hormonally up-regulated neu tumor-associated kinase OS=Homo sapiens GN=HUNK PE=2 SV=1 - [HUNK_HUMAN]	1	HUNK	LCYKTRLYQIEKYRA	Y406	100	TRUE
LYSALAK	Nocturnin OS=Homo sapiens GN=NOCT PE=2 SV=2 - [NOCT_HUMAN]	1	NOCT	GTGTSRLYSALAKTL	Y75	99.7	TRUE
NHYVPLK	Isoform 2 of Uveal autoantigen with coiled-coil domains and ankyrin repeats OS=Homo sapiens GN=UACA - [UACA_HUMAN]	1	UACA	TIEMKNHYVPLKVSE	Y731	100	TRUE
NVPAAYR	Cation-dependent mannose-6-phosphate receptor OS=Homo sapiens GN=M6PR PE=1 SV=1 - [MPRD_HUMAN]	1	M6PR	PRNVPAAYRGVGDDQ	Y255	100	TRUE
NYGYNPSPVKPEGLR	Isoform 3 of Histone-lysine N-methyltransferase SETDB1 OS=Homo sapiens GN=SETDB1 - [SETB1_HUMAN]	1	SETDB1	VTESSRNYGYNPSPV	Y1061	100	TRUE
NYVPEDEDLK	Coiled-coil domain-containing protein 12 OS=Homo sapiens GN=CCDC12 PE=1 SV=1 - [CCD12_HUMAN]	1	CCDC12	RELRLRNYVPEDEDL	Y62	100	TRUE
QCEQAVYQVPTSQK	Isoform DAB537 of Disabled homolog 1 OS=Homo sapiens GN=DAB1 - [DAB1_HUMAN]	1	DAB1	KQCEQAVYQVPTSQK	Y185	100	TRUE
QESGGDGEVEEYLSFR	DNA excision repair protein ERCC-6 OS=Homo sapiens GN=ERCC6 PE=1 SV=1 - [ERCC6_HUMAN]|Isoform 2 of DNA excision repair protein ERCC-6 OS=Homo sapiens GN=ERCC6 - [ERCC6_HUMAN]	1	ERCC6	GDGEVEEYLSFRSVG	Y44	100	TRUE
QYGLILPK	Nuclear speckle splicing regulatory protein 1 OS=Homo sapiens GN=NSRP1 PE=1 SV=1 - [NSRP1_HUMAN]	1	NSRP1	MAIPGRQYGLILPKK	Y8	100	TRUE
QYQIPDVR	Isoform 2 of Rho GTPase-activating protein 18 OS=Homo sapiens GN=ARHGAP18 - [RHG18_HUMAN]	1	ARHGAP18	LRKKNKQYQIPDVRD	Y121	100	TRUE
RPNYGEIPVQEHLLR	Isoform 2 of Cytospin-A OS=Homo sapiens GN=SPECC1L - [CYTSA_HUMAN]	1	SPECC1L	LSDKRPNYGEIPVQE	Y908	100	TRUE
SAEYGSSLQSSR	Keratin, type II cytoskeletal 80 OS=Homo sapiens GN=KRT80 PE=1 SV=2 - [K2C80_HUMAN]	1	KRT80	QAARSAEYGSSLQSS	Y288	99.5	TRUE
SASGVPYR	Isoform 2 of NIPA-like protein 3 OS=Homo sapiens GN=NIPAL3 - [NPAL3_HUMAN]	1	NIPAL3	RSASGVPYRVLEHTK	Y315	100	TRUE
SDATNYASHSPPVNR	AMSH-like protease OS=Homo sapiens GN=STAMBPL1 PE=1 SV=2 - [STALP_HUMAN]	1	STAMBPL1	NKSDATNYASHSPPV	Y238	99.05	TRUE
SDDYLSR	Rho GTPase-activating protein 23 OS=Homo sapiens GN=ARHGAP23 PE=1 SV=2 - [RHG23_HUMAN]	1	ARHGAP23	HRARSDDYLSRATRS	Y354	100	TRUE
SDFNEIVYK	Transmembrane protein 117 OS=Homo sapiens GN=TMEM117 PE=2 SV=1 - [TM117_HUMAN]	1	TMEM117	SDFNEIVYKSSHLTS	Y478	100	TRUE
SDYADQSLNTER	Ras and EF-hand domain-containing protein OS=Homo sapiens GN=RASEF PE=1 SV=1 - [RASEF_HUMAN]	1	RASEF	LDALKSDYADQSLNT	Y311	100	TRUE
SGQSYSPSR	Isoform 2 of ATPase WRNIP1 OS=Homo sapiens GN=WRNIP1 - [WRIP1_HUMAN]	1	WRNIP1	CKKSGQSYSPSRVLI	Y444	99.2	TRUE
SHYNINCNSTR	Protein diaphanous homolog 3 OS=Homo sapiens GN=DIAPH3 PE=1 SV=4 - [DIAP3_HUMAN]	1	DIAPH3	TEGSRSHYNINCNST	Y1121	100	TRUE
SNYEVLEK	Isoform 2 of Focal adhesion kinase 1 OS=Homo sapiens GN=PTK2 - [FAK1_HUMAN]	1	PTK2	VVGKKSNYEVLEKDV	Y13	100	TRUE
SSYGVAAPVDFLR	Isoform 2 of Membrane-associated phosphatidylinositol transfer protein 1 OS=Homo sapiens GN=PITPNM1 - [PITM1_HUMAN]	1	PITPNM1	AALGKSSYGVAAPVD	Y1191	99.5	TRUE
SYPLDLEGGSEYK	Isoform 2 of Putative tRNA (cytidine(32)/guanosine(34)-2'-O)-methyltransferase OS=Homo sapiens GN=FTSJ1 - [TRM7_HUMAN]	1	FTSJ1	DLEGGSEYKYTPPTQ	Y258	100	TRUE
SYQEVSFDPAR	Microtubule-actin cross-linking factor 1, isoforms 1/2/3/5 OS=Homo sapiens GN=MACF1 PE=1 SV=4 - [MACF1_HUMAN]	1	MACF1	NECKEKSYQEVSFDP	Y3178	99.6	TRUE
SYVNGGFAVDK	Excitatory amino acid transporter 3 OS=Homo sapiens GN=SLC1A1 PE=1 SV=2 - [EAA3_HUMAN]	1	SLC1A1	DSDTKKSYVNGGFAV	Y503	99.7	TRUE
TDEYLLAR	Disabled homolog 2 OS=Homo sapiens GN=DAB2 PE=1 SV=3 - [DAB2_HUMAN]	1	DAB2	GPEKTDEYLLARFKG	Y38	100	TRUE
THTINAYHLDPR	Protein dispatched homolog 1 OS=Homo sapiens GN=DISP1 PE=1 SV=3 - [DISP1_HUMAN]	1	DISP1	KTHTINAYHLDPRGP	Y1176	100	TRUE
TLGSNATYIAK	Isoform 3 of G-protein coupled receptor 98 OS=Homo sapiens GN=GPR98 - [GPR98_HUMAN]	1	GPR98	TLGSNATYIAKTTVM	Y1409	99.4	TRUE
TLTSPGDLDIYSGDK	Isoform 2 of Coiled-coil domain-containing protein 138 OS=Homo sapiens GN=CCDC138 - [CC138_HUMAN]	1	CCDC138	SPGDLDIYSGDKVGS	Y56	99.5	TRUE
TYGTSGLDNRPLFGETSAK	Transmembrane protein 243 OS=Homo sapiens GN=TMEM243 PE=1 SV=1 - [TM243_HUMAN]	1	TMEM243	EDFATRTYGTSGLDN	Y9	97.7	TRUE
TYNPDDYFR	Synaptotagmin-17 OS=Homo sapiens GN=SYT17 PE=1 SV=1 - [SYT17_HUMAN]	1	SYT17	RTYNPDDYFRKFEPH	Y153	100	TRUE
VDPVYETLR	SH3 and cysteine-rich domain-containing protein 2 OS=Homo sapiens GN=STAC2 PE=1 SV=1 - [STAC2_HUMAN]	1	STAC2	SGKVDPVYETLRYGT	Y205	100	TRUE
VGNADVPDYSLLK	Host cell factor 2 OS=Homo sapiens GN=HCFC2 PE=1 SV=1 - [HCFC2_HUMAN]	1	HCFC2	GNADVPDYSLLKKQD	Y635	99.4	TRUE
VYEQLDLTAR	Cerebellar degeneration-related protein 2-like OS=Homo sapiens GN=CDR2L PE=1 SV=2 - [CDR2L_HUMAN]	1	CDR2L	NEQHAKVYEQLDLTA	Y84	100	TRUE
VYEQLDVTAR	Cerebellar degeneration-related protein 2 OS=Homo sapiens GN=CDR2 PE=1 SV=2 - [CDR2_HUMAN]	1	CDR2	NEQHAKVYEQLDVTA	Y84	100	TRUE
VYNGILEK	Stromal interaction molecule 2 OS=Homo sapiens GN=STIM2 PE=1 SV=2 - [STIM2_HUMAN]	1	STIM2	FSPASKVYNGILEKS	Y671	100	TRUE
YAAELAENR	Receptor-type tyrosine-protein phosphatase eta OS=Homo sapiens GN=PTPRJ PE=1 SV=3 - [PTPRJ_HUMAN]	1	PTPRJ	VGISQPKYAAELAEN	Y1058	100	TRUE
YCNSSVPDLEHCHT	Leucine-rich repeat transmembrane protein FLRT2 OS=Homo sapiens GN=FLRT2 PE=1 SV=1 - [FLRT2_HUMAN]	1	FLRT2	HIPNNMRYCNSSVPD	Y647	100	TRUE
YDLILDEQAEDSK	Peptidyl-prolyl cis-trans isomerase-like 4 OS=Homo sapiens GN=PPIL4 PE=1 SV=1 - [PPIL4_HUMAN]	1	PPIL4	KPKQDTKYDLILDEQ	Y363	100	TRUE
YEGSFPAGPPPTR	LIM domain-containing protein ajuba OS=Homo sapiens GN=AJUBA PE=1 SV=1 - [AJUBA_HUMAN]	1	AJUBA	GSFEAPRYEGSFPAG	Y85	100	TRUE
YEINADPR	Trophoblast glycoprotein OS=Homo sapiens GN=TPBG PE=1 SV=1 - [TPBG_HUMAN]	1	TPBG	MEGYHYRYEINADPR	Y403	100	TRUE
YFETSALK	Isoform 3 of Microtubule-associated protein 2 OS=Homo sapiens GN=MAP2 - [MTAP2_HUMAN]	1	MAP2	DKSGMSKYFETSALK	Y568	100	TRUE
YHIHHISEPTR	Isoform 3 of Tyrosine-protein phosphatase non-receptor type 13 OS=Homo sapiens GN=PTPN13 - [PTN13_HUMAN]	1	PTPN13	SSSSMDKYHIHHISE	Y1734	100	TRUE
YHSLGNISR	Dystrophia myotonica WD repeat-containing protein OS=Homo sapiens GN=DMWD PE=1 SV=3 - [DMWD_HUMAN]	1	DMWD	AEKEHKRYHSLGNIS	Y543	100	TRUE
YIGSADFQAK	Probable G-protein coupled receptor 176 OS=Homo sapiens GN=GPR176 PE=2 SV=1 - [GP176_HUMAN]	1	GPR176	EEESEAKYIGSADFQ	Y394	100	TRUE
YIHNLLK	Nuclear speckle splicing regulatory protein 1 OS=Homo sapiens GN=NSRP1 PE=1 SV=1 - [NSRP1_HUMAN]	1	NSRP1	GKDRKPKYIHNLLKA	Y103	100	TRUE
YINPAATK	Peptidyl-prolyl cis-trans isomerase-like 2 OS=Homo sapiens GN=PPIL2 PE=1 SV=1 - [PPIL2_HUMAN]	1	PPIL2	FRQGVGKYINPAATK	Y483	100	TRUE
YIVPSQDLRPYK	Isoform 2 of Interleukin-1 receptor-associated kinase 3 OS=Homo sapiens GN=IRAK3 - [IRAK3_HUMAN]	1	IRAK3	EESWFPKYIVPSQDL	Y486	100	TRUE
YKDLVPDNSK	UPF0568 protein C14orf166 OS=Homo sapiens GN=C14orf166 PE=1 SV=1 - [CN166_HUMAN]	1	C14orf166	YGDNAEKYKDLVPDN	Y99	100	TRUE
YQELLER	Isoform 3 of Polyadenylate-binding protein-interacting protein 1 OS=Homo sapiens GN=PAIP1 - [PAIP1_HUMAN]	1	PAIP1	DPDYQEKYQELLERE	Y311	100	TRUE
YQVTVPR	Isoform 3 of Protein AHNAK2 OS=Homo sapiens GN=AHNAK2 - [AHNK2_HUMAN]	1	AHNAK2	EDVTLTKYQVTVPRA	Y4695	100	TRUE
YRELLAK	Isoform 9 of Calpastatin OS=Homo sapiens GN=CAST - [ICAL_HUMAN]	1	CAST	EVTIPPKYRELLAKK	Y247	100	TRUE
YSQTPQIGR	Protein TANC2 OS=Homo sapiens GN=TANC2 PE=1 SV=3 - [TANC2_HUMAN]	1	TANC2	AYRGGVRYSQTPQIG	Y1711	100	TRUE
YSVIPQIQK	Isoform 2 of F-box only protein 4 OS=Homo sapiens GN=FBXO4 - [FBX4_HUMAN]	1	FBXO4	DDQQGSRYSVIPQIQ	Y273	99.7	TRUE
YTIGDIFVHSPQR	Signal-induced proliferation-associated 1-like protein 2 OS=Homo sapiens GN=SIPA1L2 PE=1 SV=2 - [SI1L2_HUMAN]	1	SIPA1L2	LDFVEAKYTIGDIFV	Y139	99.2	TRUE
YTLITTR	Isoform 7 of Oxidation resistance protein 1 OS=Homo sapiens GN=OXR1 - [OXR1_HUMAN]	1	OXR1	HQPINHKYTLITTRE	Y20	100	TRUE
YTMGDAPDYDR	Isoform 2 of Glutathione S-transferase Mu 1 OS=Homo sapiens GN=GSTM1 - [GSTM1_HUMAN]	1	GSTM1	TMGDAPDYDRSQWLN	Y41	100	TRUE
YTPTQQGNMQVLVTYGGDPIPK	Isoform 8 of Filamin-B OS=Homo sapiens GN=FLNB - [FLNB_HUMAN]	1	FLNB	DYSHTVKYTPTQQGN	Y910	99.5	TRUE
YTPTSQLR	Isoform 4 of Neuron navigator 2 OS=Homo sapiens GN=NAV2 - [NAV2_HUMAN]	1	NAV2	LPKKGLRYTPTSQLR	Y1431	100	TRUE
YVALQNGK	Isoform 3 of Serine/threonine-protein kinase MARK1 OS=Homo sapiens GN=MARK1 - [MARK1_HUMAN]	1	MARK1	CERTTDRYVALQNGK	Y492	100	TRUE
YVGFGNTPPPQK	Isoform 5 of ADP-ribosylation factor GTPase-activating protein 1 OS=Homo sapiens GN=ARFGAP1 - [ARFG1_HUMAN]	1	ARFGAP1	QGAQGNRYVGFGNTP	Y130	100	TRUE
YVGFGNTPPPQK	Isoform 5 of ADP-ribosylation factor GTPase-activating protein 1 OS=Homo sapiens GN=ARFGAP1 - [ARFG1_HUMAN]	2	ARFGAP1	QGAQGNRYVGFGNTP	Y130	100	TRUE
YVLLNDQPDDDDGNPNEHR	DCC-interacting protein 13-beta OS=Homo sapiens GN=APPL2 PE=1 SV=3 - [DP13B_HUMAN]	1	APPL2	PLTNDGKYVLLNDQP	Y640	100	TRUE
YYEYNHDLFQR	Protein salvador homolog 1 OS=Homo sapiens GN=SAV1 PE=1 SV=2 - [SAV1_HUMAN]	1	SAV1	AHEDYRYYEYNHDLF	Y159	99.5	TRUE
YYGGAGGSPGK	Brain-enriched guanylate kinase-associated protein OS=Homo sapiens GN=BEGAIN PE=1 SV=1 - [BEGIN_HUMAN]	1	BEGAIN	CSFSERYYGGAGGSP	Y449	100	TRUE
YYGGAGGSPGK	Brain-enriched guanylate kinase-associated protein OS=Homo sapiens GN=BEGAIN PE=1 SV=1 - [BEGIN_HUMAN]	2	BEGAIN	CSFSERYYGGAGGSP	Y449	99.3	TRUE
YYRPPEGTYGK	Type II inositol 3,4-bisphosphate 4-phosphatase OS=Homo sapiens GN=INPP4B PE=2 SV=4 - [INP4B_HUMAN]	1	INPP4B	YRPPEGTYGKADT__	Y919	99.2	TRUE
YYYSDNFFDGQR	Protein salvador homolog 1 OS=Homo sapiens GN=SAV1 PE=1 SV=2 - [SAV1_HUMAN]	1	SAV1	GDSGSRYYYSDNFFD	Y134	99.6	TRUE
