# Supplementary material for: Isoelectric point-based fractionation by HiRIEF coupled to LC-MS allows for in-depth quantitative analysis of the phosphoproteome
Source: Sci Rep. 2017 Jul 3;7:4513. doi: 10.1038/s41598-017-04798-z (PMC5495806; doi:10.1038/s41598-017-04798-z)
Supplement: Supplementary file 6 — Dataset 5 [file 41598_2017_4798_MOESM6_ESM.xls]

## Sheet: novel_out_func_sites_table_data
Novel putative functional phosphorylation sites
Gene	Description	Peptide sequence	N. of phospho	Phospho site sequence window	Phospho site	Modified residue	Site probability	Untreated R#1 normalized log2 ratio 126/(126+127N+127C+128N)	Untreated R#2 normalized log2 ratio 127 N/(126+127N+127C+128N)	Untreated R#3 normalized log2 ratio 127 C/(126+127N+127C+128N)	Untreated R#4 normalized log2 ratio 128 N/(126+127N+127C+128N)	Pervanadate R#1 normalized log2 ratio 128 C/(126+127N+127C+128N)	Pervanadate R#2 normalized log2 ratio 129 N/(126+127N+127C+128N)	Pervanadate R#3 normalized log2 ratio 129 C/(126+127N+127C+128N)	Mitotic R#1 normalized log2 ratio 130 N/(126+127N+127C+128N)	Mitotic R#2 normalized log2 ratio 130 C/(126+127N+127C+128N)	Mitotic R#3 normalized log2 ratio 131/(126+127N+127C+128N)	BH adjusted p-value pervanadate	BH adjusted p-value mitotic	Pervanadate average normalized ratio (pervandate/untreated)	Mitotic average normalized ratio (mitotic/untreated)	Max NetworKIN score	Class	Novel phospho-site	Gene is part of the GO cell cycle network	Putatively functional phospho-sites	Domain information/Notes
ABCB1	Isoform 2 of Multidrug resistance protein 1 OS=Homo sapiens GN=ABCB1 - [MDR1_HUMAN]	SEIDALEMSSNDSR	1	EIDALEMSSNDSRSS	S590	S	98.6	-0.552917	-0.225327	0.147523	0.459189	1.03919	0.768088	0.420305	2.27026	2.2712	2.15533	0.0977584	0.00403629	0.742529	2.23226	6.40191	None	TRUE	TRUE	TRUE
ACIN1	Apoptotic chromatin condensation inducer in the nucleus OS=Homo sapiens GN=ACIN1 PE=1 SV=2 - [ACINU_HUMAN]|Isoform 4 of Apoptotic chromatin condensation inducer in the nucleus OS=Homo sapiens GN=ACIN1 - [ACINU_HUMAN]	DSSTSYTETK	1	VSRDSSTSYTETKDP	S667	S	99.6	-0.0757874	-0.28193	0.0914323	0.191087	0.4082	0.682792	0.498874	3.95493	3.1424	2.84932	0.0329694	0.0109855	0.529955	3.31555	6.3379	None	TRUE	FALSE	TRUE
AJUBA	LIM domain-containing protein ajuba OS=Homo sapiens GN=AJUBA PE=1 SV=1 - [AJUBA_HUMAN]	GATGGPGDEPLEPAR	1	KSGPRGATGGPGDEP	T53	T	100	-0.617923	0.147191	-0.146998	0.482208	0.500295	0.825172	0.318375	1.40218	0.608957	0.804467	0.178488	0.050076	0.547947	0.938533	9.43356	None	TRUE	TRUE	TRUE
AJUBA	LIM domain-containing protein ajuba OS=Homo sapiens GN=AJUBA PE=1 SV=1 - [AJUBA_HUMAN]	LEPTAPALSPR	1	PDFRLEPTAPALSPR	T114	T	100	0.0679458	0.0985758	-0.0348316	-0.0529811	0.427969	0.62277	0.179586	1.64821	1.4145	1.50666	0.165321	0.000934633	0.410108	1.52312	12.5238	None	TRUE	TRUE	TRUE
AKAP12	Isoform 3 of A-kinase anchor protein 12 OS=Homo sapiens GN=AKAP12 - [AKA12_HUMAN]	ERPPAPSSFVFQEETK	1	ERPPAPSSFVFQEET	S1121	S	99.4	0.204893	-0.479152	-0.00905629	0.174779	0.60791	0.735278	0.589085	3.02673	3.31176	2.79005	0.0599931	0.000339629	0.644091	3.04285	3.43429	None	TRUE	FALSE	TRUE
AKAP12	Isoform 3 of A-kinase anchor protein 12 OS=Homo sapiens GN=AKAP12 - [AKA12_HUMAN]	IQVQSSEASFTLTAAAEEEK	1	QVQSSEASFTLTAAA	S1313	S	100	-0.372125	-0.115886	0.38785	-0.0164949	0.57487	0.672177	0.644729	4.2423	4.2712	3.47791	0.0667409	0.00165506	0.630592	3.99714	6.85508	None	TRUE	FALSE	TRUE
AKAP12	Isoform 3 of A-kinase anchor protein 12 OS=Homo sapiens GN=AKAP12 - [AKA12_HUMAN]	LFTSTGLK	1	LKKLFTSTGLKKLSG	T418	T	99.7	-0.0580822	-0.0773962	-0.218234	0.292322	-0.9821	-0.638013	-0.718701	2.72945	2.73146	1.99498	0.0191282	0.00744143	-0.779605	2.4853	6.84068	None	TRUE	FALSE	TRUE
ANAPC4	Isoform 2 of Anaphase-promoting complex subunit 4 OS=Homo sapiens GN=ANAPC4 - [APC4_HUMAN]	ESPLLFPYYPR	1	NSSHLKESPLLFPYY	S510	S	100	-0.555654	-0.408411	-0.52764	0.915967	1.7213	0.717667	1.05362	0.434013	1.70537	1.13779	0.0923588	0.0823505	1.1642	1.09239	12.2878	Ubiquitin and UBL conjugation system enzymes	TRUE	TRUE	TRUE
APC	Isoform Short of Adenomatous polyposis coli protein OS=Homo sapiens GN=APC - [APC_HUMAN]	AVEFSSGAK	1	HKAVEFSSGAKSPSK	S1255	S	100	-0.0754253	0.155842	-0.189884	0.0806737	-0.871738	-0.0376498	-0.999828	1.6091	1.21774	0.89953	0.274069	0.0256185	-0.636405	1.24212	9.59582	None	TRUE	TRUE	TRUE
APC	Isoform Short of Adenomatous polyposis coli protein OS=Homo sapiens GN=APC - [APC_HUMAN]	ESTGYLEELEK	1	FVNGSRESTGYLEEL	S130	S	100	-0.113913	-0.439782	-0.0154886	0.429402	1.05065	0.825761	0.852885	0.733187	0.445993	0.152467	0.033166	0.133624	0.909764	0.443883	7.19062	None	TRUE	TRUE	TRUE
ARHGEF12	Rho guanine nucleotide exchange factor 12 OS=Homo sapiens GN=ARHGEF12 PE=1 SV=1 - [ARHGC_HUMAN]|Isoform 2 of Rho guanine nucleotide exchange factor 12 OS=Homo sapiens GN=ARHGEF12 - [ARHGC_HUMAN]	IYLEENPEK	1	SGPKERIYLEENPEK	Y319	Y	100	-0.536369	0.151125	0.736328	-0.820972	3.32252	3.17338	3.47467	1.82255	1.30315	1.18238	0.00938001	0.0233525	3.32352	1.43603	3.8235	None	TRUE	FALSE	TRUE
ASPM	Isoform 2 of Abnormal spindle-like microcephaly-associated protein OS=Homo sapiens GN=ASPM - [ASPM_HUMAN]	STTYSSLHASENR	1	LPLSVRRSTTYSSLH	S244	S	100	-0.56163	0.286977	0.35239	0.292328	0.599555	0.863	0.130133	0.632909	2.29949	3.85186	0.330077	0.164187	0.530896	2.26142	4.65725	None	TRUE	TRUE	TRUE
ATF1	Cyclic AMP-dependent transcription factor ATF-1 OS=Homo sapiens GN=ATF1 PE=1 SV=2 - [ATF1_HUMAN]	DLSSEDTR	1	RKILKDLSSEDTRGR	S72	S	99.6	-0.0531511	-0.32541	0.717996	0.164543	1.46602	1.61707	1.25182	3.99124	3.68134	2.78835	0.0221304	0.00562727	1.44497	3.48698	5.62314	Transcription factor	TRUE	FALSE	TRUE
AURKB	Isoform 3 of Aurora kinase B OS=Homo sapiens GN=AURKB - [AURKB_HUMAN]	VMENSSGTPDILTR	1	VMENSSGTPDILTRR	T64	T	99	-0.188291	-0.372225	0.255245	0.260526	0.513899	0.524721	0.955687	2.21047	2.16955	2.10189	0.0735449	0.00206521	0.664769	2.16064	8.08312	Protein kinase	TRUE	TRUE	TRUE
BCAR1	Isoform 5 of Breast cancer anti-estrogen resistance protein 1 OS=Homo sapiens GN=BCAR1 - [BCAR1_HUMAN]	ALYDNVAESPDELSFR	1	AESPDELSFRKGDIM	S21	S	99.7	0.339486	-1.11733	0.434269	-0.00655961	-0.0168385	0.940183	0.805244	3.96341	3.93639	4.02158	0.329496	0.00369767	0.576196	3.97379	8.92213	None	TRUE	FALSE	TRUE
BCAS4	Isoform 3 of Breast carcinoma-amplified sequence 4 OS=Homo sapiens GN=BCAS4 - [BCAS4_HUMAN]	NKSPAPVPVTYELPTLYR	1	LPSFRNKSPAPVPVT	S165	S	100	0.0638418	-1.7526	0.58298	0.192544	0.47893	-0.395433	-0.0119878	1.40198	1.61479	3.44563	0.774655	0.0590708	0.0238362	2.15413	3.88441	None	TRUE	FALSE	TRUE
BICC1	Isoform 2 of Protein bicaudal C homolog 1 OS=Homo sapiens GN=BICC1 - [BICC1_HUMAN]	LLSDPELSATESPLADK	1	PELSATESPLADKKA	S688	S	100	-0.129417	-0.512745	0.227204	0.284762	-0.228736	0.223353	0.0502063	3.45132	3.49726	3.17173	0.8925	0.000334163	0.0149412	3.37344	3.63644	None	TRUE	FALSE	TRUE
BICD2	Protein bicaudal D homolog 2 OS=Homo sapiens GN=BICD2 PE=1 SV=1 - [BICD2_HUMAN]	QLEHTRGSLSEQQEK	1	QLEHTRGSLSEQQEK	S379	S	100	-0.124883	0.141149	-0.132618	0.107833	0.117902	0.392927	1.47281	4.29762	5.37877	4.84931	0.367779	0.00621589	0.661214	4.8419	3.11994	None	TRUE	FALSE	TRUE
BPTF	Isoform 4 of Nucleosome-remodeling factor subunit BPTF OS=Homo sapiens GN=BPTF - [BPTF_HUMAN]	SHSTYSSTPGR	1	CTESSFRSHSTYSST	S196	S	100	-1.88364	-2.31327	-1.98553	1.70679	2.74571	0.341191	1.71832	-0.671722	0.401814	-0.723717	0.144963	0.513065	1.60174	-0.331208	4.41422	None	TRUE	FALSE	TRUE
BRCA1	Isoform 8 of Breast cancer type 1 susceptibility protein OS=Homo sapiens GN=BRCA1 - [BRCA1_HUMAN]	ESSAVFSK	1	ENDIKESSAVFSKSV	S1127	S	100	-0.00205424	0.0969131	-0.197942	0.0624187	-0.00888333	0.414271	0.215491	2.41999	2.49331	1.91638	0.327934	0.00621498	0.20696	2.27656	11.7242	Ubiquitin and UBL conjugation system enzymes	TRUE	TRUE	TRUE	Ser 1174 and ser 840 (1127 and 793 in the reported data) are annotated in mouse to be controlled by FLT3 (Mislocalized activation of oncogenic RTKs switches downstream signaling outcomes. Mol Cell 36, 326-39)
BRCA1	Isoform 8 of Breast cancer type 1 susceptibility protein OS=Homo sapiens GN=BRCA1 - [BRCA1_HUMAN]	NDTEGFKYPLGHEVNHSR	1	LGHEVNHSRETSIEM	S793	S	100	0.597573	0.336012	-0.169638	-1.64579	-0.129244	-0.297527	0.0632643	1.63425	2.08285	1.64039	0.90385	0.0354131	-0.121169	1.78583	58.7553	Ubiquitin and UBL conjugation system enzymes	TRUE	TRUE	TRUE	Ser 1174 and ser 840 (1127 and 793 in the reported data) are annotated in mouse to be controlled by FLT3 (Mislocalized activation of oncogenic RTKs switches downstream signaling outcomes. Mol Cell 36, 326-39)
BRCA1	Isoform 8 of Breast cancer type 1 susceptibility protein OS=Homo sapiens GN=BRCA1 - [BRCA1_HUMAN]	VGNIPSSTSALK	1	GNIPSSTSALKVPQL	S1551	S	99.7	0.0447838	0.145927	-0.0449868	-0.189681	-0.0310944	0.490871	0.576265	3.67301	3.43769	3.38771	0.306198	0.000104381	0.345347	3.49947	25.025	Ubiquitin and UBL conjugation system enzymes	TRUE	TRUE	TRUE
BRCA1	Isoform 8 of Breast cancer type 1 susceptibility protein OS=Homo sapiens GN=BRCA1 - [BRCA1_HUMAN]	YPLGHEVNHSR	1	LGHEVNHSRETSIEM	S793	S	100	-0.559087	0.68443	-0.376296	-0.108027	-0.119049	0.239553	-0.635109	1.24802	1.32049	1.62207	0.887619	0.0139985	-0.171535	1.39686	58.7553	Ubiquitin and UBL conjugation system enzymes	TRUE	TRUE	TRUE	Ser 1174 and ser 840 (1127 and 793 in the reported data) are annotated in mouse to be controlled by FLT3 (Mislocalized activation of oncogenic RTKs switches downstream signaling outcomes. Mol Cell 36, 326-39)
C1QBP	Complement component 1 Q subcomponent-binding protein, mitochondrial OS=Homo sapiens GN=C1QBP PE=1 SV=1 - [C1QBP_HUMAN]	AAAPASPFR	1	LRAAAPASPFRQLLQ	S26	S	100	-0.0266417	0.350951	-0.179101	-0.222277	-0.528744	0.293886	0.559445	2.87725	2.60874	2.53088	0.82067	0.000215749	0.108196	2.67229	7.11327	None	TRUE	FALSE	TRUE
C5orf22	UPF0489 protein C5orf22 OS=Homo sapiens GN=C5orf22 PE=1 SV=2 - [CE022_HUMAN]	LCNNQEENDAVSSAK	1	EENDAVSSAKKPKLA	S176	S	99.65	-0.131353	-0.13687	0.196799	0.0833636	0.159936	0.231992	0.462831	3.593	3.88913	3.35322	0.155285	0.000915536	0.28492	3.61178	3.05236	None	TRUE	FALSE	TRUE
CAMK2D	Isoform Delta 6 of Calcium/calmodulin-dependent protein kinase type II subunit delta OS=Homo sapiens GN=CAMK2D - [KCC2D_HUMAN]	SGSPTVPIK	1	VHFHRSGSPTVPIK_	S472	S	100	0.159118	-0.0464126	-0.0194606	-0.132151	-0.0266822	0.178305	-0.0940674	1.00701	0.731852	0.495755	0.855041	0.0346071	0.0191851	0.744872	5.96679	Protein kinase	TRUE	FALSE	TRUE
CARD10	Isoform 2 of Caspase recruitment domain-containing protein 10 OS=Homo sapiens GN=CARD10 - [CAR10_HUMAN]	AQPATPGLGSR	1	APKAQPATPGLGSRI	T615	T	100	-0.113421	0.129027	0.153083	-0.219152	-0.376595	0.745537	-0.124899	3.52221	3.17341	3.0961	0.869583	0.000377734	0.0813476	3.26391	4.72467	None	TRUE	FALSE	TRUE
CDC25B	Isoform 2 of M-phase inducer phosphatase 2 OS=Homo sapiens GN=CDC25B - [MPIP2_HUMAN]	LERPQDRDTPVQNK	1	ERPQDRDTPVQNKRR	T303	T	100	0.0166353	-0.123499	0.151077	0.167271	1.46859	1.47146	1.09256	2.79132	2.96259	2.14855	0.012855	0.0114038	1.3442	2.63415	15.2281	Protein phosphatase	TRUE	TRUE	TRUE
CDC42	Cell division control protein 42 homolog OS=Homo sapiens GN=CDC42 PE=1 SV=2 - [CDC42_HUMAN]	QKPITPETAEK	1	KNKQKPITPETAEKL	T138	T	100	0.121622	-0.11302	-0.186888	0.101799	0.369543	0.452985	-0.0801682	1.99746	1.97226	1.48407	0.364346	0.00597659	0.247453	1.81793	17.3693	None	TRUE	FALSE	TRUE
CDC42BPA	Isoform 2 of Serine/threonine-protein kinase MRCK alpha OS=Homo sapiens GN=CDC42BPA - [MRCKA_HUMAN]	STSPSTSSEAEPVK	1	FHIQSRSTSPSTSSE	T991	T	99	0.0827795	-0.400471	0.130963	0.11508	0.817419	0.384436	0.492374	1.57989	1.75845	1.47621	0.0723882	0.000818234	0.564743	1.60485	31.2433	Protein kinase	TRUE	FALSE	TRUE
CDCA2	Cell division cycle-associated protein 2 OS=Homo sapiens GN=CDCA2 PE=1 SV=2 - [CDCA2_HUMAN]	EGLSACQQSGFPAVLSSK	1	SGFPAVLSSKRRRIS	S198	S	99.7	-0.194929	-0.122041	0.496393	-0.319399	-0.0852124	0.450463	0.265373	2.15635	2.07842	1.96829	0.479056	0.00232008	0.210208	2.06769	5.58387	None	TRUE	TRUE	TRUE
CDCA3	Cell division cycle-associated protein 3 OS=Homo sapiens GN=CDCA3 PE=1 SV=1 - [CDCA3_HUMAN]	TSSGDPPSPLVK	2	ARTPMKTSSGDPPSP	S81	S	99.4	-0.226814	-0.25681	0.719061	-0.72031	2.22405	2.43997	2.7304	3.82645	3.60724	3.45359	0.00808953	0.0016548	2.46481	3.62909	3.77259	Ubiquitin and UBL conjugation system enzymes	TRUE	TRUE	TRUE
CDT1	DNA replication factor Cdt1 OS=Homo sapiens GN=CDT1 PE=1 SV=3 - [CDT1_HUMAN]	SETPTFAK	1	MLHNRSETPTFAKVQ	T213	T	100	-0.173362	0.0509707	0.179684	-0.0885287	0.3335	0.577395	0.398779	3.18316	3.0299	2.91376	0.0341211	8.33515e-05	0.436558	3.04227	12.305	None	TRUE	TRUE	TRUE
CENPC	Centromere protein C OS=Homo sapiens GN=CENPC PE=1 SV=2 - [CENPC_HUMAN]	DENIHTSHITQDEFQR	1	SKDENIHTSHITQDE	T446	T	99.5	-0.397628	0.226863	-0.211762	0.185329	0.504231	0.425172	0.778173	1.17435	1.84295	1.55157	0.0637424	0.00604075	0.569192	1.52296	5.24921	None	TRUE	TRUE	TRUE
CENPC	Centromere protein C OS=Homo sapiens GN=CENPC PE=1 SV=2 - [CENPC_HUMAN]	NELPMHHNSSR	1	ELPMHHNSSRKSTKK	S556	S	99.7	-0.389685	0.0340654	0.160105	0.0361768	-0.214729	1.52134	1.23233	3.49434	4.03276	3.23923	0.356137	0.00235932	0.846312	3.58877	3.87545	None	TRUE	TRUE	TRUE
CENPC	Centromere protein C OS=Homo sapiens GN=CENPC PE=1 SV=2 - [CENPC_HUMAN]	SEESPVYSNSSVR	2	SPVYSNSSVRNELPM	S545	S	99.4	-0.692103	-0.25248	0.429327	0.169852	0.52291	0.338352	0.779948	2.64146	3.05516	2.60812	0.160213	0.0011579	0.54707	2.76825	3.75857	None	TRUE	TRUE	TRUE
CENPC	Centromere protein C OS=Homo sapiens GN=CENPC PE=1 SV=2 - [CENPC_HUMAN]	TSVSQNVIPSSAQK	2	VLLDAKTSVSQNVIP	S168	S	99.5	-0.180233	-0.279474	0.509669	-0.322333	-0.692138	0.300177	-0.0248135	3.32996	3.58776	3.15846	0.898736	0.000324549	-0.138925	3.35873	3.82024	None	TRUE	TRUE	TRUE	Nuclear condensing complex subunits, C-term domain. The complex shuttles between the nucleus, during mitosis, and the cytoplasm during the rest of the cycle.
CENPF	Centromere protein F OS=Homo sapiens GN=CENPF PE=1 SV=2 - [CENPF_HUMAN]	DANSSFFDNSSSPHLLDQLK	1	SSFFDNSSSPHLLDQ	S275	S	99.4	-0.265347	-0.198159	-0.0282916	0.403896	0.828579	0.342513	1.0286	1.79305	3.45626	3.65769	0.0999777	0.0440592	0.733231	2.969	3.26514	None	TRUE	TRUE	TRUE	Located in the domain responsible for the interaction with SNAP25 and required for cytospl localiz (by similarity)
CEP164	Isoform 2 of Centrosomal protein of 164 kDa OS=Homo sapiens GN=CEP164 - [CE164_HUMAN]	LSPPLPHEER	1	EERYHRLSPPLPHEE	S475	S	100	0.176021	-0.1638	-0.00647189	-0.102459	0.770224	0.49437	0.587577	1.62063	1.1854	1.06912	0.0143815	0.0131437	0.61739	1.29172	11.978	None	TRUE	TRUE	TRUE
CEP250	Isoform 2 of Centrosome-associated protein CEP250 OS=Homo sapiens GN=CEP250 - [CP250_HUMAN]	TSPMEEQSLK	1	LPHSHKTSPMEEQSL	S2076	S	99.3	-0.0694066	-0.267903	0.252219	0.0300282	-0.152284	0.204972	0.319088	3.15322	2.90146	2.52637	0.601358	0.00167537	0.123926	2.86035	8.8153	None	TRUE	TRUE	TRUE
CEP350	Centrosome-associated protein 350 OS=Homo sapiens GN=CEP350 PE=1 SV=1 - [CE350_HUMAN]	STLEPHSTLSPQEDHSNR	1	LEPHSTLSPQEDHSN	S1133	S	99.5	-0.180985	0.120395	-0.050049	0.0792238	0.598577	0.566832	0.467179	1.1569	1.95782	1.54696	0.00849498	0.024416	0.544196	1.55389	3.95612	None	TRUE	FALSE	TRUE
CEP350	Centrosome-associated protein 350 OS=Homo sapiens GN=CEP350 PE=1 SV=1 - [CE350_HUMAN]	STLEPHSTLSPQEDHSNRK	1	LEPHSTLSPQEDHSN	S1133	S	100	-0.248385	-0.210134	-0.0369361	0.390083	1.45813	0.879684	1.38968	1.0245	3.04342	2.90068	0.0212719	0.0816642	1.2425	2.32287	3.95612	None	TRUE	FALSE	TRUE
CREBBP	Isoform 2 of CREB-binding protein OS=Homo sapiens GN=CREBBP - [CBP_HUMAN]	VPTPSSVASAETNSQQPGPDVPVLEMK	1	SIDNRVPTPSSVASA	T936	T	100	-0.267463	-1.04102	0.33608	0.510001	1.26013	-0.407733	0.51456	2.16711	1.869	1.89472	0.517901	0.0131508	0.455653	1.97694	5.81237	Ubiquitin and UBL conjugation system enzymes	TRUE	FALSE	TRUE
CTTNBP2NL	CTTNBP2 N-terminal-like protein OS=Homo sapiens GN=CTTNBP2NL PE=1 SV=2 - [CT2NL_HUMAN]	KPGLTPSPSATTPLTK	2	LTPSPSATTPLTKTH	T596	T	99.2	0.275251	-0.137141	-0.30253	0.0575676	0.334092	0.626616	0.53778	3.43875	3.62765	3.30875	0.0574315	0.000104483	0.499496	3.45838	3.0194	None	TRUE	FALSE	TRUE
CUL4A	Cullin-4A OS=Homo sapiens GN=CUL4A PE=1 SV=3 - [CUL4A_HUMAN]	ETVEEQVSTTER	1	TVEEQVSTTERVFQD	T684	T	99.2	-0.313539	-0.346023	0.123358	0.379824	0.35523	0.529735	0.141671	2.06559	2.41019	1.96521	0.229757	0.000893226	0.342212	2.14699	4.74399	Ubiquitin and UBL conjugation system enzymes	TRUE	TRUE	TRUE
CUX1	Isoform 11 of Homeobox protein cut-like 1 OS=Homo sapiens GN=CUX1 - [CUX1_HUMAN]|Homeobox protein cut-like 1 OS=Homo sapiens GN=CUX1 PE=1 SV=3 - [CUX1_HUMAN]	SSLEVELAAK	1	AIEVLTRSSLEVELA	S251	S	100	-0.26	-0.0121461	0.128915	0.158008	0.464186	0.62108	0.350358	2.71417	2.787	2.81968	0.0419298	0.000260094	0.478541	2.77361	3.3111	Transcription factor	TRUE	FALSE	TRUE
DAB1	Isoform DAB537 of Disabled homolog 1 OS=Homo sapiens GN=DAB1 - [DAB1_HUMAN]	QCEQAVYQVPTSQK	1	KQCEQAVYQVPTSQK	Y185	Y	100	-0.827619	-0.214216	0.702272	-0.0898008	3.82607	3.04796	3.5522	2.09389	1.3282	0.906344	0.00302359	0.0364404	3.47541	1.44281	4.59264	None	TRUE	FALSE	TRUE
DCAF11	Isoform 2 of DDB1- and CUL4-associated factor 11 OS=Homo sapiens GN=DCAF11 - [DCA11_HUMAN]	NSSSAGSGSGDPSEGLPR	1	SSSAGSGSGDPSEGL	S13	S	99.4	0.0157267	0.160996	0.490195	-1.06066	-0.2157	0.46656	-0.259221	1.86115	1.85282	1.55199	0.879821	0.0154321	-0.00278708	1.75532	7.87337	Ubiquitin and UBL conjugation system enzymes	TRUE	FALSE	TRUE
DCLRE1C	Isoform 2 of Protein artemis OS=Homo sapiens GN=DCLRE1C - [DCR1C_HUMAN]	NSGDITSLDK	1	LSSQERNSGDITSLD	S447	S	100	-0.133478	0.133881	0.11569	-0.156323	0.243572	0.555936	0.393397	2.79146	2.47261	2.10488	0.0659555	0.00579359	0.397635	2.45631	25.2381	None	TRUE	FALSE	TRUE
DPYSL2	Isoform 2 of Dihydropyrimidinase-related protein 2 OS=Homo sapiens GN=DPYSL2 - [DPYL2_HUMAN]	GSPLVVISQGK	1	EGMECRGSPLVVISQ	S406	S	100	0.171617	-0.18528	-0.162719	0.12067	0.207747	0.413763	0.771524	3.41266	3.35937	3.49026	0.160248	0.000127302	0.464345	3.42076	4.41918	None	TRUE	FALSE	TRUE
DST	Dystonin OS=Homo sapiens GN=DST PE=1 SV=4 - [DYST_HUMAN]	DECTATPSSFNK	1	EKDECTATPSSFNKC	T2064	T	100	-0.14636	-0.425242	0.324467	0.149661	0.114792	0.250745	0.57596	2.84103	3.06724	2.49595	0.286604	0.000560192	0.313833	2.80141	3.9303	None	TRUE	FALSE	TRUE
DVL1	Segment polarity protein dishevelled homolog DVL-1 OS=Homo sapiens GN=DVL1 PE=1 SV=2 - [DVL1_HUMAN]	YGTSPCSSAVTR	1	ALPRYGTSPCSSAVT	S380	S	100	-0.0505379	0.040468	-0.484721	0.356942	0.202698	0.323071	0.405483	2.12887	2.77403	2.72205	0.241864	0.00162469	0.310417	2.54165	12.0115	None	TRUE	FALSE	TRUE
DVL2	Segment polarity protein dishevelled homolog DVL-2 OS=Homo sapiens GN=DVL2 PE=1 SV=1 - [DVL2_HUMAN]	GSTGGAPNLR	1	GPPPSRGSTGGAPNL	S651	S	100	-0.173972	0.167275	0.163063	0.102763	0.876687	1.12327	0.665632	2.83582	2.40349	2.60019	0.0338523	0.00073538	0.888528	2.61317	8.01668	None	TRUE	FALSE	TRUE
EEF2K	Eukaryotic elongation factor 2 kinase OS=Homo sapiens GN=EEF2K PE=1 SV=2 - [EF2K_HUMAN]	AFDSGQNLSPDR	1	FDSGQNLSPDRCQDW	S627	S	100	-0.771081	-0.0458912	0.530689	0.0169356	0.351847	0.537913	0.317058	2.28898	1.87662	1.95991	0.288694	0.00439665	0.402273	2.04183	22.5283	Protein kinase	TRUE	FALSE	TRUE
ELK3	ETS domain-containing protein Elk-3 OS=Homo sapiens GN=ELK3 PE=1 SV=2 - [ELK3_HUMAN]	TKSPSLPPK	1	SSGSKTKSPSLPPKA	S284	S	99.75	0.00552437	0.190179	-0.266728	0.0734951	0.903252	1.53946	1.1309	1.47324	1.43054	0.702973	0.036801	0.0406969	1.1912	1.20225	12.3004	Transcription factor	TRUE	FALSE	TRUE
ERC1	Isoform 3 of ELKS/Rab6-interacting/CAST family member 1 OS=Homo sapiens GN=ERC1 - [RB6I2_HUMAN]	DLNQLFQQDSSSR	1	LFQQDSSSRTGEPCV	S252	S	99.6	-0.0938851	-0.238675	0.143282	0.188458	-0.18423	-0.391985	-0.748829	-0.582207	-1.1775	-1.53255	0.182257	0.0615719	-0.441682	-1.09742	5.31727	None	TRUE	FALSE	TRUE
FAM129B	Isoform 2 of Niban-like protein 1 OS=Homo sapiens GN=FAM129B - [NIBL1_HUMAN]	YDYDSSSVR	1	KYDYDSSSVRKRFFR	S473	S	99.6	0.0890972	-0.105979	-0.201136	0.210699	0.506221	0.382092	0.306378	0.831959	0.640302	0.595661	0.0525325	0.00499717	0.39823	0.689308	3.05236	None	TRUE	FALSE	TRUE
FLNA	Isoform 2 of Filamin-A OS=Homo sapiens GN=FLNA - [FLNA_HUMAN]	DAGYGGLSLSIEGPSK	1	GYGGLSLSIEGPSKV	S2075	S	100	-0.464488	-0.370952	0.39625	0.251634	1.04308	1.39943	0.938587	2.7263	2.97554	2.71057	0.0276021	0.00127657	1.12703	2.80414	3.80782	None	TRUE	TRUE	TRUE
FLNA	Isoform 2 of Filamin-A OS=Homo sapiens GN=FLNA - [FLNA_HUMAN]	EATTEFSVDAR	1	QGVFREATTEFSVDA	T1275	T	100	0.108346	-0.14843	-0.14843	0.166307	-0.0936654	0.525376	0.471083	2.88	2.76068	2.33821	0.379248	0.00220898	0.300931	2.65963	5.80082	None	TRUE	TRUE	TRUE
FLNA	Isoform 2 of Filamin-A OS=Homo sapiens GN=FLNA - [FLNA_HUMAN]	FNEEHIPDSPFVVPVASPSGDARR	1	VVPVASPSGDARRLT	S2321	S	100	0.139688	0.221642	0.585056	-2.07818	-0.05104	0.854733	0.389849	2.26558	2.86697	1.96944	0.485208	0.0253503	0.397847	2.36733	7.50777	None	TRUE	TRUE	TRUE
FLNA	Isoform 2 of Filamin-A OS=Homo sapiens GN=FLNA - [FLNA_HUMAN]	VHGPGIQSGTTNKPNK	1	GPGIQSGTTNKPNKF	T1369	T	99.6	-0.10041	0.258196	0.472493	-1.03392	-1.19491	-1.26756	-1.3971	0.882928	2.40253	1.76533	0.0909376	0.0451522	-1.28652	1.68359	5.11405	None	TRUE	TRUE	TRUE
FLNB	Isoform 8 of Filamin-B OS=Homo sapiens GN=FLNB - [FLNB_HUMAN]	YTPTQQGNMQVLVTYGGDPIPK	1	DYSHTVKYTPTQQGN	Y910	Y	99.5	0.0267859	-0.00245367	-0.0118117	-0.0141608	0.258537	0.640095	0.167472	1.21623	2.14523	2.91253	0.232761	0.0684734	0.355368	2.09133	4.94041	None	TRUE	FALSE	TRUE
FRS2	Fibroblast growth factor receptor substrate 2 OS=Homo sapiens GN=FRS2 PE=1 SV=4 - [FRS2_HUMAN]	FVLGPTPVQK	1	VKFVLGPTPVQKQLM	T256	T	100	0.314052	-0.158732	0.303431	-0.541726	0.303833	0.216046	1.11836	3.99016	4.07482	4.02505	0.29843	0.00108037	0.546081	4.03001	3.26736	None	TRUE	FALSE	TRUE
GLI2	Zinc finger protein GLI2 OS=Homo sapiens GN=GLI2 PE=1 SV=4 - [GLI2_HUMAN]	SSGISPYFSSR	1	AYTVSRRSSGISPYF	S823	S	100	-0.12216	0.230208	0.0826534	-0.262167	-0.361928	-0.0679836	-0.218079	2.09679	2.36059	2.45513	0.327172	0.000284475	-0.215997	2.30417	10.5209	Transcription factor	TRUE	FALSE	TRUE
GLI2	Zinc finger protein GLI2 OS=Homo sapiens GN=GLI2 PE=1 SV=4 - [GLI2_HUMAN]	SSGISPYFSSR	1	SRRSSGISPYFSSRR	S827	S	100	-0.0648898	0.266754	0.221772	-0.600922	-0.824428	-0.329796	-0.327845	3.23536	3.79301	3.57242	0.246099	0.000314962	-0.494023	3.5336	14.5498	Transcription factor	TRUE	FALSE	TRUE
GOPC	Isoform 2 of Golgi-associated PDZ and coiled-coil motif-containing protein OS=Homo sapiens GN=GOPC - [GOPC_HUMAN]	LYLDELEGGGNPGASCK	1	SGHRYRLYLDELEGG	Y386	Y	100	-0.25473	-0.60252	0.748699	-0.195621	4.58516	3.25966	4.44341	1.2609	1.42474	0.61759	0.00959619	0.0397417	4.09608	1.10108	3.00753	None	TRUE	FALSE	TRUE
GRAMD1A	Isoform 2 of GRAM domain-containing protein 1A OS=Homo sapiens GN=GRAMD1A - [GRM1A_HUMAN]	STPSSSPSLR	2	STPSSSPSLRKRLQL	S18	S	99.4	0.149113	-0.329095	-0.311563	0.342663	-1.62169	-1.33647	-1.76356	0.564263	0.315868	0.073715	0.0059917	0.194593	-1.57391	0.317949	3.05236	None	TRUE	FALSE	TRUE
GTF2I	Isoform 2 of General transcription factor II-I OS=Homo sapiens GN=GTF2I - [GTF2I_HUMAN]	TEPTEDSGISLEMAAVTVK	1	KTEPTEDSGISLEMA	S228	S	99.75	-0.307527	-0.412233	-0.16562	0.619132	0.502417	0.676901	0.580065	4.13682	4.13172	3.6001	0.139621	0.000336966	0.586461	3.95621	3.03293	Transcription factor	TRUE	FALSE	TRUE
HCN2	Potassium/sodium hyperpolarization-activated cyclic nucleotide-gated channel 2 OS=Homo sapiens GN=HCN2 PE=1 SV=3 - [HCN2_HUMAN]	DSSCGRPGTPGAASTAK	1	RLRSRDSSCGRPGTP	S81	S	99.4	0.0706589	-0.0103014	-0.186439	0.120187	-0.258022	-0.214533	-0.585535	-1.07195	-1.7062	-2.58822	0.15112	0.0704395	-0.352697	-1.78879	3.35056	None	TRUE	FALSE	TRUE
HDLBP	Vigilin OS=Homo sapiens GN=HDLBP PE=1 SV=2 - [VIGLN_HUMAN]	DAPWTASSSEK	1	DAPWTASSSEKAPDM	S1237	S	100	0.0689767	-0.0420546	-0.0602639	0.00981881	-0.152035	0.363816	0.361206	2.95081	3.2969	2.91593	0.494285	0.00278593	0.190996	3.05455	4.26361	None	TRUE	FALSE	TRUE
HIRIP3	HIRA-interacting protein 3 OS=Homo sapiens GN=HIRIP3 PE=1 SV=3 - [HIRP3_HUMAN]	EEAAEVASLDVANIISGSGRPR	1	VANIISGSGRPRRRT	S502	S	99.4	-0.131443	-0.289672	0.418413	-0.0179982	0.1627	0.640097	0.717544	3.99424	3.64445	3.79221	0.166012	0.000135688	0.50678	3.8103	3.05236	None	TRUE	FALSE	TRUE
HNRNPK	Isoform 3 of Heterogeneous nuclear ribonucleoprotein K OS=Homo sapiens GN=HNRNPK - [HNRPK_HUMAN]	GSDFDCELR	1	EYQHYKGSDFDCELR	S117	S	100	-0.275996	-0.174106	0.0521036	0.333928	0.584957	0.575274	0.225606	1.10928	1.32955	0.470394	0.107468	0.0567303	0.461946	0.969742	4.27307	None	TRUE	FALSE	TRUE
HTT	Huntingtin OS=Homo sapiens GN=HTT PE=1 SV=2 - [HD_HUMAN]	TSDPNPAAPDSESVIVAMER	1	KVSPGRTSDPNPAAP	S2939	S	99.15	-0.470495	-0.891878	0.371659	0.539401	0.763783	0.542476	0.932205	2.66495	2.29688	1.96607	0.163885	0.00529712	0.746154	2.3093	6.23328	None	TRUE	TRUE	TRUE
ITGA7	Isoform 2 of Integrin alpha-7 OS=Homo sapiens GN=ITGA7 - [ITA7_HUMAN]	HPEATVPQYHAVK	1	PEATVPQYHAVKIPR	Y985	Y	100	0.232773	0.363209	0.234142	-1.05011	2.65255	2.86442	2.65523	0.160361	-0.538267	-2.80124	0.0146295	0.41268	2.72407	-1.05971	4.55241	None	TRUE	FALSE	TRUE
ITPR3	Inositol 1,4,5-trisphosphate receptor type 3 OS=Homo sapiens GN=ITPR3 PE=1 SV=2 - [ITPR3_HUMAN]	DYDSNLNASR	1	YDSNLNASRDDKKNK	S822	S	100	-0.279602	-0.411635	0.776186	-0.436555	1.3421	1.6659	1.72462	4.27081	3.82173	4.16298	0.0261499	0.000802008	1.57754	4.08517	6.47791	None	TRUE	FALSE	TRUE
ITSN1	Isoform 10 of Intersectin-1 OS=Homo sapiens GN=ITSN1 - [ITSN1_HUMAN]	AGVFPSNYVR	1	AGVFPSNYVRLKDSE	Y1012	Y	100	0.24134	0.320325	-0.284206	-0.257587	2.91154	2.9299	2.98091	0.894097	0.77102	0.105241	0.00323015	0.148283	2.94078	0.59012	3.01369	None	TRUE	FALSE	TRUE	Contained in the third SH3 domain of this protein, which is known to mediate the interactions with several proteins including dynamin. Tyrosine phosphorylation in SH3 domain has been reported to be a regulatory mechanism of these adaptor domains (SH3 Domain Tyrosine Phosphorylation – Sites, Role and Evolution, Zuzana Tatárová, et al, PLOS One, Published: May 15, 2012). ITSN1 contains another tyr …
KIF2C	Kinesin-like protein KIF2C OS=Homo sapiens GN=KIF2C PE=1 SV=2 - [KIF2C_HUMAN]	GSSSANPVNSVR	1	QVHSIRGSSSANPVN	S179	S	100	0.209044	0.0615267	-0.100818	-0.169616	0.425337	0.679984	0.741067	2.5557	2.10246	2.306	0.0266991	0.00103	0.615463	2.32139	6.04442	None	TRUE	TRUE	TRUE	Contained in the kinesin motor domain
KIF3B	Kinesin-like protein KIF3B OS=Homo sapiens GN=KIF3B PE=1 SV=1 - [KIF3B_HUMAN]|Kinesin-like protein KIF3A OS=Homo sapiens GN=KIF3A PE=1 SV=4 - [KIF3A_HUMAN]	SVGATNMNEHSSR	1	QNRSVGATNMNEHSS	T206	T	98.3	-0.366732	0.0551756	-0.221632	0.447983	0.932434	1.97169	0.910866	1.66275	1.00532	1.2514	0.107545	0.009501	1.27166	1.30649	3.11396	None	TRUE	TRUE	TRUE
L1CAM	Neural cell adhesion molecule L1 OS=Homo sapiens GN=L1CAM PE=1 SV=2 - [L1CAM_HUMAN]|Isoform 3 of Neural cell adhesion molecule L1 OS=Homo sapiens GN=L1CAM - [L1CAM_HUMAN]	DKEDTQVDSEARPMK	1	KEDTQVDSEARPMKD	S1163	S	100	0.447743	-0.207219	-0.410952	0.034481	0.348957	0.178188	0.365723	2.32669	2.10292	1.66604	0.280092	0.00241398	0.297622	2.03189	7.18881	None	TRUE	FALSE	TRUE
L1CAM	Neural cell adhesion molecule L1 OS=Homo sapiens GN=L1CAM PE=1 SV=2 - [L1CAM_HUMAN]|Isoform 3 of Neural cell adhesion molecule L1 OS=Homo sapiens GN=L1CAM - [L1CAM_HUMAN]	EDTQVDSEARPMK	1	KEDTQVDSEARPMKD	S1163	S	100	-0.486213	-0.196087	-0.127623	0.550228	0.545141	0.483172	0.222604	1.87073	2.96786	0.620728	0.20804	0.119757	0.416973	1.81977	7.18881	None	TRUE	FALSE	TRUE
LIMCH1	Isoform 10 of LIM and calponin homology domains-containing protein 1 OS=Homo sapiens GN=LIMCH1 - [LIMC1_HUMAN]	SINHQIESPSER	1	NHQIESPSERRKSIS	S974	S	99.5	-1.78969	0.140648	-0.0291297	0.682982	2.22519	1.14051	1.36327	1.97404	2.48183	2.41033	0.0922582	0.0231423	1.57632	2.28874	3.05236	None	TRUE	FALSE	TRUE
LTBP3	Latent-transforming growth factor beta-binding protein 3 OS=Homo sapiens GN=LTBP3 PE=1 SV=4 - [LTBP3_HUMAN]	DCQLPESPAER	1	RDCQLPESPAERAPE	S1126	S	100	-0.139547	0.103618	-0.107065	0.13281	1.55205	1.32415	1.27071	2.5962	2.33901	2.44599	0.00218153	0.000116982	1.3823	2.4604	3.60133	None	TRUE	FALSE	TRUE
MAP1B	Microtubule-associated protein 1B OS=Homo sapiens GN=MAP1B PE=1 SV=2 - [MAP1B_HUMAN]	DMSLYASLTSEK	1	MSLYASLTSEKVQSL	T1766	T	100	0.0440915	-0.0279346	0.227471	-0.233311	0.891028	1.17636	1.13533	3.67417	3.87359	3.66464	0.00441629	6.07028e-05	1.06757	3.73747	4.90811	None	TRUE	FALSE	TRUE
MAP1B	Microtubule-associated protein 1B OS=Homo sapiens GN=MAP1B PE=1 SV=2 - [MAP1B_HUMAN]	DMSLYASLTSEK	2	MSLYASLTSEKVQSL	T1766	T	98.5	-1.16395	0.464923	0.602342	-0.538243	-0.593551	-0.520485	0.886214	4.05361	4.13822	3.242	0.934908	0.0020897	-0.0759405	3.81128	4.90811	None	TRUE	FALSE	TRUE
MAP1B	Microtubule-associated protein 1B OS=Homo sapiens GN=MAP1B PE=1 SV=2 - [MAP1B_HUMAN]	TTRTSDVGGYYYEK	1	SYEKTTRTSDVGGYY	T1898	T	98.8	-0.215345	0.0322855	0.286823	-0.105634	0.64154	0.380304	0.699353	1.2827	2.21853	1.97433	0.0400483	0.021991	0.573732	1.82518	6.04193	None	TRUE	FALSE	TRUE
MAP2	Isoform 3 of Microtubule-associated protein 2 OS=Homo sapiens GN=MAP2 - [MTAP2_HUMAN]|Isoform 4 of Microtubule-associated protein 2 OS=Homo sapiens GN=MAP2 - [MTAP2_HUMAN]	DENSFSLNSSISSSAR	1	LNSSISSSARRTTRS	S1568	S	100	-0.220541	-0.322191	-0.184899	0.580926	-0.282611	0.34245	0.0732506	4.00582	3.48072	3.37755	0.84666	0.000421444	0.0443632	3.62136	5.85517	None	TRUE	FALSE	TRUE
MAP2	Isoform 3 of Microtubule-associated protein 2 OS=Homo sapiens GN=MAP2 - [MTAP2_HUMAN]	DLSIPTDASSEK	1	LSIPTDASSEKAEKG	S1007	S	100	0.26485	-0.030919	0.260252	-0.609065	-0.146264	0.413207	0.674688	4.48574	4.74867	3.70242	0.46128	0.00187365	0.313877	4.31227	3.27186	None	TRUE	FALSE	TRUE
MAP2	Isoform 3 of Microtubule-associated protein 2 OS=Homo sapiens GN=MAP2 - [MTAP2_HUMAN]	ESVHESIDTMSPMHK	1	SVHESIDTMSPMHKN	T604	T	99.4	-0.204042	-0.251134	0.759383	-0.660863	2.28417	-0.138077	1.05485	1.16765	2.62442	3.78041	0.352555	0.0770581	1.06698	2.52416	3.17553	None	TRUE	FALSE	TRUE
MAP2	Isoform 4 of Microtubule-associated protein 2 OS=Homo sapiens GN=MAP2 - [MTAP2_HUMAN]	IPALQGSTK	1	KIPALQGSTKSPRYS	S185	S	99.8	0.154588	-0.0059309	-0.666884	0.372674	0.272912	0.407182	0.661774	3.17986	2.85774	2.62038	0.2183	0.000744474	0.447289	2.886	6.06622	None	TRUE	FALSE	TRUE
MAP2	Isoform 3 of Microtubule-associated protein 2 OS=Homo sapiens GN=MAP2 - [MTAP2_HUMAN]	LEATQDMTPSSK	1	LEATQDMTPSSKAPQ	T1075	T	100	-0.22714	-0.0832204	0.391961	-0.115337	0.957469	1.51583	1.21249	4.22866	4.37517	4.29511	0.0159093	0.000238384	1.22859	4.29965	13.6233	None	TRUE	FALSE	TRUE
MAP2	Isoform 3 of Microtubule-associated protein 2 OS=Homo sapiens GN=MAP2 - [MTAP2_HUMAN]	NEIVTETSPFAPAFLQPDDKK	1	NEIVTETSPFAPAFL	S334	S	99.5	-0.111334	-0.312412	0.526209	-0.213486	-0.297842	0.208113	0.534493	4.22836	3.7763	4.04664	0.700858	0.00019175	0.148255	4.0171	5.7372	None	TRUE	FALSE	TRUE
MAP2	Isoform 3 of Microtubule-associated protein 2 OS=Homo sapiens GN=MAP2 - [MTAP2_HUMAN]	SLGLGGR	1	DDLTLSRSLGLGGRS	S682	S	100	0.00957539	0.42699	-0.165023	-0.338947	2.73057	2.63857	2.58517	4.6292	4.23837	4.29435	0.00305232	0.000115341	2.65143	4.38731	3.91455	None	TRUE	FALSE	TRUE
MAP2	Isoform 3 of Microtubule-associated protein 2 OS=Homo sapiens GN=MAP2 - [MTAP2_HUMAN]	YFETSALK	1	DKSGMSKYFETSALK	Y568	Y	100	-0.108932	-0.233645	0.366995	-0.0496128	4.74231	4.67295	4.89946	1.85006	1.63941	1.15786	0.000283734	0.00912118	4.77157	1.54911	3.56621	None	TRUE	FALSE	TRUE
MKI67	Proliferation marker protein Ki-67 OS=Homo sapiens GN=MKI67 PE=1 SV=2 - [KI67_HUMAN]|Isoform Short of Proliferation marker protein Ki-67 OS=Homo sapiens GN=MKI67 - [KI67_HUMAN]	ELFQTPICTDKPTTHEK	1	ICTDKPTTHEKTTKI	T2212	T	99.6	-0.178955	-0.268616	-0.19196	0.493326	1.05948	0.107518	0.958606	2.83986	3.28401	2.91476	0.207557	0.000341961	0.708536	3.01288	10.5632	None	TRUE	TRUE	TRUE
MKI67	Proliferation marker protein Ki-67 OS=Homo sapiens GN=MKI67 PE=1 SV=2 - [KI67_HUMAN]|Isoform Short of Proliferation marker protein Ki-67 OS=Homo sapiens GN=MKI67 - [KI67_HUMAN]	QILDPAASVTGSR	1	QILDPAASVTGSRRQ	S2538	S	100	-0.17213	0.123249	0.020894	-0.00388209	0.377943	0.951115	0.627245	3.14571	2.95783	2.98511	0.105719	5.43653e-05	0.652101	3.02955	4.96545	None	TRUE	TRUE	TRUE
MKI67	Proliferation marker protein Ki-67 OS=Homo sapiens GN=MKI67 PE=1 SV=2 - [KI67_HUMAN]|Isoform Short of Proliferation marker protein Ki-67 OS=Homo sapiens GN=MKI67 - [KI67_HUMAN]	QTPAPAASVTGSR	1	QTPAPAASVTGSRRR	S2779	S	100	-0.185454	0.2996	-0.0323032	-0.1384	-0.395148	0.125547	0.272299	2.7912	2.48143	2.47547	0.969256	0.000202162	0.000899329	2.5827	4.89664	None	TRUE	TRUE	TRUE
MKI67	Proliferation marker protein Ki-67 OS=Homo sapiens GN=MKI67 PE=1 SV=2 - [KI67_HUMAN]	VSGNPQVHIK	1	KITEGKVSGNPQVHI	S152	S	100	0.279157	-0.27426	0.119281	-0.200902	-0.0613456	0.369766	0.352328	1.55248	1.17879	0.449381	0.395176	0.0822418	0.22025	1.06022	13.3415	None	TRUE	TRUE	TRUE
MPRIP	Myosin phosphatase Rho-interacting protein OS=Homo sapiens GN=MPRIP PE=1 SV=3 - [MPRIP_HUMAN]	FSLCILTPEK	1	KFSLCILTPEKEHFI	T123	T	100	0.343345	-0.0559355	0.0600609	-0.509743	0.307678	0.337702	0.295607	3.53363	3.6322	2.83827	0.24173	0.00167941	0.313662	3.3347	4.34318	None	TRUE	FALSE	TRUE
MRE11A	Double-strand break repair protein MRE11A OS=Homo sapiens GN=MRE11A PE=1 SV=3 - [MRE11_HUMAN]	ADTGLETSTR	1	ADTGLETSTRSRNSK	S602	S	99.5	-0.270208	0.0995809	-0.196507	0.250715	0.353072	0.802849	0.353569	3.17495	3.03833	2.99801	0.111709	0.000228595	0.503163	3.07043	5.87561	None	TRUE	TRUE	TRUE
MSH3	DNA mismatch repair protein Msh3 OS=Homo sapiens GN=MSH3 PE=1 SV=4 - [MSH3_HUMAN]	EGGSDLGMSGNSEPK	1	DLGMSGNSEPKKCLR	S119	S	99.4	-0.435305	-0.0715138	0.135206	0.293758	-0.590611	0.267632	-0.683392	2.49284	2.47987	1.59031	0.543889	0.0122635	-0.335457	2.18767	5.74685	None	TRUE	FALSE	TRUE
MYBL1	Isoform 2 of Myb-related protein A OS=Homo sapiens GN=MYBL1 - [MYBA_HUMAN]	ALITTPLHK	1	GQKALITTPLHKETT	T522	T	99.6	-0.218501	0.566922	-0.541322	0.0206292	-0.187677	-1.07434	-2.36619	0.739827	0.507361	0.161409	0.313161	0.161566	-1.2094	0.469532	6.76447	Transcription factor	TRUE	FALSE	TRUE
MYO10	Isoform Headless of Unconventional myosin-X OS=Homo sapiens GN=MYO10 - [MYO10_HUMAN]	FDTDDELSYR	1	FDTDDELSYRRDSVY	S520	S	100	-0.0603072	-0.3712	0.00164475	0.368405	2.05401	1.75795	2.06033	1.4451	1.19754	0.783129	0.00206394	0.0149393	1.95743	1.14192	8.72913	None	TRUE	FALSE	TRUE
NAV3	Isoform 3 of Neuron navigator 3 OS=Homo sapiens GN=NAV3 - [NAV3_HUMAN]	AISHSGSFR	1	RAISHSGSFRDSMEE	S1359	S	100	0.510751	0.181199	-0.40248	-0.56091	-0.316972	-0.316203	-0.310445	0.198994	0.274133	0.207538	0.521674	0.355836	-0.31454	0.226888	3.05236	None	TRUE	FALSE	TRUE
NCOA3	Isoform 2 of Nuclear receptor coactivator 3 OS=Homo sapiens GN=NCOA3 - [NCOA3_HUMAN]	GHSSLTNSPLDSSCK	2	DRGHSSLTNSPLDSS	T638	T	100	-0.0943842	-0.185268	-0.00412506	0.15934	-0.269796	-0.0684606	-0.323365	1.96189	2.3236	2.10705	0.242569	0.000591047	-0.220541	2.13085	5.07565	None	TRUE	FALSE	TRUE
NCOR2	Isoform 4 of Nuclear receptor corepressor 2 OS=Homo sapiens GN=NCOR2 - [NCOR2_HUMAN]	LQEGSLSSSK	1	RLQEGSLSSSKASQD	S1566	S	100	-0.0791331	0.00718189	0.256926	-0.210279	-0.36249	0.331245	0.553049	4.28923	4.21	3.87565	0.695278	0.000168802	0.173935	4.12496	10.1233	Transcription factor	TRUE	FALSE	TRUE
NCOR2	Isoform 4 of Nuclear receptor corepressor 2 OS=Homo sapiens GN=NCOR2 - [NCOR2_HUMAN]	SDHTLTSPGGGGK	1	GRSDHTLTSPGGGGK	T2386	T	99.7	-1.15722	-0.681874	-0.335051	1.10194	1.97753	0.628087	1.37593	1.49834	3.87493	3.68736	0.116985	0.0396476	1.32718	3.02021	3.10617	Transcription factor	TRUE	FALSE	TRUE
NCOR2	Isoform 4 of Nuclear receptor corepressor 2 OS=Homo sapiens GN=NCOR2 - [NCOR2_HUMAN]	SSSGPPHETAAPK	1	SKEDGRSSSGPPHET	S1288	S	99.3	-2.9648	-2.83848	-2.33038	1.82546	1.40646	0.175259	0.927472	-1.21155	1.91835	0.901873	0.219839	0.238544	0.836397	0.536224	3.6739	Transcription factor	TRUE	FALSE	TRUE
NFAT5	Isoform A of Nuclear factor of activated T-cells 5 OS=Homo sapiens GN=NFAT5 - [NFAT5_HUMAN]	SEDVTPMEVTAEK	1	MIKSEDVTPMEVTAE	T532	T	100	-1.04079	-1.13479	0.804551	0.489959	0.452024	1.06101	1.69995	3.94327	3.98723	3.65674	0.179551	0.00685699	1.071	3.86242	11.5507	Transcription factor	TRUE	FALSE	TRUE
NRF1	Isoform Short of Nuclear respiratory factor 1 OS=Homo sapiens GN=NRF1 - [NRF1_HUMAN]	RPHVFESNPSIR	1	HVFESNPSIRKRQQT	S102	S	100	0.0653414	0.519461	-0.302912	-0.50407	-0.0344164	-0.0757488	-0.176398	1.78503	1.58785	1.7805	0.913198	0.00624244	-0.0955211	1.71779	3.05236	Transcription factor	TRUE	FALSE	TRUE
NUMA1	Isoform 2 of Nuclear mitotic apparatus protein 1 OS=Homo sapiens GN=NUMA1 - [NUMA1_HUMAN]	SQAGVSSGAPPGR	1	RSQAGVSSGAPPGRN	S1879	S	100	0.171547	-0.100425	-0.0502741	-0.0278039	0.692672	0.5814	0.41391	2.18199	2.47829	2.18072	0.0221642	0.000673938	0.562661	2.28033	15.2455	None	TRUE	TRUE	TRUE
NUSAP1	Isoform 2 of Nucleolar and spindle-associated protein 1 OS=Homo sapiens GN=NUSAP1 - [NUSAP_HUMAN]	HFEEHNSMNELK	1	KHFEEHNSMNELKQP	S215	S	100	0.0448542	0.116714	-0.10711	0.0683073	-0.187865	0.402227	0.18311	1.67387	1.55344	1.19865	0.720322	0.0101798	0.132491	1.47532	5.15738	None	TRUE	TRUE	TRUE
PARD3	Isoform 4 of Partitioning defective 3 homolog OS=Homo sapiens GN=PARD3 - [PARD3_HUMAN]	HSVSVEVQMQR	1	ATQSGRHSVSVEVQM	S1159	S	100	-0.280188	0.30521	0.292976	-0.469815	-0.558626	0.572793	-0.117672	0.803576	0.155548	-0.311791	0.995288	0.57476	-0.0345017	0.215778	8.44814	None	TRUE	FALSE	TRUE
PARD3	Isoform 4 of Partitioning defective 3 homolog OS=Homo sapiens GN=PARD3 - [PARD3_HUMAN]	VQDPSYAPPK	1	YKKVQDPSYAPPKGP	S1283	S	99.7	-0.17897	-0.245409	0.24759	0.127199	3.84529	4.00904	3.73741	2.91269	2.37024	2.31453	0.000256608	0.00224841	3.86391	2.53249	10.7337	None	TRUE	FALSE	TRUE
PDX1	Pancreas/duodenum homeobox protein 1 OS=Homo sapiens GN=PDX1 PE=1 SV=1 - [PDX1_HUMAN]	GPAPEFSASPPACLYMGR	1	PAPEFSASPPACLYM	S31	S	99.3	0.0354744	-0.20684	0.0807096	-0.0482835	1.66839	0.531745	1.0622	2.31791	2.29678	3.40021	0.14805	0.0248292	1.08744	2.67163	8.21423	Transcription factor	TRUE	FALSE	TRUE
PITPNM1	Isoform 2 of Membrane-associated phosphatidylinositol transfer protein 1 OS=Homo sapiens GN=PITPNM1 - [PITM1_HUMAN]	SSYGVAAPVDFLR	1	AALGKSSYGVAAPVD	Y1191	Y	99.5	-0.3971	-0.308348	0.478424	0.10244	3.42659	3.00221	3.17415	1.46156	1.24376	0.461564	0.00122473	0.0620512	3.20098	1.05563	3.59389	None	TRUE	FALSE	TRUE
PKN2	Isoform 3 of Serine/threonine-protein kinase N2 OS=Homo sapiens GN=PKN2 - [PKN2_HUMAN]	ASSLGEIDESSELR	1	SLGEIDESSELRVLD	S542	S	99.7	-0.647137	-0.120131	0.340638	0.252594	0.0103802	0.293267	0.440148	2.16655	2.12056	2.10692	0.438884	0.00530002	0.247932	2.13134	8.6147	Protein kinase	TRUE	FALSE	TRUE
PKNOX1	Isoform 2 of Homeobox protein PKNOX1 OS=Homo sapiens GN=PKNOX1 - [PKNX1_HUMAN]	ILQPMLDSSCSETPK	1	LDSSCSETPKTKKKT	T329	T	100	0.0349985	-0.0739584	0.243984	-0.270874	0.0250592	0.483451	0.38801	4.0691	4.07775	3.3223	0.250073	0.00336098	0.29884	3.82305	3.52914	Transcription factor	TRUE	FALSE	TRUE
PLEKHA1	Pleckstrin homology domain-containing family A member 1 OS=Homo sapiens GN=PLEKHA1 PE=1 SV=2 - [PKHA1_HUMAN]|Isoform 2 of Pleckstrin homology domain-containing family A member 1 OS=Homo sapiens GN=PLEKHA1 - [PKHA1_HUMAN]	QSDSQPNSDNLSR	1	QPNSDNLSRHGECGK	S129	S	100	-0.113992	-0.135722	0.272614	-0.0274017	0.541346	0.77159	0.589625	2.09644	2.10084	1.97804	0.0152567	0.0003256	0.634187	2.05844	3.54124	None	TRUE	FALSE	TRUE
PPIG	Peptidyl-prolyl cis-trans isomerase G OS=Homo sapiens GN=PPIG PE=1 SV=2 - [PPIG_HUMAN]	ECNPPNSQPASYQR	1	PPNSQPASYQRRLLV	S319	S	100	-0.290547	0.347092	-0.462852	0.128144	-0.171699	-0.0059671	0.567553	3.0398	3.62919	3.54884	0.642464	0.000416349	0.129962	3.40595	3.82059	None	TRUE	FALSE	TRUE
PRKAR1A	Isoform 2 of cAMP-dependent protein kinase type I-alpha regulatory subunit OS=Homo sapiens GN=PRKAR1A - [KAP0_HUMAN]	GAISAEVYTEEDAASYVR	1	AISAEVYTEEDAASY	T106	T	99.6	-0.159184	-0.646613	0.379187	0.187838	3.98672	3.89796	3.80681	2.82313	2.74373	2.55512	0.00280211	0.00172345	3.89716	2.70733	21.495	None	TRUE	TRUE	TRUE
PRKDC	DNA-dependent protein kinase catalytic subunit OS=Homo sapiens GN=PRKDC PE=1 SV=3 - [PRKDC_HUMAN]	GIFTSEIGTK	2	DVLRGIFTSEIGTKQ	T2944	T	100	-0.548218	0.235281	-0.105613	0.265432	0.597736	1.61536	-0.322726	2.31229	1.99099	1.95042	0.480563	0.00126668	0.630123	2.08457	5.87561	Protein kinase	TRUE	TRUE	TRUE	in a TPR repeat and a FAT domain. TPR repeats form scaffolds to mediate protein–protein interactions and often the assembly of multiprotein complexes. FAT domain: The FAT and FATC domains only occur in combination, suggesting that they interact with each other. It is possible that they fold together in a configuration that ensures proper function of the PI-kinase domain, which is wedged in betwee…
PRKDC	DNA-dependent protein kinase catalytic subunit OS=Homo sapiens GN=PRKDC PE=1 SV=3 - [PRKDC_HUMAN]	GIFTSEIGTK	2	VLRGIFTSEIGTKQI	S2945	S	100	-0.548218	0.235281	-0.105613	0.265432	0.597736	1.61536	-0.322726	2.31229	1.99099	1.95042	0.480563	0.00126668	0.630123	2.08457	12.9235	Protein kinase	TRUE	TRUE	TRUE	in a TPR repeat and a FAT domain. TPR repeats form scaffolds to mediate protein–protein interactions and often the assembly of multiprotein complexes. FAT domain: The FAT and FATC domains only occur in combination, suggesting that they interact with each other. It is possible that they fold together in a configuration that ensures proper function of the PI-kinase domain, which is wedged in betwee…
PRRC2B	Protein PRRC2B OS=Homo sapiens GN=PRRC2B PE=1 SV=2 - [PRC2B_HUMAN]	SEDQNCVPPLQER	1	LNGTGCRSEDQNCVP	S721	S	100	-0.19007	-0.875007	0.288694	0.447005	-0.298525	-0.206401	0.491925	1.54084	1.48448	0.700999	0.897052	0.0335191	-0.00433329	1.24211	4.16593	None	TRUE	FALSE	TRUE
PSMD1	Isoform 2 of 26S proteasome non-ATPase regulatory subunit 1 OS=Homo sapiens GN=PSMD1 - [PSMD1_HUMAN]	VSTAVLSITAK	1	NKDLKVSTAVLSITA	T799	T	100	0.873846	-2.01151	0.643909	-1.49774	0.463448	0.801389	1.09164	3.44432	1.77176	2.95117	0.290061	0.0254295	0.785491	2.72241	3.40419	None	TRUE	TRUE	TRUE
PTK2	Isoform 2 of Focal adhesion kinase 1 OS=Homo sapiens GN=PTK2 - [FAK1_HUMAN]	SNYEVLEK	1	VVGKKSNYEVLEKDV	Y13	Y	100	0.00353081	-0.366043	0.34035	-0.0302048	2.89053	3.00092	3.17856	1.73323	1.44318	0.92506	0.000666325	0.0188776	3.02333	1.36716	11.9073	Protein kinase	TRUE	FALSE	TRUE
PTPN12	Tyrosine-protein phosphatase non-receptor type 12 OS=Homo sapiens GN=PTPN12 PE=1 SV=3 - [PTN12_HUMAN]	IYPTATGEK	1	KYRTEKIYPTATGEK	Y48	Y	100	-0.45928	-0.0911143	0.193943	0.246124	3.36489	3.49794	3.52226	2.08791	1.48561	1.18346	0.0015045	0.0171415	3.4617	1.58566	5.20381	Protein phosphatase	TRUE	FALSE	TRUE	Contained in the catalytic domain
PTPN13	Isoform 3 of Tyrosine-protein phosphatase non-receptor type 13 OS=Homo sapiens GN=PTPN13 - [PTN13_HUMAN]	YHIHHISEPTR	1	SSSSMDKYHIHHISE	Y1734	Y	100	0.784193	-0.213742	-0.422643	-0.596533	2.71705	1.48447	2.47748	1.38871	-0.697	-0.470922	0.028813	0.831544	2.22634	0.0735977	3.08957	Protein phosphatase	TRUE	FALSE	TRUE	Contained in the catalytic domain
PTPRJ	Receptor-type tyrosine-protein phosphatase eta OS=Homo sapiens GN=PTPRJ PE=1 SV=3 - [PTPRJ_HUMAN]	YAAELAENR	1	VGISQPKYAAELAEN	Y1058	Y	100	-0.732866	-0.160777	0.45181	0.154544	1.79303	1.91395	2.00709	1.03343	0.755192	-0.0648962	0.0160581	0.221783	1.90469	0.574574	4.70491	Protein phosphatase	TRUE	FALSE	TRUE
RAB13	Ras-related protein Rab-13 OS=Homo sapiens GN=RAB13 PE=1 SV=1 - [RAB13_HUMAN]	SGNGNKPPSTDLK	1	GNGNKPPSTDLKTCD	S186	S	99.5	0.0140426	0.192195	-0.0833163	-0.130661	-0.544112	0.600682	0.287738	0.638066	0.138544	-0.564098	0.837366	0.867912	0.114769	0.0708373	4.5067	None	TRUE	FALSE	TRUE
RAD51AP1	Isoform 2 of RAD51-associated protein 1 OS=Homo sapiens GN=RAD51AP1 - [R51A1_HUMAN]	EEIPVQEKTPK	1	EIPVQEKTPKKRMAL	T66	T	100	0.0127859	-0.20465	0.197776	-0.0326094	-1.20579	-1.04951	-1.08607	1.43366	1.85674	1.09139	0.00208446	0.0217875	-1.11379	1.4606	20.2636	None	TRUE	FALSE	TRUE
RANGAP1	Ran GTPase-activating protein 1 OS=Homo sapiens GN=RANGAP1 PE=1 SV=1 - [RAGP1_HUMAN]	EIEDFDSLEALR	1	KEIEDFDSLEALRLE	S50	S	100	-0.101364	-0.787286	0.220564	0.398667	0.0345869	0.048447	-0.244617	2.49967	2.48216	2.17431	0.976913	0.00305986	-0.053861	2.38538	7.38619	None	TRUE	TRUE	TRUE
RNF31	E3 ubiquitin-protein ligase RNF31 OS=Homo sapiens GN=RNF31 PE=1 SV=1 - [RNF31_HUMAN]	NLLSPQRPR	1	KYGRNLLSPQRPRYW	S88	S	100	0.330001	0.116548	0.278654	-1.23244	-1.42485	0.123186	-0.893925	2.5663	1.97549	2.06706	0.481495	0.00836706	-0.731864	2.20295	22.5867	Ubiquitin and UBL conjugation system enzymes	TRUE	FALSE	TRUE
ROCK1	Rho-associated protein kinase 1 OS=Homo sapiens GN=ROCK1 PE=1 SV=1 - [ROCK1_HUMAN]	QYVVVSSK	1	KKQYVVVSSKKILFY	S1146	S	100	-0.0772016	-0.00515893	0.200456	-0.127903	-0.316471	0.814247	0.274115	2.68164	2.99548	2.39759	0.627821	0.00338612	0.257297	2.69157	4.29651	Protein kinase	TRUE	FALSE	TRUE	Contained in the PH domain as well as in the auto-inhibitory domain
SHC1	SHC-transforming protein 1 OS=Homo sapiens GN=SHC1 PE=1 SV=4 - [SHC1_HUMAN]	LANPAGGRPGSK	1	PAGGRPGSKGEPGRA	S80	S	100	-0.204181	-0.121241	0.376725	-0.146651	3.20602	3.38503	3.17792	1.70921	1.2131	0.314525	0.000624617	0.125278	3.25632	1.07895	3.3486	None	TRUE	FALSE	TRUE
SIRT7	Isoform 3 of NAD-dependent protein deacetylase sirtuin-7 OS=Homo sapiens GN=SIRT7 - [SIR7_HUMAN]	SPSACPQVSR	1	MPGPRRRSPSACPQV	S8	S	100	-0.00278005	0.0394776	-0.000484587	0.0468951	0.310728	0.12831	-0.0469711	1.51774	1.08973	0.930482	0.523261	0.0330614	0.130689	1.17932	7.89942	None	TRUE	TRUE	TRUE
SMARCAL1	SWI/SNF-related matrix-associated actin-dependent regulator of chromatin subfamily A-like protein 1 OS=Homo sapiens GN=SMARCAL1 PE=1 SV=1 - [SMAL1_HUMAN]	TSSGTSIAGNPFQAK	1	AEQHQRTSSGTSIAG	S37	S	99.7	0.227705	0.170311	-0.147411	-0.307135	-0.542494	0.0809908	0.037407	3.69964	3.93505	3.6388	0.724895	9.38427e-05	-0.141365	3.75783	13.818	None	TRUE	FALSE	TRUE
SMARCAL1	SWI/SNF-related matrix-associated actin-dependent regulator of chromatin subfamily A-like protein 1 OS=Homo sapiens GN=SMARCAL1 PE=1 SV=1 - [SMAL1_HUMAN]	TSSGTSIAGNPFQAK	1	EQHQRTSSGTSIAGN	S38	S	99.3	-0.0353946	0.121723	0.507141	-0.936891	0.24736	0.737158	0.589548	2.90288	3.10684	2.87134	0.245164	0.00385377	0.524689	2.96036	5.87561	None	TRUE	FALSE	TRUE
SNX1	Isoform 1A of Sorting nexin-1 OS=Homo sapiens GN=SNX1 - [SNX1_HUMAN]	EDSSSAEFLEK	1	VKVGKEDSSSAEFLE	S164	S	99.5	-0.199485	-0.387473	0.332497	0.145609	1.56055	1.15393	1.54784	2.11444	1.54638	1.60048	0.00709003	0.00313218	1.42077	1.75377	6.45525	None	TRUE	FALSE	TRUE
SORBS2	Isoform 12 of Sorbin and SH3 domain-containing protein 2 OS=Homo sapiens GN=SORBS2 - [SRBS2_HUMAN]	SFTSSSPSSPSR	1	TLTKSFTSSSPSSPS	S455	S	97.4	0.123636	0.0546691	-0.342133	0.0822625	0.459726	0.403682	0.273278	-1.74968	-1.72056	-2.3476	0.074518	0.0069289	0.378895	-1.93928	5.34381	None	TRUE	FALSE	TRUE
SORBS2	Isoform 12 of Sorbin and SH3 domain-containing protein 2 OS=Homo sapiens GN=SORBS2 - [SRBS2_HUMAN]	SFTSSSPSSPSR	2	SFTSSSPSSPSRAKD	S459	S	97.7	-0.0337872	-0.00971243	-0.06209	0.105883	0.0807846	0.118086	0.202371	1.69243	1.79914	1.88093	0.115546	0.000233432	0.133747	1.79083	5.21758	None	TRUE	FALSE	TRUE
SORBS2	Isoform 12 of Sorbin and SH3 domain-containing protein 2 OS=Homo sapiens GN=SORBS2 - [SRBS2_HUMAN]	SFTSSSPSSPSR	2	TLTKSFTSSSPSSPS	S455	S	97.75	0.00291683	0.0210214	-0.142888	0.112751	0.0607803	-0.105054	-0.196569	1.02672	0.89908	0.920116	0.563984	0.000294345	-0.0802806	0.948638	5.34381	None	TRUE	FALSE	TRUE
SORBS2	Isoform 12 of Sorbin and SH3 domain-containing protein 2 OS=Homo sapiens GN=SORBS2 - [SRBS2_HUMAN]	SFTSSSPSSPSR	2	TTLTKSFTSSSPSSP	T454	T	98.7	-0.0227987	-0.701228	-0.0696475	0.50935	3.16599	2.91236	2.98562	2.01275	2.20665	1.89143	0.00481821	0.00430215	3.02133	2.03694	6.0944	None	TRUE	FALSE	TRUE
SOS1	Son of sevenless homolog 1 OS=Homo sapiens GN=SOS1 PE=1 SV=1 - [SOS1_HUMAN]	HPTPLQQEPR	1	PGTMRHPTPLQQEPR	T1054	T	100	0.0347359	0.22081	0.110892	-0.503211	0.33715	2.31918	0.497438	3.86729	4.14256	3.62942	0.342629	0.000180317	1.05126	3.87976	5.3046	None	TRUE	FALSE	TRUE
SPAG5	Sperm-associated antigen 5 OS=Homo sapiens GN=SPAG5 PE=1 SV=2 - [SPAG5_HUMAN]	STNTSQTGLVGTK	2	PSAPQEKSTNTSQTG	S397	S	99.5	-0.236627	-0.198283	0.507286	-0.107643	0.169598	0.760035	0.981136	3.77263	3.54468	3.27596	0.186767	0.000226876	0.636923	3.53109	4.24482	None	TRUE	TRUE	TRUE
SPAG5	Sperm-associated antigen 5 OS=Homo sapiens GN=SPAG5 PE=1 SV=2 - [SPAG5_HUMAN]	STNTSQTGLVGTK	2	SAPQEKSTNTSQTGL	T398	T	99.5	0.381127	-1.49973	0.589093	-0.216908	0.687767	0.346574	1.03729	3.69221	3.62021	3.48422	0.268694	0.00767458	0.690543	3.59888	4.23939	None	TRUE	TRUE	TRUE
SPTBN1	Spectrin beta chain, non-erythrocytic 1 OS=Homo sapiens GN=SPTBN1 PE=1 SV=2 - [SPTB2_HUMAN]|Isoform 2 of Spectrin beta chain, non-erythrocytic 1 OS=Homo sapiens GN=SPTBN1 - [SPTB2_HUMAN]	AFEDEMSGR	1	RAFEDEMSGRSGHFE	S688	S	100	-0.448541	-0.401376	0.445214	0.19917	0.33857	0.219579	0.0110098	1.31621	1.37442	1.30084	0.499303	0.014397	0.18972	1.33049	6.06877	None	TRUE	TRUE	TRUE
SPTBN1	Spectrin beta chain, non-erythrocytic 1 OS=Homo sapiens GN=SPTBN1 PE=1 SV=2 - [SPTB2_HUMAN]|Isoform 2 of Spectrin beta chain, non-erythrocytic 1 OS=Homo sapiens GN=SPTBN1 - [SPTB2_HUMAN]	VDSIDDR	1	RIQEKVDSIDDRHRK	S1252	S	100	-0.319753	0.110469	0.17479	-0.0146638	-0.466275	-0.000388232	0.19635	2.56832	2.41084	1.40927	0.825078	0.0310861	-0.0901045	2.12948	9.45836	None	TRUE	TRUE	TRUE
SPTBN1	Spectrin beta chain, non-erythrocytic 1 OS=Homo sapiens GN=SPTBN1 PE=1 SV=2 - [SPTB2_HUMAN]|Isoform 2 of Spectrin beta chain, non-erythrocytic 1 OS=Homo sapiens GN=SPTBN1 - [SPTB2_HUMAN]	VSEEAESQQQWDTSK	1	SQQQWDTSKGEQVSQ	S2122	S	99.6	-0.386765	-0.300891	0.266436	0.286937	0.0294192	0.408278	0.548198	3.07574	3.93151	2.85971	0.300887	0.00543146	0.328632	3.28899	7.31225	None	TRUE	TRUE	TRUE
STIM2	Stromal interaction molecule 2 OS=Homo sapiens GN=STIM2 PE=1 SV=2 - [STIM2_HUMAN]	VYNGILEK	1	FSPASKVYNGILEKS	Y671	Y	100	-0.145295	0.385286	0.124646	-0.0796528	4.78562	4.73204	4.72589	1.94708	1.46062	0.0476466	0.00077079	0.222671	4.74785	1.15178	3.23175	None	TRUE	FALSE	TRUE
SUCLG1	Succinate--CoA ligase [ADP/GDP-forming] subunit alpha, mitochondrial OS=Homo sapiens GN=SUCLG1 PE=1 SV=4 - [SUCA_HUMAN]	LVGGTTPGK	1	TKLVGGTTPGKGGQT	T87	T	99.7	-0.185829	-0.00415071	0.179211	0.0381197	-0.367343	0.441937	-0.12898	3.09068	2.74683	2.43152	0.952783	0.00429334	-0.0181287	2.75634	4.12951	None	TRUE	FALSE	TRUE
SUMO1	Small ubiquitin-related modifier 1 OS=Homo sapiens GN=SUMO1 PE=1 SV=1 - [SUMO1_HUMAN]	VIGQDSSEIHFK	1	LKVIGQDSSEIHFKV	S31	S	99.5	-0.0838674	0.363592	-0.00276512	-0.141976	0.417692	0.357749	0.598757	1.80623	1.66072	2.04781	0.0750108	0.000676754	0.458066	1.83826	3.67149	None	TRUE	FALSE	TRUE
TAB2	TGF-beta-activated kinase 1 and MAP3K7-binding protein 2 OS=Homo sapiens GN=TAB2 PE=1 SV=1 - [TAB2_HUMAN]	TSSTSSSVNSQTLNR	1	RSSGPRTSSTSSSVN	S349	S	100	0.177537	0.186927	-0.116401	-0.401016	0.316429	0.288773	0.223584	1.67031	1.42239	0.978202	0.20043	0.0108353	0.276262	1.35697	9.43356	None	TRUE	FALSE	TRUE
TBC1D4	Isoform 2 of TBC1 domain family member 4 OS=Homo sapiens GN=TBC1D4 - [TBCD4_HUMAN]	AHTFSHPPSSTK	1	FSHPPSSTKRKLNLQ	T650	T	99.5	-0.412825	-0.456261	-0.0771997	0.632708	-1.5484	-0.9385	-0.63105	-0.280352	1.1428	0.710428	0.117976	0.328892	-1.03932	0.524291	5.62767	None	TRUE	FALSE	TRUE
TBC1D4	Isoform 2 of TBC1 domain family member 4 OS=Homo sapiens GN=TBC1D4 - [TBCD4_HUMAN]	AHTFSHPPSSTK	2	FSHPPSSTKRKLNLQ	T650	T	99.55	-0.256891	0.177744	0.364406	-0.467858	-1.39716	0.387617	0.0226662	1.53253	2.21015	1.32052	0.75804	0.0126475	-0.328958	1.68773	5.62767	None	TRUE	FALSE	TRUE
TCF20	Isoform 2 of Transcription factor 20 OS=Homo sapiens GN=TCF20 - [TCF20_HUMAN]	SSGPPGMSSQK	1	SGPPGMSSQKRYGPP	S1208	S	99.6	-0.800489	0.0344691	0.481419	0.0255399	-0.714491	0.387316	0.485659	3.33331	3.49866	2.91511	0.872068	0.000880339	0.0528279	3.24903	3.05236	None	TRUE	FALSE	TRUE
TCF3	Isoform E47 of Transcription factor E2-alpha OS=Homo sapiens GN=TCF3 - [TFE2_HUMAN]	GTSQYYPSYSGSSR	1	SQYYPSYSGSSRRRA	S154	S	99.7	-0.0752677	0.31378	0.116242	-0.538384	-0.280283	-0.300396	0.234635	2.15407	3.9019	3.91362	0.857363	0.0319889	-0.115348	3.3232	10.6829	Transcription factor	TRUE	FALSE	TRUE
TJP2	Isoform C1 of Tight junction protein ZO-2 OS=Homo sapiens GN=TJP2 - [ZO2_HUMAN]	GFGIAVSGGR	1	RGFGIAVSGGRDNPH	S26	S	100	0.185347	0.265004	-0.130171	-0.407442	-0.478708	0.385343	0.318368	3.60978	3.44215	3.28523	0.845467	0.000187753	0.0750009	3.44572	3.28664	None	TRUE	FALSE	TRUE
TLE1	Transducin-like enhancer protein 1 OS=Homo sapiens GN=TLE1 PE=1 SV=2 - [TLE1_HUMAN]	SPMVGFDPPPHMR	1	AVVAYGRSPMVGFDP	S416	S	100	-0.0419992	0.0864931	0.537595	-0.941449	-0.575497	1.59161	1.11536	2.95288	2.62266	2.5173	0.478638	0.00328965	0.71049	2.69762	5.11261	Ubiquitin and UBL conjugation system enzymes	TRUE	FALSE	TRUE
TOPORS	E3 ubiquitin-protein ligase Topors OS=Homo sapiens GN=TOPORS PE=1 SV=1 - [TOPRS_HUMAN]	EEGEAPPPAPASEGR	1	APPPAPASEGRRRSR	S25	S	100	-0.486269	-0.396388	0.454021	0.212863	-1.00833	-0.147289	0.151967	4.15732	3.89735	3.89543	0.653251	0.00064477	-0.334549	3.98337	3.53182	Ubiquitin and UBL conjugation system enzymes	TRUE	FALSE	TRUE
TOPORS	E3 ubiquitin-protein ligase Topors OS=Homo sapiens GN=TOPORS PE=1 SV=1 - [TOPRS_HUMAN]	EEGEAPPPAPASEGRR	1	APPPAPASEGRRRSR	S25	S	100	0.217388	-0.169578	0.0813758	-0.163737	0.181079	-0.23915	-0.25221	2.5495	2.06193	1.90425	0.713675	0.00520403	-0.103427	2.17189	3.53182	Ubiquitin and UBL conjugation system enzymes	TRUE	FALSE	TRUE
TP53BP1	Tumor suppressor p53-binding protein 1 OS=Homo sapiens GN=TP53BP1 PE=1 SV=2 - [TP53B_HUMAN]	STPFIVPSSPTEQEGR	2	PSPDAFRSTPFIVPS	S372	S	100	-0.469537	-0.189403	0.475555	0.00420312	1.09121	0.862328	1.19013	3.96419	4.04747	3.63946	0.0272651	0.000243634	1.04789	3.88371	3.98374	None	TRUE	FALSE	TRUE
TP73	Isoform 11 of Tumor protein p73 OS=Homo sapiens GN=TP73 - [P73_HUMAN]	QSPPAVPALGAGVK	1	SKRAFKQSPPAVPAL	S284	S	100	0.579491	-0.010166	0.628088	0.257137	1.97818	1.31247	1.64748	3.06479	2.8721	3.09363	0.0240409	0.000469077	1.64604	3.01017	6.37441	Transcription factor	TRUE	TRUE	TRUE
TPM2	Isoform 2 of Tropomyosin beta chain OS=Homo sapiens GN=TPM2 - [TPM2_HUMAN]	LVILEGELERSEER	1	LEGELERSEERAEVA	S179	S	100	0.12412	-0.128755	-0.0850645	0.0775591	0.115602	0.0209182	-0.225106	3.90359	3.98543	3.57531	0.887977	0.000660546	-0.0295288	3.82144	6.62226	None	TRUE	FALSE	TRUE
TPM2	Isoform 2 of Tropomyosin beta chain OS=Homo sapiens GN=TPM2 - [TPM2_HUMAN]	TIDDLEETLASAK	1	TIDDLEETLASAKEE	T259	T	100	-0.125535	-0.494183	0.225752	0.270735	0.491265	0.493439	0.628191	3.74533	3.89538	3.42362	0.108487	0.000204814	0.537632	3.68811	7.64444	None	TRUE	FALSE	TRUE
TREX1	Isoform 2 of Three-prime repair exonuclease 1 OS=Homo sapiens GN=TREX1 - [TREX1_HUMAN]	NTSPSLGESR	1	TSPSLGESRGTKDLP	S257	S	100	0.124155	-0.114708	0.12263	-0.128255	0.590848	0.739766	0.963097	3.81718	3.77375	3.40174	0.0236853	0.000624819	0.76457	3.66422	6.25853	None	TRUE	FALSE	TRUE
TSC1	Isoform 2 of Hamartin OS=Homo sapiens GN=TSC1 - [TSC1_HUMAN]	VFGTTAGGK	1	YSKVFGTTAGGKGTP	T329	T	99.7	0.10054	0.0965316	0.140727	-0.457031	0.130988	0.583216	0.655817	4.21106	3.9489	3.68047	0.164427	0.000196343	0.456674	3.94681	16.1707	None	TRUE	TRUE	TRUE
USP22	Isoform 2 of Ubiquitin carboxyl-terminal hydrolase 22 OS=Homo sapiens GN=USP22 - [UBP22_HUMAN]	FTRPEHLGSSAK	1	RPEHLGSSAKIKCSG	S366	S	99.7	0.298174	-0.258523	0.245283	-0.424863	-0.348674	0.547498	0.665764	2.45528	3.34339	3.00033	0.561371	0.00266614	0.288196	2.933	3.05236	Ubiquitin and UBL conjugation system enzymes	TRUE	FALSE	TRUE
VTI1A	Isoform 1 of Vesicle transport through interaction with t-SNAREs homolog 1A OS=Homo sapiens GN=VTI1A - [VTI1A_HUMAN]	NELLGDDGNSSENQR	1	LGDDGNSSENQRAHL	S111	S	99.6	-0.242231	-0.421875	0.208442	0.310669	-0.334018	-0.623065	-0.327304	1.72645	1.57744	1.36074	0.209818	0.00245286	-0.428129	1.55487	6.20609	None	TRUE	FALSE	TRUE
XIAP	E3 ubiquitin-protein ligase XIAP OS=Homo sapiens GN=XIAP PE=1 SV=2 - [XIAP_HUMAN]	TTEKTPSLTR	1	LVRTTEKTPSLTRRI	T359	T	100	0.017315	0.100106	-0.318151	0.150889	-1.60642	-0.606548	-1.41627	2.56643	2.46018	2.19925	0.111036	0.000274211	-1.20974	2.40862	16.4441	Ubiquitin and UBL conjugation system enzymes	TRUE	FALSE	TRUE
YAP1	Isoform 6 of Transcriptional coactivator YAP1 OS=Homo sapiens GN=YAP1 - [YAP1_HUMAN]	DESTDSGLSMSSYSVPR	1	GLSMSSYSVPRTPDD	S370	S	99.6	-0.270246	-0.226513	0.0195434	0.454201	1.32917	0.704047	0.938196	2.60634	3.07554	2.84549	0.0413345	0.00035888	0.99047	2.84246	5.84298	None	TRUE	FALSE	TRUE
ZFYVE16	Zinc finger FYVE domain-containing protein 16 OS=Homo sapiens GN=ZFYVE16 PE=1 SV=3 - [ZFY16_HUMAN]	EQQNDISSELQNR	1	REQQNDISSELQNRE	S193	S	100	-0.416701	-0.200022	0.345139	0.148301	0.217388	0.816627	0.60456	3.75549	3.74354	3.63627	0.143275	0.00067417	0.546191	3.71177	5.81939	None	TRUE	FALSE	TRUE
ZFYVE21	Isoform 2 of Zinc finger FYVE domain-containing protein 21 OS=Homo sapiens GN=ZFYVE21 - [ZFY21_HUMAN]	DIHAYTSLR	1	KDIHAYTSLRGSQPA	S184	S	99.2	0.0532221	-0.0247804	0.12131	-0.152736	1.14832	1.2953	1.0444	2.26803	1.56554	0.745735	0.00223594	0.0917596	1.16268	1.52643	3.05236	None	TRUE	FALSE	TRUE
